# Supplementary material for: Ethyl 4-[(2-hy­droxy­eth­yl)amino]-2-(4-meth­oxyphen­yl)-1-methyl-5-oxo-2,5-di­hydro-1H-pyrrole-3-carboxyl­ate
Source: IUCrdata. 2024 Dec 20;9(Pt 12):x241222. doi: 10.1107/S2414314624012227 (PMC11701760; doi:10.1107/S2414314624012227)
Supplement: Supplementary file 1 [file x-09-x241222-sup1.cif]

##############################################################################
#                                                                            #
# This CIF contains the data for a data article accepted for                 #
# publication in IUCrData. It conforms to the requirements of                #
# Notes for Authors for IUCrData, and has been                               #
# peer reviewed under the auspices of IUCrData.                              #
#                                                                            #
# Full details of the Crystallographic Information File format               #
# are given in the paper "The Crystallographic Information File (CIF):       #
# a New Standard Archive File for Crystallography" by S. R. Hall, F. H.      #
# Allen and I. D. Brown [Acta Cryst. (1991), A47, 655-685].                  #
#                                                                            #
# The current version of the core CIF dictionary is obtainable from          #
# ftp://ftp.iucr.org/pub/cif_core.dic.                                       #
#                                                                            #
# Software is freely available for graphical display of the structure(s)     #
# in this CIF. For information consult the CIF software page                 #
# http://www.iucr.org/resources/cif/software.                                #
#                                                                            #
# This file may be used for bona fide research purposes within the           #
# scientific community so long as proper attribution is given to the data    # 
# article from which it was obtained.                                        #
#                                                                            #
##############################################################################
data_I
_audit_creation_method
;
Olex2 1.5
(compiled 2024.02.16 svn.r378c4104 for OlexSys, GUI svn.r6928)
;
_journal_date_recd_electronic     2024-12-04
_journal_date_accepted     2024-12-18
_journal_name_full     'IUCrData'
_journal_year     2025
_journal_volume     10
_journal_issue      1
_journal_page_first     0
_journal_page_last     0
_journal_paper_category     HO
_journal_paper_doi     10.1107/S2414314624012227
_journal_coeditor_code     HB4500
_publ_contact_author_name     'Mohd Fazli Mohammat'
_publ_contact_author_address
;
Centre of Chemical Synthesis & Polymer Technology, Institute of Science, Universiti Teknologi MARA Puncak Alam, 42300 Puncak Alam, Selangor, Malaysia
;
_publ_contact_author_email     'mohdfazli@uitm.edu.my'
_publ_contact_author_fax     ?
_publ_contact_author_phone     ?
_publ_section_title
;\
Ethyl
4-[(2-hydroxyethyl)amino]-2-(4-methoxyphenyl)-1-methyl-5-oxo-2,5-dihydro-\
1<i>H</i>-pyrrole-3-carboxylate
;
loop_
    _publ_author_name
    _publ_author_footnote
    _publ_author_address
    'Abdul Rashid, Fatin Nur Ain' .
;
Centre of Chemical Synthesis & Polymer Technology, Institute of Science,
Universiti Teknologi MARA Puncak Alam, 42300 Puncak Alam, Selangor,
Malaysia
;
    'Mohammat, Mohd Fazli' .
;
Centre of Chemical Synthesis & Polymer Technology, Institute of Science,
Universiti Teknologi MARA Puncak Alam, 42300 Puncak Alam, Selangor,
Malaysia
;
    'Abdul Manan, Mohd Abdul Fatah' .
;
Faculty of Applied Sciences,
Universiti Teknologi MARA,
40450 Shah Alam,
Selangor,
Malaysia
;
    'Bakhtiar Afendy, Ayisy Amirul Afti' .
;
Faculty of Applied Sciences,
Universiti Teknologi MARA,
40450 Shah Alam,
Selangor,
Malaysia
;
    'Cordes, David B.' .
;
EaStCHEM School of Chemistry,
University of St Andrews,
St Andrews,
Fife KY16 9ST,
United Kingdom
;
    'McKay, Aidan P.' .
;
EaStCHEM School of Chemistry,
University of St Andrews,
St Andrews,
Fife KY16 9ST,
United Kingdom
;
_publ_section_synopsis
;
In the title compound, the pyrrolidine and phenyl rings are almost
perpendicular and an intramolecular N---H...O hydrogen bond occurs.
;
_chemical_name_systematic
;\
Ethyl
4-[(2-hydroxyethyl)amino]-2-(4-methoxyphenyl)-1-methyl-5-oxo-2,5-dihydro-\
1<i>H</i>-pyrrole-3-carboxylate
;
_chemical_name_common     ?
_chemical_formula_moiety     'C17 H22 N2 O5'
_chemical_formula_sum     'C17 H22 N2 O5'
_chemical_formula_iupac     'C17 H22 N2 O5'
_chemical_formula_weight     334.36
_chemical_melting_point     ?
_space_group_crystal_system     monoclinic
_space_group_name_H-M_alt     'P 1 21/n 1'
_space_group_name_Hall     '-P 2yn'
loop_
    _space_group_symop_operation_xyz
    'x, y, z'
    '-x+1/2, y+1/2, -z+1/2'
    '-x, -y, -z'
    'x-1/2, -y-1/2, z-1/2'
_cell_length_a     10.17216(8)
_cell_length_b     9.24320(6)
_cell_length_c     17.64603(14)
_cell_angle_alpha     90
_cell_angle_beta     101.5111(8)
_cell_angle_gamma     90
_cell_volume     1625.77(2)
_cell_formula_units_Z     4
_cell_measurement_reflns_used     26738
_cell_measurement_theta_min     4.6300
_cell_measurement_theta_max     75.2450
_cell_measurement_temperature     100
_exptl_crystal_description     plate
_exptl_crystal_colour     colourless
_exptl_crystal_size_max     0.09
_exptl_crystal_size_mid     0.07
_exptl_crystal_size_min     0.01
_exptl_crystal_density_diffrn     1.366
_exptl_crystal_density_meas     ?
_exptl_crystal_density_method     ?
_exptl_crystal_F_000     712
_exptl_absorpt_coefficient_mu     0.839
_exptl_absorpt_correction_type     multi-scan
_exptl_absorpt_process_details
;
(CrysAlisPro; Rigaku OD, 2024)
;
_exptl_absorpt_correction_T_min     0.73497
_exptl_absorpt_correction_T_max     1.00000
_diffrn_ambient_temperature     100
_diffrn_source     'Rotating Anode'
_diffrn_radiation_type     'Cu K\a'
_diffrn_radiation_wavelength     1.54184
_diffrn_radiation_monochromator     'Rigaku Osmic Confocal Optical System'
_diffrn_measurement_device_type     'Rigaku XtaLAB P200K'
_diffrn_measurement_device     'AFC11: Quarter \c 4 circle'
_diffrn_measurement_method     'shutterless scans'
_diffrn_detector     'hybrid photon counting detector'
_diffrn_measurement_specimen_support     Loop
_diffrn_detector_area_resol_mean     5.8140
_diffrn_reflns_number     57922
_diffrn_reflns_av_R_equivalents     0.0706
_diffrn_reflns_av_unetI/netI     0.0224
_diffrn_reflns_theta_min     4.658
_diffrn_reflns_theta_max     75.636
_diffrn_reflns_theta_full     67.684
_diffrn_measured_fraction_theta_max     0.990
_diffrn_measured_fraction_theta_full     1.000
_diffrn_reflns_limit_h_min     -12
_diffrn_reflns_limit_h_max     12
_diffrn_reflns_limit_k_min     -11
_diffrn_reflns_limit_k_max     11
_diffrn_reflns_limit_l_min     -22
_diffrn_reflns_limit_l_max     22
_diffrn_radiation_probe     x-ray
_refine_special_details
;
Hydrogen atoms were placed in calculated positions except the on hydroxyl and
 amine groups (N19 and O22) which were located from F~map~ and refined subject
 to distance restraints and the U~eq~ of the hydroxyl hydrogens riding on O22.
 Hydrogens on O22 were observed in two distinct hydrogen bonding locations,
 both of which are modelled with occupancy fixed at 0.5 and H22B in part -1
 as it was orientated towards a symmetry related H22B---O22.
;
_reflns_number_total     3336
_reflns_number_gt     3074
_reflns_threshold_expression     'I > 2\s(I)'
_refine_ls_structure_factor_coef     Fsqd
_refine_ls_matrix_type     full
_refine_ls_R_factor_all     0.0436
_refine_ls_R_factor_gt     0.0400
_refine_ls_wR_factor_gt     0.1040
_refine_ls_wR_factor_ref     0.1064
_refine_ls_goodness_of_fit_ref     1.057
_refine_ls_restrained_S_all     1.058
_refine_ls_number_reflns     3336
_refine_ls_number_parameters     230
_refine_ls_number_restraints     3
_refine_ls_hydrogen_treatment     mixed
_refine_ls_weighting_scheme     calc
_refine_ls_weighting_details
              'w=1/[\s^2^(Fo^2^)+(0.0505P)^2^+0.7868P] where P=(Fo^2^+2Fc^2^)/3'
_atom_sites_solution_hydrogens     mixed
_atom_sites_solution_primary     dual
_atom_sites_solution_secondary     ?
_refine_ls_shift/su_max     0.000
_refine_ls_shift/su_mean     0.000
_refine_diff_density_max     0.277
_refine_diff_density_min     -0.273
_refine_ls_extinction_method     none
_refine_ls_extinction_coef     .
loop_
    _atom_type_symbol
    _atom_type_description
    _atom_type_scat_dispersion_real
    _atom_type_scat_dispersion_imag
    _atom_type_scat_source
    'C' 'C' 0.0181 0.0091
                         'International Tables Vol C Tables 4.2.6.8 and 6.1.1.4'
    'H' 'H' 0.0000 0.0000
                         'International Tables Vol C Tables 4.2.6.8 and 6.1.1.4'
    'N' 'N' 0.0311 0.0180
                         'International Tables Vol C Tables 4.2.6.8 and 6.1.1.4'
    'O' 'O' 0.0492 0.0322
                         'International Tables Vol C Tables 4.2.6.8 and 6.1.1.4'
_computing_data_collection
;
CrysAlisPro 1.171.43.109a (Rigaku OD, 2024)
;
_computing_cell_refinement
;
CrysAlisPro 1.171.43.109a (Rigaku OD, 2024)
;
_computing_data_reduction
;
CrysAlisPro 1.171.43.109a (Rigaku OD, 2024)
;
_computing_structure_solution
;
<i>SHELXT2018/2</i> (Sheldrick, 2015a)
;
_computing_structure_refinement
;
<i>SHELXL2019/3</i> (Sheldrick, 2015b)
;
_computing_molecular_graphics
;
Mercury (Macrae <i>et al.</i>,  2020)
;
_computing_publication_material
;
Olex2 1.5 (Dolomanov <i>et al.</i>,  2009), publCIF (Westrip,
2010)
;
loop_
    _atom_site_type_symbol
    _atom_site_label
    _atom_site_fract_x
    _atom_site_fract_y
    _atom_site_fract_z
    _atom_site_U_iso_or_equiv
    _atom_site_adp_type
    _atom_site_calc_flag
    _atom_site_occupancy
    _atom_site_disorder_assembly
    _atom_site_disorder_group
    O O5 0.34109(10) 0.32829(11) 0.29196(6) 0.0283(2) Uani d 1 . .
    O O13 0.93989(10) 0.92848(11) 0.31984(6) 0.0289(2) Uani d 1 . .
    O O15 0.80294(10) 0.22664(11) 0.49182(6) 0.0316(3) Uani d 1 . .
    O O16 0.80905(9) 0.46054(10) 0.52944(5) 0.0236(2) Uani d 1 . .
    O O22 0.40444(12) -0.06392(13) 0.44164(6) 0.0394(3) Uani d 1 . .
    H H22A 0.321(2) -0.096(5) 0.457(2) 0.059 Uiso d 0.5 . .
    H H22B 0.480(4) -0.017(5) 0.477(2) 0.059 Uiso d 0.5 A -1
    N N1 0.45573(11) 0.51525(12) 0.36200(7) 0.0223(2) Uani d 1 . .
    N N19 0.57207(12) 0.15014(12) 0.37782(7) 0.0229(3) Uani d 1 . .
    H H19 0.6474(15) 0.1133(19) 0.4098(10) 0.035(5) Uiso d 1 . .
    C C2 0.57805(13) 0.54035(14) 0.42004(7) 0.0201(3) Uani d 1 . .
    H H2 0.553384 0.575074 0.469032 0.024 Uiso calc 1 . .
    C C3 0.63422(13) 0.38870(14) 0.43190(7) 0.0203(3) Uani d 1 . .
    C C4 0.55360(13) 0.29314(14) 0.38504(7) 0.0202(3) Uani d 1 . .
    C C5 0.43611(13) 0.37609(15) 0.33929(8) 0.0218(3) Uani d 1 . .
    C C6 0.36725(14) 0.63225(15) 0.32925(9) 0.0273(3) Uani d 1 . .
    H H6A 0.410681 0.690047 0.294676 0.041 Uiso calc 1 . .
    H H6B 0.348131 0.693750 0.370983 0.041 Uiso calc 1 . .
    H H6C 0.283186 0.591964 0.299979 0.041 Uiso calc 1 . .
    C C7 0.67047(13) 0.64984(14) 0.39345(7) 0.0200(3) Uani d 1 . .
    C C8 0.70629(14) 0.63505(15) 0.32152(8) 0.0247(3) Uani d 1 . .
    H H8 0.670204 0.557712 0.288350 0.030 Uiso calc 1 . .
    C C9 0.79374(14) 0.73181(16) 0.29807(8) 0.0266(3) Uani d 1 . .
    H H9 0.816202 0.721865 0.248590 0.032 Uiso calc 1 . .
    C C10 0.84893(13) 0.84382(14) 0.34690(8) 0.0226(3) Uani d 1 . .
    C C11 0.81191(14) 0.86208(14) 0.41785(8) 0.0235(3) Uani d 1 . .
    H H11 0.847341 0.940002 0.450770 0.028 Uiso calc 1 . .
    C C12 0.72214(13) 0.76474(14) 0.44028(8) 0.0221(3) Uani d 1 . .
    H H12 0.695973 0.777571 0.488603 0.027 Uiso calc 1 . .
    C C14 1.00316(18) 1.03976(19) 0.36932(11) 0.0411(4) Uani d 1 . .
    H H14A 1.062776 1.095104 0.342862 0.062 Uiso calc 1 . .
    H H14B 1.055617 0.996804 0.416585 0.062 Uiso calc 1 . .
    H H14C 0.934820 1.104289 0.382711 0.062 Uiso calc 1 . .
    C C15 0.75500(13) 0.34857(14) 0.48560(7) 0.0212(3) Uani d 1 . .
    C C17 0.93178(14) 0.43252(15) 0.58571(8) 0.0245(3) Uani d 1 . .
    H H17A 1.003709 0.398723 0.559586 0.029 Uiso calc 1 . .
    H H17B 0.916399 0.357827 0.623200 0.029 Uiso calc 1 . .
    C C18 0.96974(15) 0.57457(16) 0.62607(8) 0.0301(3) Uani d 1 . .
    H H18A 0.982430 0.647720 0.587974 0.045 Uiso calc 1 . .
    H H18B 1.053341 0.562775 0.664254 0.045 Uiso calc 1 . .
    H H18C 0.898122 0.605610 0.652238 0.045 Uiso calc 1 . .
    C C20 0.47715(15) 0.04845(15) 0.33305(8) 0.0267(3) Uani d 1 . .
    H H20A 0.525209 -0.041922 0.325556 0.032 Uiso calc 1 . .
    H H20B 0.441995 0.090415 0.281357 0.032 Uiso calc 1 . .
    C C21 0.36072(16) 0.01227(17) 0.37099(8) 0.0304(3) Uani d 1 . .
    H H21A 0.315223 0.102708 0.381347 0.036 Uiso calc 1 . .
    H H21B 0.295103 -0.047698 0.335390 0.036 Uiso calc 1 . .
loop_
    _atom_site_aniso_label
    _atom_site_aniso_U_11
    _atom_site_aniso_U_22
    _atom_site_aniso_U_33
    _atom_site_aniso_U_12
    _atom_site_aniso_U_13
    _atom_site_aniso_U_23
    O5 0.0270(5) 0.0245(5) 0.0287(5) -0.0031(4) -0.0058(4) 0.0000(4)
    O13 0.0292(5) 0.0295(5) 0.0276(5) -0.0053(4) 0.0047(4) 0.0077(4)
    O15 0.0321(6) 0.0207(5) 0.0361(6) 0.0034(4) -0.0076(4) -0.0020(4)
    O16 0.0247(5) 0.0208(5) 0.0222(5) -0.0009(4) -0.0028(4) 0.0002(4)
    O22 0.0470(7) 0.0409(6) 0.0277(6) -0.0162(5) 0.0015(5) 0.0051(5)
    N1 0.0201(5) 0.0198(6) 0.0251(6) 0.0000(4) 0.0000(4) 0.0006(4)
    N19 0.0243(6) 0.0181(5) 0.0240(6) -0.0011(4) -0.0007(5) 0.0002(4)
    C2 0.0211(6) 0.0192(6) 0.0189(6) -0.0005(5) 0.0015(5) -0.0004(5)
    C3 0.0228(6) 0.0191(6) 0.0189(6) -0.0016(5) 0.0037(5) 0.0007(5)
    C4 0.0219(6) 0.0207(6) 0.0180(6) -0.0015(5) 0.0043(5) 0.0019(5)
    C5 0.0224(6) 0.0205(6) 0.0220(6) -0.0010(5) 0.0034(5) 0.0019(5)
    C6 0.0244(7) 0.0223(7) 0.0327(7) 0.0031(5) 0.0000(6) 0.0026(6)
    C7 0.0202(6) 0.0184(6) 0.0198(6) 0.0018(5) 0.0004(5) 0.0018(5)
    C8 0.0293(7) 0.0234(7) 0.0202(6) -0.0025(6) 0.0020(5) -0.0028(5)
    C9 0.0305(7) 0.0307(7) 0.0191(6) -0.0009(6) 0.0059(5) 0.0020(5)
    C10 0.0217(6) 0.0208(6) 0.0237(6) 0.0010(5) 0.0008(5) 0.0075(5)
    C11 0.0259(7) 0.0188(6) 0.0237(6) -0.0016(5) 0.0000(5) -0.0013(5)
    C12 0.0247(7) 0.0211(6) 0.0200(6) 0.0006(5) 0.0033(5) -0.0006(5)
    C14 0.0409(9) 0.0382(9) 0.0460(9) -0.0194(7) 0.0129(7) -0.0030(7)
    C15 0.0235(6) 0.0199(6) 0.0203(6) -0.0035(5) 0.0042(5) 0.0012(5)
    C17 0.0222(7) 0.0261(7) 0.0224(6) -0.0003(5) -0.0020(5) 0.0021(5)
    C18 0.0309(8) 0.0290(8) 0.0268(7) -0.0033(6) -0.0026(6) -0.0018(6)
    C20 0.0316(7) 0.0222(7) 0.0239(7) -0.0022(6) -0.0004(6) -0.0030(5)
    C21 0.0356(8) 0.0259(7) 0.0285(7) -0.0056(6) 0.0037(6) -0.0017(6)
_geom_special_details
;
 All esds (except the esd in the dihedral angle between two l.s. planes)
 are estimated using the full covariance matrix.  The cell esds are taken
 into account individually in the estimation of esds in distances, angles
 and torsion angles; correlations between esds in cell parameters are only
 used when they are defined by crystal symmetry.  An approximate (isotropic)
 treatment of cell esds is used for estimating esds involving l.s. planes.
;
loop_
    _geom_bond_atom_site_label_1
    _geom_bond_atom_site_label_2
    _geom_bond_site_symmetry_2
    _geom_bond_distance
    _geom_bond_publ_flag
    O5 C5 . 1.2267(16) ?
    O13 C10 . 1.3684(16) ?
    O13 C14 . 1.4178(19) ?
    O15 C15 . 1.2242(17) ?
    O16 C15 . 1.3424(16) ?
    O16 C17 . 1.4549(15) ?
    O22 H22A . 0.983(5) ?
    O22 H22B . 0.983(19) ?
    O22 C21 . 1.4236(18) ?
    N1 C2 . 1.4636(16) ?
    N1 C5 . 1.3502(17) ?
    N1 C6 . 1.4512(17) ?
    N19 H19 . 0.922(14) ?
    N19 C4 . 1.3447(17) ?
    N19 C20 . 1.4613(17) ?
    C2 H2 . 1.0000 ?
    C2 C3 . 1.5124(18) ?
    C2 C7 . 1.5180(18) ?
    C3 C4 . 1.3659(18) ?
    C3 C15 . 1.4423(18) ?
    C4 C5 . 1.5109(18) ?
    C6 H6A . 0.9800 ?
    C6 H6B . 0.9800 ?
    C6 H6C . 0.9800 ?
    C7 C8 . 1.3955(19) ?
    C7 C12 . 1.3833(18) ?
    C8 H8 . 0.9500 ?
    C8 C9 . 1.382(2) ?
    C9 H9 . 0.9500 ?
    C9 C10 . 1.392(2) ?
    C10 C11 . 1.3879(19) ?
    C11 H11 . 0.9500 ?
    C11 C12 . 1.3944(19) ?
    C12 H12 . 0.9500 ?
    C14 H14A . 0.9800 ?
    C14 H14B . 0.9800 ?
    C14 H14C . 0.9800 ?
    C17 H17A . 0.9900 ?
    C17 H17B . 0.9900 ?
    C17 C18 . 1.507(2) ?
    C18 H18A . 0.9800 ?
    C18 H18B . 0.9800 ?
    C18 H18C . 0.9800 ?
    C20 H20A . 0.9900 ?
    C20 H20B . 0.9900 ?
    C20 C21 . 1.510(2) ?
    C21 H21A . 0.9900 ?
    C21 H21B . 0.9900 ?
loop_
    _geom_angle_atom_site_label_1
    _geom_angle_atom_site_label_2
    _geom_angle_atom_site_label_3
    _geom_angle_site_symmetry_1
    _geom_angle_site_symmetry_3
    _geom_angle
    _geom_angle_publ_flag
    C10 O13 C14 . . 117.09(11) ?
    C15 O16 C17 . . 116.94(10) ?
    H22A O22 H22B . . 125(4) ?
    C21 O22 H22A . . 105(3) ?
    C21 O22 H22B . . 114(3) ?
    C5 N1 C2 . . 114.42(11) ?
    C5 N1 C6 . . 123.27(11) ?
    C6 N1 C2 . . 122.25(11) ?
    C4 N19 H19 . . 114.8(12) ?
    C4 N19 C20 . . 126.42(12) ?
    C20 N19 H19 . . 118.2(12) ?
    N1 C2 H2 . . 109.3 ?
    N1 C2 C3 . . 101.24(10) ?
    N1 C2 C7 . . 112.45(10) ?
    C3 C2 H2 . . 109.3 ?
    C3 C2 C7 . . 114.87(11) ?
    C7 C2 H2 . . 109.3 ?
    C4 C3 C2 . . 110.54(11) ?
    C4 C3 C15 . . 124.14(12) ?
    C15 C3 C2 . . 125.31(11) ?
    N19 C4 C3 . . 127.92(13) ?
    N19 C4 C5 . . 123.97(12) ?
    C3 C4 C5 . . 108.10(11) ?
    O5 C5 N1 . . 126.51(13) ?
    O5 C5 C4 . . 127.79(12) ?
    N1 C5 C4 . . 105.69(11) ?
    N1 C6 H6A . . 109.5 ?
    N1 C6 H6B . . 109.5 ?
    N1 C6 H6C . . 109.5 ?
    H6A C6 H6B . . 109.5 ?
    H6A C6 H6C . . 109.5 ?
    H6B C6 H6C . . 109.5 ?
    C8 C7 C2 . . 120.40(12) ?
    C12 C7 C2 . . 120.81(11) ?
    C12 C7 C8 . . 118.79(12) ?
    C7 C8 H8 . . 119.7 ?
    C9 C8 C7 . . 120.63(13) ?
    C9 C8 H8 . . 119.7 ?
    C8 C9 H9 . . 120.0 ?
    C8 C9 C10 . . 120.03(12) ?
    C10 C9 H9 . . 120.0 ?
    O13 C10 C9 . . 115.26(12) ?
    O13 C10 C11 . . 124.70(12) ?
    C11 C10 C9 . . 120.04(12) ?
    C10 C11 H11 . . 120.4 ?
    C10 C11 C12 . . 119.25(12) ?
    C12 C11 H11 . . 120.4 ?
    C7 C12 C11 . . 121.20(12) ?
    C7 C12 H12 . . 119.4 ?
    C11 C12 H12 . . 119.4 ?
    O13 C14 H14A . . 109.5 ?
    O13 C14 H14B . . 109.5 ?
    O13 C14 H14C . . 109.5 ?
    H14A C14 H14B . . 109.5 ?
    H14A C14 H14C . . 109.5 ?
    H14B C14 H14C . . 109.5 ?
    O15 C15 O16 . . 123.23(12) ?
    O15 C15 C3 . . 124.58(12) ?
    O16 C15 C3 . . 112.19(11) ?
    O16 C17 H17A . . 110.6 ?
    O16 C17 H17B . . 110.6 ?
    O16 C17 C18 . . 105.76(11) ?
    H17A C17 H17B . . 108.7 ?
    C18 C17 H17A . . 110.6 ?
    C18 C17 H17B . . 110.6 ?
    C17 C18 H18A . . 109.5 ?
    C17 C18 H18B . . 109.5 ?
    C17 C18 H18C . . 109.5 ?
    H18A C18 H18B . . 109.5 ?
    H18A C18 H18C . . 109.5 ?
    H18B C18 H18C . . 109.5 ?
    N19 C20 H20A . . 108.9 ?
    N19 C20 H20B . . 108.9 ?
    N19 C20 C21 . . 113.26(12) ?
    H20A C20 H20B . . 107.7 ?
    C21 C20 H20A . . 108.9 ?
    C21 C20 H20B . . 108.9 ?
    O22 C21 C20 . . 111.24(13) ?
    O22 C21 H21A . . 109.4 ?
    O22 C21 H21B . . 109.4 ?
    C20 C21 H21A . . 109.4 ?
    C20 C21 H21B . . 109.4 ?
    H21A C21 H21B . . 108.0 ?
loop_
    _geom_torsion_atom_site_label_1
    _geom_torsion_atom_site_label_2
    _geom_torsion_atom_site_label_3
    _geom_torsion_atom_site_label_4
    _geom_torsion_site_symmetry_1
    _geom_torsion_site_symmetry_2
    _geom_torsion_site_symmetry_3
    _geom_torsion_site_symmetry_4
    _geom_torsion
    _geom_torsion_publ_flag
    O13 C10 C11 C12 . . . . -177.32(12) ?
    N1 C2 C3 C4 . . . . 0.97(14) ?
    N1 C2 C3 C15 . . . . -178.34(12) ?
    N1 C2 C7 C8 . . . . -50.65(16) ?
    N1 C2 C7 C12 . . . . 130.23(13) ?
    N19 C4 C5 O5 . . . . 2.1(2) ?
    N19 C4 C5 N1 . . . . -178.77(12) ?
    N19 C20 C21 O22 . . . . -65.47(16) ?
    C2 N1 C5 O5 . . . . 179.51(13) ?
    C2 N1 C5 C4 . . . . 0.36(15) ?
    C2 C3 C4 N19 . . . . 178.21(13) ?
    C2 C3 C4 C5 . . . . -0.81(14) ?
    C2 C3 C15 O15 . . . . -176.13(13) ?
    C2 C3 C15 O16 . . . . 4.74(18) ?
    C2 C7 C8 C9 . . . . -177.94(12) ?
    C2 C7 C12 C11 . . . . 177.04(12) ?
    C3 C2 C7 C8 . . . . 64.43(16) ?
    C3 C2 C7 C12 . . . . -114.69(14) ?
    C3 C4 C5 O5 . . . . -178.84(13) ?
    C3 C4 C5 N1 . . . . 0.30(14) ?
    C4 N19 C20 C21 . . . . -74.66(17) ?
    C4 C3 C15 O15 . . . . 4.7(2) ?
    C4 C3 C15 O16 . . . . -174.48(12) ?
    C5 N1 C2 C3 . . . . -0.80(14) ?
    C5 N1 C2 C7 . . . . 122.29(12) ?
    C6 N1 C2 C3 . . . . -177.89(12) ?
    C6 N1 C2 C7 . . . . -54.80(16) ?
    C6 N1 C5 O5 . . . . -3.4(2) ?
    C6 N1 C5 C4 . . . . 177.42(12) ?
    C7 C2 C3 C4 . . . . -120.45(12) ?
    C7 C2 C3 C15 . . . . 60.24(17) ?
    C7 C8 C9 C10 . . . . 1.2(2) ?
    C8 C7 C12 C11 . . . . -2.1(2) ?
    C8 C9 C10 O13 . . . . 176.51(12) ?
    C8 C9 C10 C11 . . . . -2.7(2) ?
    C9 C10 C11 C12 . . . . 1.8(2) ?
    C10 C11 C12 C7 . . . . 0.6(2) ?
    C12 C7 C8 C9 . . . . 1.2(2) ?
    C14 O13 C10 C9 . . . . -177.18(14) ?
    C14 O13 C10 C11 . . . . 2.0(2) ?
    C15 O16 C17 C18 . . . . 179.91(11) ?
    C15 C3 C4 N19 . . . . -2.5(2) ?
    C15 C3 C4 C5 . . . . 178.51(12) ?
    C17 O16 C15 O15 . . . . 1.01(19) ?
    C17 O16 C15 C3 . . . . -179.84(10) ?
    C20 N19 C4 C3 . . . . 173.28(13) ?
    C20 N19 C4 C5 . . . . -7.8(2) ?
loop_
    _geom_hbond_atom_site_label_D
    _geom_hbond_atom_site_label_H
    _geom_hbond_atom_site_label_A
    _geom_hbond_site_symmetry_A
    _geom_hbond_distance_DH
    _geom_hbond_distance_HA
    _geom_hbond_distance_DA
    _geom_hbond_angle_DHA
    _geom_hbond_publ_flag
    N19 H19 O15 . 0.922(14) 2.187(17) 2.8595(15) 129.2(15) yes
    O22 H22A O15 3_656 0.983(5) 2.082(18) 3.0131(16) 157(4) yes
    O22 H22B O22 3_656 0.983(19) 1.83(2) 2.796(2) 167(4) yes
    C6 H6B O22 1_565 0.98 2.57 3.4152(18) 144 yes
    C8 H8 O13 2_645 0.95 2.34 3.2556(17) 162 yes
_shelx_space_group_comment
;
The symmetry employed for this shelxl refinement is uniquely defined
by the following loop, which should always be used as a source of
symmetry information in preference to the above space-group names.
They are only intended as comments.
;
_shelx_estimated_absorpt_T_min     0.928
_shelx_estimated_absorpt_T_max     0.992
_shelx_hkl_file
;
   0   0   1    0.03    0.14
   0   0   1   -0.07    0.14
   0   0   1    0.12    0.14
   0   0  -1    0.06    0.13
   0   0  -1   -0.01    0.08
   0   0  -1    0.01    0.05
   0   0  -2  284.61   21.16
   0   0  -2  296.39   21.16
   0   0   2  292.27   21.17
   0   0  -2  303.11   21.15
   0   0   2  293.40   21.22
   0   0   2  290.11   21.18
   0   0  -2  297.21   21.23
   0   0   2  282.03   21.23
   0   0  -2  298.55   21.19
   0   0   2  286.83   21.17
   0   0   2  281.65   21.23
   0   0  -2  300.04   21.24
   0   0   2  287.01   21.16
   0   0  -3    0.22    0.22
   0   0  -3   -0.02    0.25
   0   0  -3   -0.10    0.43
   0   0  -3    0.08    0.23
   0   0   3    0.05    0.18
   0   0   3   -0.18    0.28
   0   0  -3    0.19    0.30
   0   0  -3   -0.02    0.20
   0   0   3   -0.10    0.27
   0   0   3   -0.11    0.41
   0   0  -3   -0.21    0.44
   0   0   3   -0.26    0.26
   0   0  -4 2331.55  176.79
   0   0  -4 2469.66  176.80
   0   0  -4 2420.61  176.78
   0   0  -4 2662.17  176.77
   0   0   4 2421.71  176.79
   0   0   4 2360.04  176.90
   0   0  -4 2586.87  176.85
   0   0  -4 2318.26  176.93
   0   0  -4 2651.69  176.81
   0   0   4 2394.59  176.78
   0   0   4 2350.04  176.81
   0   0  -4 2336.22  176.93
   0   0   4 2301.03  176.79
   0   0  -5    0.01    0.34
   0   0   5   -0.06    0.33
   0   0   5    0.12    0.26
   0   0  -5    0.03    0.28
   0   0   5    0.15    0.35
   0   0  -5    0.09    0.24
   0   0  -5   -0.22    0.66
   0   0   5   -0.08    0.34
   0   0  -5   -0.02    0.36
   0   0   5   -0.17    0.23
   0   0  -5   -0.19    0.28
   0   0  -5   -0.13    0.36
   0   0  -5   -0.10    0.37
   0   0  -5    0.18    0.63
   0   0  -5    0.05    0.63
   0   0   5   -0.22    0.56
   0   0   6  436.61   32.57
   0   0   6  419.45   32.57
   0   0  -6  482.81   32.54
   0   0   6  441.77   32.57
   0   0   6  437.98   32.73
   0   0  -6  427.91   32.57
   0   0   6  443.41   32.54
   0   0  -6  447.73   32.80
   0   0  -6  469.79   32.56
   0   0   6  434.83   32.59
   0   0  -6  485.28   32.60
   0   0  -6  436.41   32.57
   0   0  -6  443.45   32.55
   0   0  -6  496.73   32.85
   0   0  -6  455.66   32.81
   0   0   7    0.24    0.40
   0   0  -7    0.17    0.39
   0   0   7    0.11    0.35
   0   0   7    0.20    0.40
   0   0  -7    0.29    0.27
   0   0   7   -0.07    0.37
   0   0  -7    0.81    0.75
   0   0  -7    0.11    0.19
   0   0   7    0.17    0.18
   0   0  -7    0.48    0.77
   0   0  -7    0.77    0.74
   0   0   7    0.05    0.59
   0   0  -7    0.10    0.48
   0   0  -7    0.37    0.35
   0   0  -7    0.22    0.43
   0   0  -8   38.64    3.18
   0   0  -8   37.02    3.18
   0   0  -8   40.18    2.76
   0   0  -8   33.02    2.76
   0   0  -8   40.67    2.81
   0   0  -8   37.75    2.73
   0   0  -8   36.73    2.76
   0   0  -8   39.28    2.75
   0   0  -8   36.28    2.76
   0   0   8   36.88    2.76
   0   0  -8   25.36    2.64
   0   0   8   36.24    2.98
   0   0   8   40.03    2.76
   0   0   8   39.29    2.77
   0   0  -8   38.15    3.15
   0   0   8   36.40    2.74
   0   0   9    0.30    0.41
   0   0   9    0.09    0.42
   0   0  -9    0.12    0.44
   0   0   9    0.18    0.44
   0   0  -9   -0.06    0.23
   0   0   9    0.06    0.49
   0   0  -9    0.39    0.93
   0   0   9    0.50    0.69
   0   0  -9    0.87    0.96
   0   0  -9    0.23    0.46
   0   0  -9    0.29    0.46
   0   0  -9    0.55    0.54
   0   0  -9    0.29    0.41
   0   0  -9   -0.16    0.38
   0   0  -9   -0.29    0.42
   0   0  -9    0.49    0.47
   0   0  -9    0.07    0.55
   0   0  -9    0.47    0.86
   0   0  10   10.67    1.07
   0   0  10   11.29    1.14
   0   0  10   11.70    1.16
   0   0  10   11.31    1.17
   0   0 -10   11.88    1.62
   0   0  10   11.00    1.36
   0   0 -10   13.79    1.67
   0   0 -10   12.77    1.15
   0   0 -10   10.64    1.15
   0   0 -10   12.48    1.12
   0   0 -10   12.24    1.20
   0   0 -10    8.69    1.04
   0   0 -10   13.94    1.29
   0   0 -10   11.59    1.15
   0   0 -10   13.39    1.16
   0   0 -10   14.11    1.21
   0   0 -10   12.81    1.12
   0   0 -10   12.23    1.64
   0   0 -11    0.77    1.01
   0   0  11    0.16    0.42
   0   0 -11    0.08    0.45
   0   0  11    0.48    0.48
   0   0  11    0.31    0.53
   0   0  11   -0.28    0.52
   0   0  11    0.56    0.50
   0   0 -11    0.12    0.49
   0   0 -11   -0.09    0.54
   0   0 -11   -0.04    0.55
   0   0 -11    0.03    0.47
   0   0 -11    0.05    0.75
   0   0 -11   -0.10    0.62
   0   0 -11    0.07    0.48
   0   0 -11    0.09    0.50
   0   0 -11    0.45    0.50
   0   0 -11    1.02    0.83
   0   0 -11    0.52    1.05
   0   0  11    0.45    0.63
   0   0 -12    0.44    1.04
   0   0  12    0.76    0.48
   0   0 -12    1.32    0.63
   0   0  12    0.26    0.56
   0   0  12    0.54    0.54
   0   0  12    0.86    0.57
   0   0  12    1.35    0.55
   0   0 -12    0.88    0.54
   0   0 -12    0.92    0.64
   0   0 -12    0.77    0.50
   0   0 -12    0.49    0.56
   0   0 -12   -0.12    0.81
   0   0 -12    0.49    0.71
   0   0 -12    0.45    0.58
   0   0 -12    0.89    0.61
   0   0 -12    0.63    0.48
   0   0 -12   -0.30    1.05
   0   0  12    1.19    0.76
   0   0 -12    1.13    0.88
   0   0 -13    1.15    1.02
   0   0  13   -0.26    0.47
   0   0  13    0.58    0.56
   0   0 -13    0.15    0.52
   0   0  13   -0.25    0.54
   0   0  13   -0.35    0.61
   0   0  13    0.51    0.56
   0   0 -13    0.38    0.69
   0   0 -13    0.44    0.54
   0   0 -13   -0.05    0.55
   0   0 -13   -0.06    0.83
   0   0 -13    1.03    0.71
   0   0 -13   -0.11    0.59
   0   0 -13    0.18    0.52
   0   0 -13   -0.31    0.56
   0   0  13   -0.43    0.71
   0   0 -13    0.31    0.89
   0   0 -13    0.50    1.01
   0   0 -14   21.89    2.68
   0   0  14   23.09    1.83
   0   0 -14   21.77    2.09
   0   0  14   23.02    1.96
   0   0  14   21.44    1.91
   0   0  14   21.00    1.90
   0   0  14   22.46    1.94
   0   0  14   22.90    1.93
   0   0 -14   23.13    1.96
   0   0 -14   22.41    2.01
   0   0 -14   14.24    1.85
   0   0 -14   24.66    2.17
   0   0 -14   23.02    2.09
   0   0 -14   24.64    1.98
   0   0 -14   16.13    2.35
   0   0 -14   26.51    2.81
   0   0 -14   14.89    1.86
   0   0 -14   21.91    1.95
   0   0 -14   22.61    1.89
   0   0 -15   -0.19    1.17
   0   0 -15    0.79    0.75
   0   0  15    0.37    0.55
   0   0 -15   -0.63    0.67
   0   0  15    0.06    0.64
   0   0  15   -0.16    0.55
   0   0 -15   -0.50    0.77
   0   0 -15   -0.12    0.57
   0   0 -15    0.22    0.94
   0   0 -15    1.33    0.89
   0   0 -15   -0.78    1.13
   0   0  15    0.33    0.57
   0   0 -16   47.20    4.48
   0   0 -16   36.70    3.66
   0   0  16   46.34    3.59
   0   0  16   46.27    3.60
   0   0  16   50.22    3.64
   0   0  16   46.67    3.57
   0   0 -16   52.98    3.71
   0   0 -16   49.33    3.65
   0   0 -16   53.21    3.82
   0   0 -16   54.94    3.80
   0   0 -16   47.21    3.64
   0   0 -16   44.61    4.45
   0   0  16   28.47    3.43
   0   0 -17   -1.32    1.23
   0   0 -17   -0.41    0.65
   0   0 -17    0.28    0.66
   0   0  17    0.05    0.54
   0   0  17    0.45    0.58
   0   0 -17   -0.18    0.70
   0   0 -17   -0.43    0.56
   0   0 -17    0.29    0.63
   0   0 -17    0.21    0.89
   0   0 -17   -0.75    0.86
   0   0  17   -0.26    0.56
   0   0 -17    0.19    1.10
   0   0  17    0.49    0.67
   0   0  17    0.29    0.54
   0   0 -18    1.97    0.73
   0   0 -18    2.27    0.88
   0   0 -18    1.92    0.72
   0   0 -18    1.92    0.65
   0   0  18    1.89    0.59
   0   0 -18    2.00    0.67
   0   0  18    1.49    0.54
   0   0  18    2.39    0.74
   0   0  18    2.96    0.62
   0   0  19   -0.31    0.44
   0   0  19   -0.08    0.55
   0   0 -19    0.44    0.54
   0   0  19    0.15    0.34
   0   0  19   -0.08    0.43
   0   0 -19    0.44    0.53
   0   0 -19   -0.16    0.70
   0   0  19    0.19    0.43
   0   0 -19    0.88    0.66
   0   0  20   46.94    3.05
   0   0  20   40.50    2.95
   0   0 -20   43.75    3.06
   0   0  20   40.02    2.98
   0   0 -21    0.07    0.39
   0   0  21    0.21    0.37
   0   1   0    0.01    0.15
   0  -1   0    0.06    0.25
   0   1   0    0.13    0.23
   0  -1   0    0.09    0.25
   0  -1   0   -0.08    0.25
   0   1   0   -0.02    0.23
   0  -1   0   -0.06    0.27
   0   1   0    0.07    0.14
   0  -1   0    0.04    0.13
   0   1   0    0.08    0.14
   0   1   0   -0.16    0.24
   0  -1   0    0.17    0.19
   0  -1   0    0.06    0.27
   0  -1   0   -0.10    0.28
   0   1  -1  271.06   19.87
   0  -1  -1  275.40   19.87
   0   1   1  268.29   19.86
   0   1  -1  266.66   19.87
   0  -1  -1  288.38   19.95
   0   1   1  278.18   19.95
   0  -1  -1  274.73   19.95
   0  -1  -1  289.96   19.96
   0  -1   1  276.85   19.94
   0  -1   1  272.55   19.90
   0   1   1  276.12   19.95
   0  -1   1  272.68   19.91
   0   1  -1  279.27   19.94
   0   1   1  283.75   19.95
   0   1  -1  276.98   19.87
   0   1   1  241.25   19.93
   0  -1   1  280.77   19.84
   0  -1   1  280.93   19.84
   0   1   1  270.94   19.86
   0  -1  -1  265.21   19.85
   0   1   1  261.92   19.86
   0   1   1  275.15   19.92
   0   1  -1  261.01   19.95
   0  -1   1  275.04   19.94
   0   1  -1  276.94   19.94
   0  -1  -1  288.22   19.95
   0   1   1  280.50   19.95
   0  -1  -2  102.57    7.59
   0   1  -2  106.42    7.60
   0   1  -2  106.60    7.61
   0  -1  -2  108.22    7.60
   0   1  -2  107.98    7.60
   0   1  -2  104.99    7.70
   0  -1  -2  104.55    7.71
   0   1  -2   99.81    7.71
   0  -1   2  108.73    7.58
   0   1   2  104.38    7.69
   0  -1   2   92.73    7.61
   0  -1  -2  104.82    7.71
   0  -1   2  103.31    7.59
   0   1  -2  106.83    7.70
   0   1  -2  105.92    7.60
   0   1   2  104.58    7.70
   0   1  -2  107.41    7.59
   0  -1  -2  102.49    7.58
   0   1  -2  100.52    7.58
   0  -1   2  105.83    7.58
   0   1   2  102.63    7.58
   0  -1   2  102.03    7.58
   0   1   2  115.37    7.72
   0   1  -3   68.80    4.80
   0   1  -3   65.71    4.82
   0  -1  -3   68.37    4.80
   0   1  -3   67.20    4.81
   0  -1  -3   66.60    4.80
   0   1  -3   62.84    4.96
   0  -1   3   71.63    4.82
   0  -1  -3   68.74    4.97
   0   1  -3   68.78    4.95
   0  -1  -3   65.37    4.92
   0  -1   3   66.63    4.79
   0   1  -3   63.49    4.80
   0   1   3   65.37    4.77
   0   1   3   68.02    4.97
   0  -1   3   64.77    4.82
   0   1   3   65.87    4.90
   0   1   3   66.88    4.92
   0  -1  -3   66.69    4.95
   0   1  -3   65.09    4.94
   0   1   3   61.77    4.77
   0   1  -3   60.26    4.77
   0  -1  -3   67.98    4.78
   0   1   3   66.89    4.81
   0  -1   3   63.53    4.78
   0   1  -4    3.29    0.47
   0  -1  -4    2.89    0.38
   0   1  -4    3.52    0.44
   0  -1  -4    3.06    0.46
   0  -1  -4    3.52    0.46
   0   1  -4    3.30    0.68
   0   1   4    2.16    0.53
   0  -1  -4    2.87    0.61
   0   1   4    2.96    0.59
   0  -1  -4    3.20    0.74
   0  -1   4    3.31    0.50
   0   1  -4    3.71    0.71
   0  -1  -4    2.94    0.71
   0   1   4    4.29    0.74
   0  -1  -4    2.89    0.71
   0   1  -4    3.13    0.43
   0  -1   4    3.19    0.41
   0  -1  -4    3.53    0.35
   0  -1   4    3.00    0.40
   0  -1   4    3.36    0.37
   0   1   4    2.22    0.45
   0   1   4    3.85    0.44
   0   1   4    3.17    0.33
   0   1  -5    7.85    0.65
   0   1  -5    6.75    0.66
   0  -1  -5    6.53    0.65
   0  -1  -5    6.54    0.66
   0  -1  -5    6.40    0.79
   0   1   5    5.03    0.77
   0   1  -5    7.00    0.96
   0  -1  -5    4.39    0.91
   0   1   5    5.53    0.72
   0  -1  -5    6.31    0.64
   0   1  -5    7.48    0.72
   0  -1   5    6.54    0.72
   0  -1  -5    6.30    0.93
   0   1  -5    5.54    0.95
   0  -1  -5    4.82    0.89
   0   1   5    5.26    0.93
   0   1  -5    6.24    0.63
   0  -1   5    6.81    0.64
   0  -1  -5    7.46    0.55
   0   1   5    5.64    0.68
   0  -1   5    6.38    0.60
   0   1  -5    6.14    0.65
   0   1   5    5.60    0.63
   0  -1   5    6.44    0.62
   0   1   5    5.81    0.67
   0  -1  -5    6.06    0.58
   0   1   5    5.65    0.51
   0   1  -6  231.34   18.30
   0  -1  -6  243.12   18.28
   0  -1  -6  274.14   18.30
   0   1  -6  253.08   18.28
   0   1  -6  248.99   18.29
   0   1   6  231.02   18.36
   0  -1  -6  257.45   18.55
   0  -1  -6  274.64   18.46
   0   1  -6  245.72   18.52
   0   1   6  243.27   18.41
   0  -1  -6  239.96   18.26
   0   1  -6  242.25   18.28
   0   1  -6  250.28   18.30
   0  -1  -6  238.21   18.28
   0  -1  -6  262.70   18.56
   0   1  -6  251.54   18.58
   0   1  -6  248.83   18.53
   0  -1  -6  279.35   18.55
   0  -1  -6  279.56   18.23
   0   1   6  256.51   18.52
   0   1   6  250.07   18.29
   0  -1   6  244.47   18.37
   0  -1   6  251.40   18.27
   0   1  -6  269.64   18.28
   0  -1   6  248.39   18.27
   0   1   6  234.87   18.28
   0  -1   6  244.29   18.27
   0   1   6  253.78   18.30
   0  -1  -6  252.86   18.26
   0  -1  -7   22.40    1.72
   0  -1  -7   22.74    1.91
   0   1  -7   21.49    2.09
   0  -1  -7   21.37    2.13
   0   1   7   21.17    1.88
   0   1   7   19.47    1.79
   0  -1  -7   20.26    1.76
   0   1  -7   27.57    1.82
   0   1  -7   22.60    1.81
   0  -1  -7   21.59    1.78
   0   1  -7   23.00    1.76
   0   1  -7   21.91    1.79
   0   1  -7   23.12    1.80
   0  -1  -7   20.87    1.75
   0   1  -7   24.49    1.79
   0  -1   7   22.71    1.90
   0   1   7   21.50    1.77
   0   1  -7   23.51    1.73
   0  -1   7   22.42    1.75
   0  -1  -7   22.83    1.66
   0   1   7   20.45    2.05
   0  -1   7   19.88    1.72
   0  -1   7   20.62    1.74
   0   1   7   19.91    1.78
   0   1   7   19.35    1.75
   0   1  -7   21.30    2.10
   0  -1  -7   25.04    2.11
   0  -1  -7   23.07    2.14
   0   1  -7   21.21    2.14
   0   1   8    0.15    0.45
   0   1  -8    0.67    0.45
   0   1   8    0.60    0.44
   0  -1   8    0.66    0.37
   0  -1   8    0.33    0.40
   0   1   8    0.08    0.51
   0  -1  -8    0.39    0.44
   0  -1   8    0.42    0.42
   0  -1  -8    0.18    0.20
   0   1  -8    0.40    0.32
   0   1   8    0.66    0.48
   0  -1  -8    1.03    0.82
   0  -1  -8    0.78    0.89
   0   1  -8    0.09    0.83
   0   1   8    0.67    0.75
   0  -1   8   -0.20    0.53
   0   1  -8    0.76    0.84
   0  -1  -8    0.37    0.39
   0   1  -8    0.42    0.51
   0  -1  -8    0.37    0.46
   0   1  -8    0.52    0.43
   0   1  -8    0.25    0.51
   0   1  -8    0.44    0.50
   0   1   8    0.38    0.35
   0   1  -8    0.03    0.54
   0   1  -8    1.20    0.51
   0  -1  -8    0.37    0.38
   0  -1  -8    0.67    0.46
   0   1  -8    0.20    0.43
   0  -1  -8    0.64    0.43
   0   1  -8    0.73    0.54
   0   1   8    0.04    0.34
   0  -1  -8    0.51    0.86
   0  -1  -8    0.57    0.48
   0   1  -8    0.33    0.82
   0   1   8    0.09    0.51
   0   1   9   59.35    4.67
   0   1   9   69.41    4.72
   0  -1   9   64.91    4.67
   0   1   9   61.38    4.69
   0  -1   9   61.71    4.67
   0  -1   9   60.91    4.83
   0   1  -9   45.10    4.59
   0   1   9   63.55    5.02
   0  -1   9   67.89    4.68
   0   1   9   68.08    4.71
   0   1  -9   73.42    5.27
   0  -1  -9   71.93    5.17
   0  -1  -9   66.11    5.18
   0   1  -9   63.84    5.12
   0  -1  -9   63.04    4.68
   0  -1  -9   61.03    4.71
   0   1  -9   58.80    4.69
   0   1  -9   71.12    4.76
   0  -1  -9   60.91    4.64
   0   1  -9   59.51    4.67
   0  -1  -9   67.39    4.72
   0   1  -9   44.99    4.64
   0   1   9   60.63    4.65
   0  -1  -9   61.84    4.69
   0   1  -9   64.28    4.70
   0   1  -9   63.93    4.73
   0  -1  -9   66.70    4.70
   0  -1  -9   63.19    4.64
   0   1  -9   69.25    4.76
   0   1  -9   63.21    4.68
   0  -1  -9   68.17    4.72
   0   1  -9   66.24    4.71
   0   1  -9   66.45    5.13
   0  -1  -9   67.48    4.78
   0  -1  -9   66.44    5.19
   0   1   9   59.18    4.78
   0   1  10  432.92   30.60
   0  -1  10  454.31   30.61
   0   1  10  448.49   30.64
   0   1  10  461.61   30.65
   0  -1  10  421.80   30.62
   0   1  10  450.43   31.03
   0   1  10  469.21   30.65
   0   1 -10  317.69   30.50
   0  -1  10  434.82   30.80
   0  -1  10  431.63   30.62
   0   1 -10  450.68   31.16
   0   1 -10  509.62   31.31
   0  -1 -10  452.49   31.19
   0  -1 -10  335.46   30.93
   0   1 -10  422.43   30.64
   0  -1 -10  456.75   30.63
   0  -1 -10  427.52   30.65
   0   1 -10  435.58   30.62
   0  -1 -10  342.75   30.59
   0   1 -10  496.94   30.71
   0  -1 -10  430.22   30.58
   0   1 -10  338.77   30.57
   0   1  10  437.71   30.59
   0  -1 -10  456.82   30.64
   0   1 -10  462.16   30.68
   0   1 -10  456.86   30.64
   0   1 -10  478.30   30.66
   0  -1 -10  448.18   30.58
   0   1 -10  460.60   30.63
   0   1 -10  488.04   30.71
   0  -1 -10  465.38   30.64
   0  -1 -10  334.29   30.59
   0  -1 -10  319.33   30.56
   0   1  10  424.51   30.71
   0  -1 -10  459.73   31.18
   0   1 -10  451.43   31.15
   0   1 -11    9.35    1.52
   0  -1 -11    8.45    1.45
   0   1 -11    6.41    0.99
   0   1  11    9.11    0.91
   0  -1  11    8.04    0.89
   0  -1  11    9.00    0.91
   0   1 -11    8.91    0.94
   0   1  11    9.77    0.97
   0   1  11    4.59    0.91
   0  -1  11   11.02    0.96
   0   1  11    8.10    0.95
   0   1  11    9.11    0.95
   0  -1  11    8.77    0.86
   0  -1 -11    8.78    0.94
   0  -1 -11    6.71    0.95
   0   1 -11    7.22    0.98
   0   1 -11    6.31    0.94
   0  -1 -11    7.38    0.85
   0  -1 -11    4.88    0.88
   0   1 -11    5.72    0.86
   0  -1 -11    9.18    0.93
   0   1 -11   10.02    1.11
   0   1 -11    8.96    1.03
   0  -1 -11    5.93    0.91
   0   1 -11    9.02    0.94
   0   1 -11    7.74    0.90
   0  -1 -11    8.75    0.93
   0  -1 -11    8.10    0.87
   0  -1 -11    4.89    1.16
   0   1 -11    8.35    1.47
   0  -1 -11    8.32    1.50
   0  -1  11    8.54    1.07
   0   1 -11    7.10    1.43
   0   1  11    5.99    1.21
   0   1 -12    2.21    1.09
   0  -1 -12    4.48    1.27
   0   1 -12    3.34    0.81
   0   1  12    3.65    0.66
   0  -1 -12    3.90    0.69
   0  -1  12    3.80    0.65
   0   1  12    3.38    0.71
   0   1  12    3.95    0.74
   0  -1  12    3.62    0.67
   0   1 -12    3.63    0.74
   0   1  12    4.47    0.76
   0  -1  12    4.03    0.68
   0  -1  12    4.62    0.65
   0   1  12    4.18    0.67
   0   1 -12    3.81    0.78
   0  -1 -12    3.65    0.73
   0   1 -12    3.77    0.75
   0  -1 -12    3.86    0.80
   0   1 -12    2.97    0.74
   0  -1 -12    2.32    0.66
   0  -1 -12    3.50    0.62
   0   1 -12    2.34    0.58
   0  -1 -12    4.21    0.94
   0   1 -12    3.31    0.80
   0  -1 -12    3.10    0.69
   0  -1 -12    3.36    0.57
   0  -1 -12    3.50    0.69
   0   1 -12    2.63    0.72
   0   1 -12    3.85    0.76
   0   1 -12    2.95    0.68
   0   1  12    3.28    1.01
   0  -1 -12    3.04    1.32
   0   1 -12    3.57    1.22
   0   1 -12    4.67    1.33
   0  -1 -12    1.31    0.92
   0   1 -13    2.64    1.22
   0  -1 -13    1.83    1.21
   0   1 -13    2.01    0.77
   0   1  13    2.33    0.58
   0   1  13    0.78    0.59
   0  -1  13    2.11    0.59
   0   1  13    2.00    0.67
   0  -1  13    2.66    0.63
   0  -1 -13    3.05    0.65
   0   1 -13    1.39    0.65
   0  -1  13    1.11    0.55
   0   1  13    2.97    0.68
   0   1  13    1.90    0.64
   0  -1  13    1.60    0.55
   0  -1 -13    1.93    0.65
   0   1 -13    3.40    0.71
   0  -1 -13    2.14    0.75
   0   1 -13    2.17    0.73
   0  -1 -13    1.70    0.55
   0   1 -13    1.15    0.69
   0  -1 -13    0.84    0.58
   0  -1 -13    1.97    0.90
   0  -1 -13    1.47    0.77
   0   1 -13    1.09    0.76
   0   1 -13    1.26    0.68
   0  -1 -13    1.48    0.57
   0   1 -13    1.37    0.64
   0   1 -13    2.40    0.67
   0  -1 -13    1.40    0.53
   0  -1 -13    1.57    0.60
   0  -1 -13    2.54    1.23
   0   1  13    2.40    0.96
   0   1 -13    1.01    1.15
   0   1 -13    0.34    1.02
   0  -1 -13    1.26    0.92
   0   1 -14   -0.90    1.16
   0  -1 -14   -0.91    1.09
   0   1 -14   -0.56    0.80
   0   1  14   -0.05    0.53
   0   1  14    0.34    0.60
   0  -1 -14    0.71    0.60
   0   1  14   -0.10    0.44
   0   1 -14    1.00    0.72
   0   1  14    0.55    0.60
   0  -1  14    0.24    0.52
   0   1  14    0.34    0.64
   0  -1  14    0.62    0.62
   0   1  14    0.32    0.58
   0  -1  14    0.09    0.52
   0   1 -14    0.12    0.71
   0  -1 -14    0.52    0.65
   0  -1 -14    0.71    0.65
   0   1 -14    0.18    0.64
   0  -1 -14    0.41    0.80
   0   1 -14    0.66    0.85
   0  -1 -14    0.13    0.84
   0   1 -14    0.57    0.65
   0  -1 -14    0.04    0.47
   0   1 -14    0.29    0.65
   0  -1 -14    0.74    0.60
   0   1 -14    0.92    1.11
   0  -1 -14    0.74    1.08
   0   1  14   -0.26    0.83
   0   1 -14    0.18    1.00
   0   1 -15    4.87    1.43
   0   1  15    8.13    1.35
   0  -1 -15    7.03    1.63
   0   1 -15    6.98    1.71
   0  -1 -15    7.86    1.72
   0   1 -15    7.79    1.73
   0   1  15    7.94    0.92
   0   1 -15    6.77    1.17
   0   1 -15    7.45    1.03
   0   1  15    5.50    0.89
   0   1  15    7.14    1.00
   0  -1 -15    8.49    1.06
   0  -1  15    8.91    1.01
   0   1  15    6.78    1.02
   0   1  15    8.61    1.02
   0  -1  15    8.32    0.94
   0   1 -15    9.99    1.05
   0  -1 -15    5.99    1.03
   0   1 -15    7.93    1.09
   0   1 -15    4.12    0.93
   0   1 -15    6.80    1.29
   0  -1 -15    9.08    1.31
   0  -1 -15    7.64    1.18
   0   1 -15    8.49    1.23
   0  -1  15    8.49    0.99
   0  -1  15    4.81    0.87
   0   1 -15    8.68    1.08
   0   1 -15    6.18    1.03
   0  -1 -15    7.79    1.04
   0  -1 -16    9.14    1.78
   0   1 -16    8.49    1.70
   0  -1 -16    5.42    1.09
   0   1  16    9.83    0.98
   0   1 -16    9.43    1.29
   0  -1 -16    8.76    1.09
   0   1  16    5.70    0.91
   0   1 -16    8.11    1.09
   0   1  16    9.66    1.08
   0  -1  16    8.40    1.02
   0   1  16    8.64    1.06
   0  -1  16    9.51    1.12
   0  -1  16   10.64    1.02
   0   1 -16    7.74    1.15
   0   1 -16    7.47    1.03
   0  -1 -16    9.42    1.19
   0   1 -16    9.39    1.11
   0  -1 -16    9.70    1.10
   0   1 -16    4.72    1.01
   0  -1 -16    9.41    1.31
   0   1 -16   10.22    1.34
   0  -1 -16    7.99    1.22
   0  -1 -16    8.73    1.78
   0   1 -16    9.06    1.77
   0  -1  16    8.00    0.98
   0   1  16    9.35    1.05
   0  -1  16    5.33    0.92
   0   1  17   61.27    4.42
   0  -1  17   60.46    4.44
   0  -1  17   60.00    4.34
   0  -1 -17   59.82    4.48
   0   1 -17   62.14    4.39
   0   1 -17   56.98    4.49
   0   1  17   64.15    4.44
   0  -1  17   61.57    4.44
   0  -1 -17   58.15    4.44
   0   1 -17   62.53    4.46
   0  -1 -17   46.60    4.45
   0   1 -17   62.41    4.60
   0  -1 -17   56.65    4.42
   0   1 -17   59.19    4.44
   0  -1 -17   69.13    4.60
   0   1  17   60.51    4.44
   0  -1  17   61.35    4.41
   0   1  17   38.30    4.26
   0   1  17   61.79    4.43
   0  -1  17   58.03    4.36
   0  -1  17   36.62    4.26
   0  -1 -17   42.70    4.38
   0   1 -17   60.36    4.57
   0   1  17   61.15    4.33
   0   1  18   12.91    1.26
   0  -1  18   15.21    1.36
   0  -1  18   13.18    1.19
   0   1 -18   11.80    1.32
   0  -1 -18   14.02    1.34
   0   1 -18   17.65    1.59
   0  -1 -18    9.78    1.37
   0  -1 -18   13.21    1.32
   0  -1 -18   13.91    1.49
   0   1 -18   13.60    1.31
   0   1  18   14.74    1.31
   0  -1  18   13.90    1.23
   0   1  18   10.09    1.17
   0  -1  18    9.15    1.17
   0  -1  18   12.30    1.27
   0   1 -18   15.57    1.28
   0  -1  18   16.38    1.39
   0   1  18   13.36    1.33
   0  -1 -18   15.61    1.43
   0   1 -18   14.46    1.42
   0  -1  18    7.62    1.16
   0   1 -18   13.55    1.44
   0  -1 -18   10.36    1.29
   0   1  19    5.70    0.74
   0  -1  19    5.50    0.80
   0  -1 -19    4.11    0.72
   0   1 -19    4.76    0.84
   0  -1  19    5.21    0.71
   0   1  19    3.30    0.59
   0  -1  19    4.41    0.64
   0  -1 -19    6.89    0.78
   0   1 -19    5.45    0.75
   0  -1 -19    4.29    0.86
   0   1  19    4.51    0.69
   0   1  19    6.33    0.81
   0  -1  19    5.54    0.80
   0   1 -19    5.72    0.86
   0  -1 -19    4.44    0.84
   0   1  20   25.85    1.97
   0  -1  20   28.57    2.01
   0   1 -20   24.14    2.03
   0  -1  20   23.75    1.97
   0   1  20   27.23    2.00
   0  -1 -20   23.65    2.02
   0   1 -20   27.48    2.04
   0  -1  20   28.49    2.03
   0  -1  21    4.58    0.54
   0  -1 -21    3.87    0.54
   0  -1  21    5.07    0.58
   0   1  21    4.47    0.53
   0   1 -21    4.08    0.56
   0   1 -21    3.63    0.50
   0   2   0  477.02   33.59
   0  -2   0  457.54   33.59
   0  -2   0  450.06   33.73
   0   2   0  460.35   33.72
   0  -2   0  463.02   33.73
   0  -2   0  440.36   33.72
   0  -2   0  456.59   33.57
   0   2   0  475.91   33.60
   0   2   0  515.07   33.66
   0   2   0  444.43   33.60
   0   2   1    1.82    0.36
   0  -2  -1    2.05    0.42
   0   2  -1    1.72    0.40
   0   2  -1    1.96    0.41
   0   2  -1    2.20    0.59
   0   2  -1    2.59    0.31
   0   2   1    2.16    0.51
   0  -2   1    2.04    0.33
   0   2   1    1.86    0.60
   0   2  -1    2.11    0.68
   0  -2  -1    2.42    0.74
   0   2  -1    1.74    0.39
   0   2   1    1.54    0.36
   0   2   1    2.05    0.26
   0   2   1    1.77    0.57
   0  -2   1    2.34    0.54
   0   2  -1    2.49    0.61
   0   2   1    2.24    0.61
   0  -2  -1    2.94    0.73
   0   2  -1    1.59    0.52
   0  -2  -1    1.66    0.59
   0   2   1    2.08    0.39
   0  -2  -1    1.73    0.30
   0  -2   1    1.99    0.38
   0   2   1    2.51    0.28
   0  -2  -1    1.54    0.40
   0  -2  -2   14.22    1.16
   0   2  -2   13.27    1.16
   0   2  -2   12.48    1.15
   0   2   2   13.42    1.12
   0  -2  -2   12.46    1.40
   0   2  -2   12.22    1.36
   0   2   2   13.79    1.29
   0   2  -2   14.43    1.35
   0   2   2   14.66    1.13
   0   2   2   15.80    1.11
   0   2  -2   13.90    1.16
   0  -2   2   14.93    1.06
   0  -2  -2   12.72    1.36
   0   2  -2   13.48    1.33
   0   2   2   15.45    1.37
   0  -2   2   14.20    1.23
   0   2   2   15.42    1.39
   0  -2  -2   14.17    1.42
   0   2  -2   14.92    1.24
   0   2  -2   14.50    1.20
   0   2   2   12.43    1.14
   0  -2   2   13.82    1.14
   0  -2  -2   13.63    1.09
   0   2  -2   13.30    1.13
   0   2   2   15.69    1.12
   0  -2  -2   14.88    1.16
   0  -2  -3    0.30    0.38
   0   2  -3    0.48    0.35
   0  -2  -3    0.42    0.23
   0   2  -3    0.62    0.40
   0   2  -3    0.47    0.34
   0   2  -3    0.38    0.68
   0  -2   3    0.34    0.34
   0  -2   3    0.39    0.32
   0   2  -3    0.62    0.30
   0   2   3    0.31    0.63
   0   2   3    0.38    0.45
   0  -2  -3   -0.36    0.77
   0  -2  -3    0.53    0.57
   0   2  -3    0.43    0.66
   0   2  -3    0.33    0.67
   0  -2  -3    0.50    0.73
   0  -2   3    0.37    0.22
   0   2   3    0.20    0.26
   0   2   3    0.58    0.30
   0   2  -3    0.39    0.36
   0   2   3    0.44    0.35
   0  -2   3    0.90    0.19
   0   2   3    0.49    0.25
   0   2   3    0.32    0.30
   0   2  -3    0.41    0.29
   0  -2  -4  701.98   51.51
   0   2  -4  687.77   51.52
   0   2   4  689.47   51.52
   0  -2  -4  709.92   51.55
   0   2  -4  713.77   51.55
   0   2  -4  730.87   51.55
   0  -2  -4  727.49   51.54
   0   2  -4  731.43   51.57
   0   2  -4  674.61   51.56
   0  -2  -4  697.27   51.55
   0   2  -4  687.99   51.55
   0   2  -4  726.61   51.76
   0   2  -4  715.08   51.80
   0  -2  -4  704.76   51.71
   0  -2  -4  738.74   51.79
   0  -2   4  717.57   51.51
   0   2   4  709.26   51.51
   0   2   4  752.53   51.54
   0   2  -4  699.63   51.56
   0   2   4  681.51   51.75
   0  -2   4  718.88   51.51
   0   2   4  753.03   51.55
   0   2   4  744.71   51.54
   0  -2   4  702.04   51.50
   0  -2  -4  642.02   51.76
   0   2  -4  732.32   51.76
   0   2   4  714.56   51.75
   0  -2  -4  736.22   51.78
   0  -2   4  665.35   51.51
   0   2  -4  728.74   51.50
   0  -2   4  716.65   51.56
   0   2   4  704.57   51.73
   0   2  -4  771.07   51.55
   0  -2  -5  118.41    8.56
   0   2  -5  113.54    8.56
   0   2   5  118.20    8.57
   0  -2  -5  124.10    8.61
   0   2  -5  116.87    8.62
   0   2  -5  123.97    8.62
   0   2  -5  117.02    8.64
   0  -2  -5  120.07    8.61
   0   2  -5  112.31    8.63
   0   2  -5  120.05    8.64
   0   2  -5  112.20    8.61
   0  -2  -5  116.49    8.62
   0  -2  -5  119.83    8.64
   0  -2  -5  110.34    8.57
   0  -2  -5  127.21    8.83
   0   2  -5  120.74    8.87
   0  -2  -5  124.46    8.91
   0   2  -5  125.12    8.63
   0   2   5  121.92    8.61
   0   2   5  116.52    8.55
   0  -2   5  116.85    8.56
   0   2   5  134.16    8.92
   0  -2   5  120.09    8.57
   0  -2   5  120.75    8.57
   0   2   5  121.12    8.61
   0   2   5  126.55    8.62
   0  -2   5  119.74    8.57
   0   2   5  118.39    8.80
   0  -2  -5  125.80    8.88
   0  -2   5  112.45    8.53
   0  -2   5  108.47    8.53
   0   2   5  119.58    8.83
   0   2  -5  117.55    8.86
   0  -2  -5  123.89    8.90
   0   2   6    0.21    0.25
   0   2  -6    0.38    0.21
   0   2   6    0.62    0.78
   0  -2  -6    0.06    0.60
   0  -2   6    0.16    0.29
   0  -2  -6    0.07    0.78
   0   2  -6    0.27    0.81
   0   2  -6    0.39    0.40
   0  -2  -6    0.67    0.38
   0  -2  -6    0.46    0.39
   0  -2  -6    0.46    0.29
   0   2  -6    0.02    0.44
   0   2  -6    0.36    0.54
   0   2  -6    0.28    0.48
   0  -2  -6    0.03    0.54
   0  -2  -6    0.42    0.34
   0  -2  -6    0.61    0.45
   0   2  -6    0.43    0.51
   0   2  -6    0.36    0.40
   0   2   6    0.79    0.46
   0  -2  -6    0.33    0.25
   0  -2   6    0.49    0.34
   0  -2  -6    0.58    0.63
   0  -2  -6   -0.28    0.77
   0   2   6    0.73    0.47
   0   2  -6    0.66    0.79
   0   2   6   -0.34    0.64
   0   2  -6    0.20    0.42
   0  -2   6    0.78    0.29
   0   2   6    0.79    0.37
   0  -2   6    0.54    0.31
   0   2  -7  127.46    8.95
   0   2   7  123.14    8.81
   0  -2  -7  140.15    8.92
   0  -2  -7  123.95    8.95
   0   2   7  119.55    8.76
   0   2  -7  123.72    8.61
   0   2   7  120.94    8.58
   0  -2   7  125.33    8.53
   0  -2   7  124.98    8.53
   0   2   7  126.31    8.57
   0   2   7  131.16    8.95
   0  -2  -7   90.86    8.46
   0   2  -7  139.32    8.60
   0   2   7  121.06    8.57
   0  -2   7  126.14    8.54
   0  -2   7  121.03    8.56
   0  -2  -7  127.72    8.52
   0   2  -7   82.86    8.44
   0   2   7  119.95    8.47
   0  -2  -7  120.27    8.59
   0   2  -7  114.54    8.57
   0   2  -7  122.65    8.62
   0   2   7  120.14    8.57
   0   2  -7  134.34    8.62
   0   2  -7  121.83    8.61
   0  -2  -7  123.93    8.58
   0   2  -7  121.14    8.58
   0   2  -7  121.96    8.60
   0  -2  -7  119.78    8.53
   0  -2  -7  134.23    8.63
   0   2  -7  132.55    8.60
   0   2  -7  134.36    8.59
   0  -2  -7  115.56    8.56
   0  -2  -7  133.52    8.59
   0  -2  -7  138.02    9.01
   0  -2  -7  136.33    8.92
   0   2  -7  128.19    8.95
   0   2  -8   19.45    2.21
   0   2  -8   20.59    2.11
   0  -2  -8   19.75    2.14
   0  -2  -8   17.43    1.98
   0   2   8   19.97    1.87
   0  -2  -8   23.19    2.03
   0   2   8   19.06    1.92
   0  -2  -8   21.74    2.17
   0   2  -8   21.26    2.13
   0   2   8   22.14    1.72
   0  -2   8   21.63    1.66
   0  -2   8   20.85    1.65
   0   2   8   16.08    1.67
   0   2   8   19.20    2.10
   0  -2   8   19.62    1.69
   0   2  -8   21.32    1.70
   0  -2   8   21.22    1.68
   0  -2  -8   22.18    1.81
   0   2  -8   20.60    1.69
   0  -2  -8   18.33    1.73
   0  -2  -8   20.96    1.68
   0   2  -8   19.84    1.73
   0   2  -8   22.32    1.79
   0  -2  -8   19.81    1.71
   0   2  -8   21.95    1.77
   0   2  -8   20.60    1.79
   0   2   8   21.11    1.71
   0  -2  -8   20.05    1.71
   0  -2  -8   19.84    1.65
   0   2  -8   22.19    1.78
   0   2  -8   21.09    1.72
   0  -2  -8   21.53    1.72
   0   2  -8   22.75    1.74
   0   2  -8   19.44    1.72
   0  -2  -8   20.56    1.72
   0  -2  -8   20.95    1.64
   0  -2  -9   22.29    1.88
   0   2   9   17.77    1.78
   0  -2  -9   19.64    2.05
   0   2  -9   18.43    2.03
   0   2   9   20.10    1.59
   0  -2   9   18.05    1.51
   0  -2   9   18.68    1.51
   0   2  -9   12.55    1.48
   0  -2   9   19.49    1.52
   0   2   9   18.19    1.97
   0  -2  -9   20.14    1.69
   0  -2  -9   16.22    1.59
   0  -2  -9   19.53    1.54
   0   2  -9   18.86    1.56
   0   2  -9   16.06    1.57
   0  -2  -9   18.00    1.49
   0   2  -9   19.36    1.64
   0  -2  -9   13.24    1.53
   0   2   9   18.26    1.55
   0   2  -9   20.24    1.63
   0   2  -9   17.31    1.66
   0   2  -9   19.42    1.59
   0   2  -9   18.41    1.60
   0  -2  -9   20.88    1.59
   0  -2  -9   18.15    1.48
   0   2  -9   19.68    1.59
   0  -2  -9   19.11    1.58
   0  -2  -9   14.44    1.51
   0   2  -9   20.53    1.61
   0   2  -9   19.88    1.68
   0  -2  -9   20.10    2.07
   0   2  -9   18.60    2.03
   0   2  -9   21.46    2.19
   0  -2  -9   15.07    1.84
   0  -2 -10  290.45   20.08
   0   2  10  275.44   19.72
   0   2 -10  285.18   20.03
   0  -2 -10  310.17   19.81
   0   2  10  272.30   19.49
   0  -2  10  282.77   19.44
   0   2  10  260.73   19.49
   0  -2  10  276.31   19.46
   0  -2  10  275.43   19.46
   0   2  10  282.56   19.97
   0   2 -10  205.85   19.40
   0  -2 -10  292.10   19.55
   0   2 -10  269.99   19.51
   0   2 -10  298.06   19.50
   0  -2 -10  281.94   19.47
   0  -2 -10  270.70   19.52
   0  -2 -10  257.59   19.42
   0  -2 -10  207.46   19.44
   0   2 -10  299.78   19.58
   0   2 -10  206.08   19.46
   0   2 -10  285.68   19.57
   0   2  10  273.68   19.48
   0   2 -10  278.37   19.50
   0   2 -10  277.26   19.54
   0  -2 -10  274.92   19.49
   0  -2 -10  283.16   19.51
   0   2 -10  298.74   19.59
   0  -2 -10  207.42   19.43
   0  -2 -10  282.27   19.42
   0   2 -10  288.66   19.52
   0   2 -10  292.77   19.52
   0   2 -10  289.50   20.06
   0   2 -10  311.96   20.22
   0  -2 -10  210.32   19.77
   0  -2 -10  291.78   20.11
   0   2 -11   83.18    6.60
   0   2  11   77.91    6.19
   0  -2 -11   87.96    6.69
   0   2  11   82.30    6.00
   0  -2  11   83.36    5.95
   0   2  11   87.11    6.04
   0  -2  11   82.99    5.97
   0   2 -11   58.57    5.88
   0  -2  11   83.78    5.97
   0   2  11   90.60    6.56
   0   2  11   82.47    6.02
   0   2 -11   79.06    6.03
   0  -2 -11   78.62    6.05
   0   2 -11   85.96    6.01
   0  -2 -11   89.97    6.01
   0  -2 -11   61.64    5.94
   0   2 -11   88.64    6.11
   0   2 -11   63.53    5.97
   0   2 -11   86.21    6.04
   0   2 -11   82.08    6.07
   0  -2 -11   82.58    6.02
   0  -2 -11   59.41    5.93
   0  -2 -11   87.15    6.04
   0   2 -11   95.35    6.06
   0  -2 -11   82.11    5.93
   0   2 -11   87.60    6.16
   0   2 -11   89.38    6.05
   0   2 -11   96.24    6.87
   0  -2 -11   61.91    6.31
   0  -2 -11   88.40    6.72
   0   2 -11   91.06    6.70
   0   2 -12    0.15    1.02
   0  -2 -12    0.16    1.04
   0   2  12   -0.14    0.55
   0  -2  12    0.33    0.49
   0   2 -12    0.25    0.63
   0   2  12    0.34    0.53
   0  -2  12    0.34    0.45
   0  -2  12    0.51    0.53
   0  -2 -12    0.86    0.59
   0  -2  12   -0.16    0.50
   0   2  12    0.39    0.54
   0   2 -12    0.10    0.58
   0   2 -12    0.69    0.63
   0  -2 -12    0.16    0.61
   0  -2 -12    0.81    0.55
   0   2 -12    0.87    0.66
   0  -2 -12    0.04    0.50
   0   2 -12   -0.10    0.56
   0   2 -12    0.34    0.73
   0  -2 -12    1.07    0.60
   0   2 -12    0.45    0.61
   0  -2 -12    0.31    0.47
   0  -2 -12    0.66    0.43
   0   2 -12    0.60    0.71
   0   2  12    0.27    0.79
   0   2 -12   -0.17    1.08
   0  -2 -12    0.80    1.06
   0   2 -12    0.16    1.06
   0   2 -13   53.89    4.81
   0  -2 -13   59.99    4.92
   0   2  13   51.34    4.07
   0  -2  13   58.41    4.11
   0  -2  13   53.09    4.02
   0   2  13   36.97    3.94
   0   2  13   60.07    4.14
   0  -2  13   54.16    4.05
   0   2  13   54.23    4.66
   0   2  13   52.92    4.09
   0   2 -13   56.54    4.10
   0   2 -13   50.99    4.14
   0  -2 -13   51.15    4.14
   0  -2 -13   56.93    4.09
   0   2 -13   41.55    4.10
   0  -2 -13   59.83    4.24
   0   2 -13   55.29    4.12
   0  -2 -13   57.00    4.12
   0  -2 -13   53.51    4.11
   0   2 -13   54.46    4.12
   0   2 -13   40.37    4.10
   0  -2 -13   54.01    4.85
   0   2 -13   57.45    4.89
   0   2 -13   42.27    4.73
   0  -2 -14    3.21    1.43
   0   2 -14    4.47    1.51
   0   2 -14    2.15    1.28
   0   2  14    3.89    1.09
   0   2 -14    2.55    1.24
   0  -2 -14    3.89    1.39
   0   2  14    3.69    0.77
   0   2  14    4.37    0.83
   0  -2  14    2.83    0.76
   0   2 -14    3.45    0.80
   0  -2 -14    3.39    0.77
   0   2  14    2.72    0.61
   0  -2  14    3.98    0.69
   0   2  14    3.89    0.74
   0   2 -14    3.05    0.85
   0  -2 -14    3.03    0.89
   0   2 -14    3.60    0.79
   0   2 -14    3.67    0.86
   0  -2 -14    4.46    1.04
   0   2 -14    3.67    0.84
   0   2 -14    4.65    0.86
   0  -2 -14    4.28    0.84
   0  -2  14    2.52    0.74
   0  -2  14    3.84    0.65
   0  -2 -15   31.64    3.07
   0   2 -15   18.10    2.66
   0   2 -15   25.25    2.88
   0   2  15   22.06    2.49
   0   2 -15   25.85    2.89
   0  -2 -15   24.33    2.83
   0   2 -15   23.64    2.22
   0   2  15   23.84    2.01
   0   2  15   15.35    1.85
   0  -2  15   22.75    1.92
   0  -2  15   21.14    2.01
   0   2  15   23.48    2.04
   0  -2  15   25.02    1.98
   0   2  15   25.03    2.06
   0  -2 -15   21.65    2.12
   0   2 -15   23.06    2.07
   0   2 -15   26.67    2.09
   0   2 -15   17.28    2.02
   0  -2 -15   15.85    2.06
   0  -2 -15   22.32    2.05
   0   2 -15   24.58    2.09
   0  -2 -15   24.27    2.19
   0   2 -15   27.73    2.12
   0   2 -15   21.16    2.10
   0  -2 -15   25.53    2.08
   0  -2  15   22.97    2.03
   0   2  16    2.47    0.98
   0   2 -16    1.31    1.12
   0   2 -16    3.50    1.39
   0  -2 -16    2.16    1.28
   0   2 -16    4.19    1.36
   0  -2 -16    0.96    1.08
   0   2  16    4.65    0.74
   0   2 -16    3.12    0.94
   0  -2 -16    1.61    0.72
   0   2 -16    3.09    0.78
   0  -2 -16    3.60    0.80
   0   2  16    1.62    0.51
   0  -2  16    2.85    0.69
   0  -2  16    2.68    0.63
   0   2 -16    2.77    0.88
   0   2  16    2.61    0.72
   0  -2  16    2.69    0.83
   0  -2 -16    2.74    0.81
   0   2 -16    1.77    0.74
   0   2 -16    2.22    0.75
   0  -2 -16    2.23    0.87
   0  -2 -16    3.62    0.96
   0  -2  16    2.44    0.69
   0   2  16    1.86    0.68
   0   2  16    3.31    0.76
   0  -2  16    3.42    0.83
   0   2 -16    2.65    0.78
   0  -2 -16    2.74    0.74
   0   2 -16    1.96    0.75
   0   2  17    3.63    0.71
   0   2  17    4.12    0.80
   0  -2  17    3.83    0.79
   0   2 -17    2.71    0.72
   0  -2 -17    1.84    0.67
   0   2 -17    1.51    0.66
   0  -2 -17    1.56    0.80
   0  -2 -17    2.43    0.87
   0  -2  17    2.80    0.76
   0  -2 -17    2.57    0.83
   0   2 -17    3.51    0.75
   0   2  17    1.50    0.64
   0   2 -17    2.78    0.82
   0  -2  17    2.79    0.70
   0   2  17    1.15    0.46
   0   2 -17    2.23    0.74
   0  -2 -17    3.13    0.75
   0  -2  17    2.47    0.64
   0   2  17    3.76    0.74
   0  -2 -17    2.76    0.73
   0   2  17    2.96    0.62
   0   2 -17    2.99    0.88
   0   2  18   51.24    3.52
   0   2  18   50.78    3.51
   0  -2  18   50.01    3.48
   0  -2 -18   47.10    3.50
   0   2 -18   46.49    3.51
   0  -2 -18   32.05    3.46
   0  -2 -18   44.64    3.47
   0  -2 -18   51.55    3.63
   0   2  18   47.74    3.42
   0   2 -18   53.76    3.68
   0  -2 -18   29.90    3.40
   0  -2  18   42.89    3.47
   0   2 -18   48.35    3.51
   0  -2  18   46.47    3.48
   0   2  18   47.49    3.50
   0   2 -18   51.99    3.58
   0  -2  18   49.41    3.51
   0  -2 -18   47.22    3.56
   0   2 -18   52.21    3.50
   0   2  18   31.35    3.36
   0  -2  18   29.24    3.36
   0   2 -19    3.21    0.73
   0  -2 -19    2.33    0.55
   0   2  19    3.23    0.51
   0  -2 -19    3.18    0.60
   0   2 -19    1.98    0.59
   0  -2  19    2.33    0.54
   0  -2 -19    1.83    0.68
   0   2  19    3.20    0.60
   0   2  19    3.34    0.64
   0  -2  19    2.72    0.60
   0  -2  19    2.32    0.61
   0   2  19    1.73    0.54
   0   2 -19    2.18    0.56
   0   2 -19    3.37    0.72
   0  -2 -19    1.28    0.65
   0  -2 -19    2.54    0.76
   0   2 -20   50.41    3.54
   0   2  20   54.25    3.49
   0   2  20   57.41    3.50
   0  -2  20   55.03    3.47
   0  -2  20   56.44    3.50
   0  -2 -20   56.56    3.53
   0   2 -20   54.12    3.51
   0   2  20   46.77    3.43
   0   2  21   32.39    2.34
   0  -2  21   32.24    2.35
   0  -2 -21   27.13    2.34
   0   3   0    0.12    0.40
   0  -3   0    0.16    0.40
   0  -3   0    0.16    0.40
   0   3   0    0.20    0.39
   0   3   0    0.50    0.35
   0  -3   0    0.17    0.42
   0  -3   0    0.36    0.32
   0   3   0    0.21    0.38
   0  -3   0    0.35    0.68
   0  -3   0   -0.05    0.54
   0   3   0    0.29    0.59
   0  -3   0   -0.26    0.72
   0   3   0   -0.10    0.68
   0   3   0    0.77    0.44
   0   3   1   20.32    1.85
   0  -3   1   19.23    1.91
   0   3  -1   21.82    1.93
   0  -3  -1   20.65    1.94
   0   3  -1   20.24    1.64
   0   3   1   19.77    1.62
   0  -3  -1   19.07    1.64
   0   3   1   20.59    1.63
   0   3  -1   19.00    1.64
   0  -3  -1   19.47    1.61
   0  -3  -1   18.84    1.57
   0  -3   1   18.85    1.59
   0   3   1   19.58    1.63
   0   3   1   19.18    1.62
   0   3   1   24.29    1.80
   0   3   1   23.55    1.52
   0   3  -1   17.60    1.63
   0   3  -1   21.67    1.63
   0   3   1   22.19    1.53
   0  -3  -1   18.44    1.62
   0   3  -1   18.68    1.63
   0  -3   1   20.05    1.90
   0   3  -1   22.80    1.84
   0  -3   1   19.18    1.83
   0   3   1   14.61    1.79
   0  -3  -1   21.21    1.95
   0   3  -1   19.01    1.81
   0  -3  -1   22.29    1.92
   0   3   2   47.26    3.65
   0   3  -2   47.94    3.73
   0  -3  -2   46.09    3.73
   0   3  -2   46.07    3.73
   0  -3  -2   44.62    3.46
   0   3  -2   47.94    3.47
   0   3  -2   46.62    3.46
   0   3   2   43.79    3.44
   0   3  -2   44.78    3.47
   0   3   2   43.74    3.44
   0   3  -2   44.36    3.45
   0  -3  -2   43.24    3.42
   0  -3  -2   44.90    3.46
   0   3   2   45.18    3.45
   0   3  -2   44.44    3.45
   0  -3   2   43.37    3.43
   0  -3  -2   43.18    3.39
   0   3   2   53.31    3.39
   0   3  -2   46.06    3.37
   0   3   2   46.00    3.43
   0   3   2   52.37    3.69
   0   3  -2   42.24    3.47
   0   3  -2   42.86    3.45
   0  -3  -2   45.38    3.45
   0  -3   2   44.74    3.41
   0   3   2   50.68    3.40
   0   3  -2   51.56    3.61
   0   3  -2   41.90    3.68
   0   3  -2   49.79    3.63
   0   3   2   48.59    3.72
   0  -3   2   45.38    3.61
   0   3   2   49.09    3.74
   0  -3  -2   47.52    3.73
   0  -3  -2   46.81    3.72
   0   3  -3  581.27   41.35
   0  -3  -3  581.83   41.37
   0   3  -3  584.59   41.38
   0   3   3  590.93   41.29
   0  -3  -3  567.67   41.10
   0   3  -3  541.52   41.10
   0   3  -3  583.79   41.12
   0   3   3  573.32   41.08
   0   3  -3  548.56   41.11
   0   3   3  538.15   41.08
   0   3  -3  560.80   41.10
   0  -3  -3  554.39   41.10
   0  -3  -3  543.20   41.06
   0   3  -3  578.36   41.10
   0   3   3  539.16   41.08
   0  -3   3  537.98   41.08
   0  -3  -3  542.13   41.04
   0   3   3  639.88   41.37
   0  -3   3  553.22   40.99
   0   3  -3  566.31   41.12
   0   3   3  658.44   41.06
   0   3   3  544.62   41.07
   0  -3  -3  556.60   41.09
   0  -3   3  543.42   41.05
   0   3   3  632.98   41.07
   0   3   3  646.05   41.06
   0   3  -3  544.14   41.09
   0  -3  -3  575.14   41.35
   0  -3   3  537.53   41.21
   0   3  -3  577.85   41.34
   0   3   3  580.48   41.37
   0   3  -3  619.03   41.19
   0   3   3  582.75   41.36
   0  -3  -3  543.59   41.36
   0   3  -3  622.65   41.24
   0   3  -4  104.61    8.49
   0   3  -4  116.91    8.49
   0  -3  -4  109.82    8.40
   0  -3  -4  112.00    8.50
   0  -3  -4  108.66    8.17
   0  -3  -4  108.93    8.19
   0   3  -4  109.08    8.22
   0   3  -4  110.10    8.19
   0   3   4  103.46    8.16
   0   3  -4  112.54    8.18
   0   3   4  107.95    8.15
   0  -3  -4  104.82    8.19
   0  -3  -4  105.19    8.15
   0  -3   4  110.06    8.18
   0  -3  -4  105.39    8.12
   0   3   4  109.87    8.17
   0   3  -4  121.67    8.18
   0  -3   4  111.87    8.09
   0   3   4  126.36    8.17
   0   3   4  112.68    8.15
   0   3  -4  103.28    8.19
   0   3   4  124.56    8.16
   0  -3   4  107.58    8.15
   0   3   4  121.24    8.17
   0   3  -4  115.39    8.20
   0   3  -4  120.90    8.28
   0   3   4  111.07    8.45
   0   3   4  113.21    8.49
   0   3  -4  106.48    8.44
   0  -3  -4  114.90    8.51
   0  -3   4  110.13    8.27
   0   3   5  236.10   15.88
   0  -3   5  219.86   15.87
   0   3  -5  206.48   15.90
   0   3   5  240.41   15.90
   0   3   5  231.77   15.88
   0  -3   5  225.45   15.82
   0   3  -5  224.16   15.93
   0   3   5  212.48   15.83
   0  -3   5  223.49   15.90
   0  -3  -5  210.52   15.83
   0   3   5  213.01   15.86
   0   3  -5  224.30   15.87
   0  -3  -5  223.96   16.24
   0   3  -5  220.02   16.21
   0   3  -5  224.47   16.28
   0  -3  -5  222.96   16.14
   0   3  -5  205.52   15.92
   0   3   5  220.19   15.91
   0   3  -5  222.66   15.89
   0   3   5  209.04   15.86
   0  -3  -5  219.70   15.92
   0  -3  -5  212.22   15.90
   0  -3  -5  205.52   15.85
   0   3   5  214.48   15.84
   0  -3  -5  224.72   16.23
   0   3  -5  239.74   15.93
   0  -3   5  202.29   15.92
   0   3  -5  224.76   16.21
   0  -3  -5  226.12   16.26
   0   3   5  233.44   16.22
   0   3  -5  213.88   15.82
   0   3   5  212.60   16.16
   0  -3  -5  214.12   15.90
   0   3  -5  205.16   15.94
   0  -3  -5  217.81   15.88
   0   3  -5  208.71   15.90
   0   3  -6  175.81   13.51
   0   3   6  204.13   13.50
   0   3   6  205.57   13.49
   0  -3   6  183.56   13.41
   0  -3   6  184.68   13.47
   0   3   6  165.60   13.81
   0   3  -6  200.94   13.53
   0  -3   6  193.94   13.42
   0   3   6  203.59   13.49
   0   3   6  181.85   13.41
   0   3   6  183.66   13.44
   0   3  -6  151.63   13.42
   0  -3   6  181.60   13.49
   0  -3  -6  183.58   13.42
   0   3  -6  185.28   13.50
   0  -3  -6  180.55   13.51
   0  -3  -6  183.46   13.49
   0   3  -6  193.83   13.51
   0   3  -6  193.68   13.54
   0  -3  -6  191.25   13.48
   0   3  -6  182.01   13.52
   0   3  -6  188.73   13.54
   0   3  -6  191.29   13.46
   0   3   6  187.32   13.51
   0  -3  -6  177.83   13.44
   0   3  -6  179.63   13.50
   0  -3  -6  195.26   13.53
   0  -3  -6  182.83   13.49
   0  -3  -6  183.50   13.75
   0  -3  -6  192.74   13.89
   0   3  -6  184.72   13.84
   0   3  -6  192.75   13.94
   0   3   6  180.64   13.78
   0  -3  -6  195.18   13.89
   0  -3  -6  193.17   13.88
   0   3  -6  194.79   13.86
   0   3   6  191.11   13.83
   0  -3   6  177.86   13.41
   0  -3   6  166.65   13.41
   0  -3  -7   28.24    2.65
   0   3  -7   31.79    2.72
   0  -3  -7   30.97    2.75
   0   3   7   31.40    2.59
   0   3   7   26.54    2.64
   0   3  -7   32.18    2.34
   0  -3   7   31.66    2.19
   0   3   7   30.84    2.28
   0  -3   7   29.62    2.17
   0  -3   7   32.88    2.26
   0   3   7   32.78    2.28
   0  -3  -7   20.69    2.14
   0  -3   7   31.03    2.19
   0   3  -7   31.30    2.34
   0   3   7   32.73    2.28
   0   3   7   35.30    2.78
   0   3   7   29.36    2.24
   0   3  -7   29.00    2.29
   0  -3  -7   30.62    2.32
   0   3  -7   30.99    2.30
   0   3  -7   30.04    2.31
   0  -3  -7   30.39    2.29
   0  -3  -7   22.37    2.22
   0   3   7   29.44    2.29
   0   3  -7   29.13    2.35
   0   3  -7   31.03    2.36
   0   3  -7   22.30    2.17
   0  -3  -7   29.48    2.28
   0   3  -7   32.02    2.31
   0  -3  -7   28.67    2.21
   0  -3  -7   31.30    2.36
   0   3  -7   33.06    2.75
   0  -3  -7   23.04    2.48
   0  -3  -7   35.91    2.81
   0   3  -7   21.52    2.15
   0  -3  -7   30.68    2.19
   0   3   7   30.35    2.20
   0   3   8    0.53    0.77
   0  -3  -8    0.65    0.99
   0   3  -8    0.52    0.82
   0   3   8    0.16    0.53
   0   3  -8    0.89    0.51
   0   3   8    0.73    0.53
   0   3   8    0.62    0.50
   0   3  -8    1.11    0.48
   0  -3   8    0.45    0.29
   0  -3   8    0.92    0.32
   0  -3   8    1.35    0.44
   0   3   8    1.11    0.43
   0   3  -8    0.62    0.55
   0  -3   8    0.45    0.34
   0   3   8    0.76    0.48
   0   3   8    0.66    0.39
   0  -3  -8    0.88    0.65
   0   3  -8    0.60    0.40
   0   3  -8    0.53    0.51
   0  -3  -8    0.66    0.51
   0   3  -8    0.68    0.51
   0   3  -8    0.54    0.58
   0   3  -8    0.60    0.54
   0   3   8    0.07    0.44
   0   3  -8    0.49    0.59
   0  -3  -8    0.50    0.49
   0  -3  -8    0.98    0.38
   0  -3  -8    0.81    0.66
   0  -3  -8    0.84    0.34
   0  -3  -8    0.36    0.44
   0   3  -8    0.32    0.49
   0  -3  -8    0.23    0.44
   0  -3  -8    0.66    0.98
   0   3  -8    0.95    0.90
   0  -3  -8    1.28    0.69
   0   3   8    1.04    0.89
   0  -3  -9    0.12    0.91
   0  -3  -9    0.64    0.70
   0   3  -9    0.58    0.92
   0   3   9    0.28    0.71
   0   3   9    0.93    0.56
   0   3  -9    0.65    0.59
   0   3   9    0.41    0.48
   0  -3   9    0.46    0.33
   0   3   9    0.54    0.44
   0  -3   9    0.76    0.34
   0   3  -9    0.94    0.49
   0  -3   9    0.55    0.40
   0   3  -9    0.04    0.49
   0   3   9    0.36    0.48
   0  -3   9    0.61    0.39
   0   3   9    0.88    0.50
   0   3   9    0.81    0.41
   0  -3  -9    0.95    0.75
   0   3  -9    0.73    0.54
   0   3  -9    0.73    0.45
   0  -3  -9    1.02    0.55
   0  -3  -9    0.55    0.42
   0   3  -9    0.67    0.54
   0   3  -9    0.80    0.65
   0  -3  -9    0.17    0.46
   0   3   9   -0.04    0.46
   0   3  -9    0.50    0.64
   0   3  -9    0.18    0.65
   0  -3  -9    0.63    0.48
   0  -3  -9    0.21    0.37
   0  -3  -9   -0.04    0.48
   0   3  -9    0.79    0.57
   0  -3  -9    0.31    0.32
   0  -3  -9    0.68    0.45
   0  -3  -9    0.95    0.74
   0   3   9   -0.12    0.82
   0  -3  -9    0.99    0.99
   0   3  -9    0.60    0.92
   0   3  -9    0.14    0.99
   0   3 -10   37.84    3.46
   0  -3 -10   23.04    3.04
   0  -3 -10   40.19    3.53
   0   3 -10   42.60    3.71
   0  -3 -10   40.17    3.32
   0  -3 -10   37.85    3.51
   0   3 -10   39.39    3.49
   0   3  10   36.95    3.21
   0   3 -10   38.92    2.95
   0   3  10   35.88    2.87
   0  -3  10   39.05    2.86
   0  -3  10   36.27    2.75
   0   3  10   38.29    2.86
   0   3  10   38.70    2.88
   0   3 -10   28.10    2.81
   0  -3  10   38.73    2.78
   0   3  10   37.34    3.38
   0   3  10   39.54    2.88
   0  -3 -10   35.07    2.91
   0   3 -10   39.41    2.90
   0   3 -10   39.77    2.85
   0   3 -10   33.87    2.89
   0  -3 -10   40.82    2.83
   0  -3 -10   37.94    2.92
   0  -3 -10   25.11    2.77
   0   3 -10   39.88    2.98
   0   3 -10   38.67    2.99
   0   3 -10   30.92    2.89
   0   3 -10   37.45    2.89
   0  -3 -10   34.28    2.87
   0   3 -10   36.86    2.89
   0  -3 -10   34.48    2.87
   0   3 -10   34.91    2.96
   0  -3 -10   37.30    2.75
   0  -3 -10   28.04    2.78
   0  -3  10   33.86    2.86
   0  -3 -11   23.84    2.61
   0   3  11   22.50    2.28
   0   3 -11   20.61    2.49
   0   3  11   24.41    2.01
   0   3 -11   25.56    2.13
   0   3  11   25.21    2.02
   0  -3  11   26.84    2.00
   0   3  11   25.33    2.01
   0   3  11   23.27    1.98
   0  -3  11   24.36    1.90
   0   3  11   27.50    2.61
   0   3 -11   18.65    1.91
   0  -3 -11   16.11    1.99
   0  -3 -11   22.24    2.03
   0   3 -11   27.88    2.06
   0   3 -11   23.18    2.04
   0  -3 -11   22.56    1.92
   0   3 -11   28.41    2.17
   0   3 -11   18.15    1.99
   0   3 -11   25.64    2.14
   0   3 -11   24.66    2.02
   0  -3 -11   22.60    1.99
   0  -3 -11   22.81    2.00
   0  -3 -11   15.40    1.85
   0   3 -11   25.90    2.17
   0   3 -11   24.66    2.03
   0   3 -11   27.47    2.91
   0   3 -11   27.39    2.68
   0  -3 -11   22.85    2.63
   0   3  12   96.90    6.95
   0   3  12   85.89    6.93
   0  -3  12   89.23    6.92
   0  -3  12   92.63    6.85
   0   3  12   87.92    7.48
   0   3  12   96.50    6.95
   0   3 -12  106.88    7.92
   0   3 -12   90.65    7.62
   0  -3 -12   86.79    7.63
   0  -3 -12   88.95    6.87
   0   3 -12   94.96    6.96
   0   3 -12   90.84    6.97
   0  -3 -12   85.86    6.96
   0   3 -12   97.74    7.07
   0   3 -12  102.93    7.09
   0   3 -12   67.59    6.89
   0  -3 -12   90.88    6.93
   0   3 -12   94.39    6.97
   0  -3 -12   89.76    6.95
   0   3 -12  100.60    6.99
   0   3 -12  105.20    7.11
   0   3 -12   95.18    7.62
   0  -3 -12   92.24    7.65
   0   3 -13   42.22    3.89
   0  -3 -13   39.59    3.93
   0   3  13   37.49    3.11
   0  -3  13   37.87    3.11
   0   3  13   39.47    3.13
   0  -3  13   39.27    3.02
   0   3  13   39.93    3.74
   0   3  13   38.70    3.11
   0   3  13   40.49    3.15
   0   3 -13   36.41    3.15
   0   3 -13   41.27    3.16
   0  -3 -13   38.75    3.18
   0   3 -13   27.61    3.12
   0   3 -13   44.60    3.33
   0   3 -13   29.54    3.07
   0  -3 -13   38.38    3.12
   0   3 -13   40.83    3.15
   0   3 -13   39.23    3.16
   0   3 -13   44.11    3.31
   0  -3 -13   39.91    3.14
   0  -3 -13   37.51    3.92
   0   3 -13   27.51    3.68
   0   3 -13   41.54    3.91
   0  -3 -14   42.70    4.29
   0   3 -14   52.82    4.51
   0   3 -14   38.81    4.30
   0  -3 -14   48.98    4.38
   0   3 -14   41.97    4.26
   0   3  14   44.91    3.53
   0  -3  14   40.97    3.51
   0   3  14   48.81    3.56
   0   3  14   42.98    4.12
   0  -3  14   45.68    3.48
   0   3  14   44.38    3.55
   0  -3  14   47.67    3.52
   0   3 -14   48.13    3.58
   0   3 -14   47.45    3.63
   0  -3 -14   40.10    3.59
   0   3 -14   32.93    3.54
   0  -3 -14   32.01    3.52
   0   3 -14   46.96    3.58
   0  -3 -14   43.88    3.53
   0   3 -14   48.67    3.59
   0  -3 -14   47.67    3.56
   0   3 -14   35.54    3.58
   0  -3  14   43.68    3.54
   0   3 -15    0.42    1.12
   0   3 -15    3.29    1.35
   0   3  15    2.43    1.14
   0  -3 -15    2.35    1.29
   0   3 -15    3.79    1.39
   0  -3 -15    2.50    1.23
   0   3  15    3.30    0.76
   0  -3 -15    2.82    0.76
   0  -3  15    3.22    0.71
   0   3 -15    2.99    0.80
   0   3  15    2.94    0.72
   0  -3  15    2.70    0.71
   0   3  15    2.63    0.77
   0   3 -15    1.90    0.74
   0  -3 -15    2.50    0.83
   0   3 -15    3.64    0.85
   0   3  15    1.73    0.62
   0  -3  15    3.17    0.76
   0   3 -15    1.86    0.77
   0  -3 -15    2.11    0.85
   0  -3 -15    2.10    0.73
   0   3 -15    2.28    0.75
   0   3 -15    1.93    0.85
   0  -3  15    4.22    0.86
   0   3  16    1.08    0.89
   0   3 -16    2.09    1.28
   0  -3 -16    1.53    1.26
   0   3 -16    0.59    1.11
   0  -3 -16    1.69    1.19
   0   3 -16    1.30    1.15
   0   3  16    2.41    0.70
   0   3 -16    2.24    0.80
   0  -3  16    2.84    0.70
   0  -3 -16    2.27    0.70
   0   3  16    2.08    0.64
   0   3  16    2.14    0.70
   0  -3  16    2.81    0.69
   0   3  16    0.98    0.64
   0  -3  16    2.62    0.72
   0  -3 -16    2.66    0.77
   0   3  16    2.00    0.60
   0   3 -16    2.93    0.77
   0   3 -16    1.79    0.82
   0   3 -16    2.61    0.81
   0  -3 -16    1.87    0.80
   0  -3 -16    1.75    0.91
   0   3 -16    1.46    0.78
   0  -3 -16    2.69    0.71
   0   3 -16    1.96    0.75
   0  -3  16    2.38    0.73
   0  -3 -17   32.93    3.58
   0   3 -17   50.05    3.84
   0   3  17   53.51    3.67
   0  -3  17   52.55    3.67
   0  -3  17   49.02    3.67
   0   3 -17   51.28    3.71
   0   3  17   52.08    3.70
   0   3 -17   54.91    3.77
   0   3 -17   54.00    3.72
   0  -3 -17   52.37    3.76
   0  -3  17   53.97    3.68
   0   3  17   35.82    3.53
   0   3 -17   36.30    3.62
   0  -3 -17   34.40    3.62
   0  -3 -17   50.59    3.68
   0   3 -17   35.60    3.66
   0  -3 -17   52.03    3.70
   0   3 -17   51.52    3.72
   0   3  17   54.65    3.71
   0  -3  17   53.69    3.63
   0   3  17   32.79    3.55
   0  -3  17   49.00    3.67
   0   3  18    1.02    0.51
   0   3 -18    1.32    0.74
   0  -3 -18    0.73    0.46
   0  -3  18    0.68    0.54
   0  -3 -18    1.84    0.56
   0   3 -18    0.49    0.58
   0  -3  18    0.94    0.49
   0  -3 -18    0.37    0.61
   0   3 -18    0.92    0.60
   0   3  18    0.35    0.43
   0   3 -18    0.42    0.67
   0  -3 -18    1.29    0.67
   0  -3  18    0.82    0.56
   0   3  18    0.64    0.50
   0  -3  18    1.24    0.53
   0   3  18    0.62    0.54
   0  -3 -19   15.48    1.94
   0   3  19   30.20    2.04
   0   3 -19   28.12    2.19
   0  -3  19   27.42    2.07
   0  -3  19   29.62    2.09
   0   3 -19   29.56    2.10
   0   3 -19   32.65    2.16
   0  -3  19   30.27    2.08
   0   3  19   18.75    1.94
   0  -3 -19   29.88    2.14
   0   3  19   31.05    2.11
   0   3  19   25.65    2.03
   0  -3  19   27.42    2.01
   0  -3 -19   18.87    2.02
   0   3 -20   18.05    1.62
   0   3  20   20.01    1.57
   0   3  20   19.32    1.52
   0  -3 -20   17.06    1.57
   0  -3  20   19.45    1.54
   0   3 -20   19.91    1.58
   0  -4   0  120.87    9.08
   0   4   0  140.66    9.21
   0   4   0  126.75    9.10
   0   4   0  129.65    9.11
   0  -4   0  118.09    9.04
   0   4   0  120.84    9.09
   0   4   0  121.70    9.10
   0   4   0  124.48    9.09
   0  -4   0  118.19    9.07
   0  -4   0  112.10    9.37
   0   4   0  129.63    9.40
   0   4   0  125.40    9.09
   0  -4   0  115.88    9.09
   0  -4   0  129.11    9.41
   0  -4   0  111.61    9.35
   0   4   0  142.97    9.46
   0   4   0  149.39    9.45
   0  -4  -1   37.29    2.90
   0  -4   1   36.48    2.83
   0   4  -1   40.45    2.91
   0   4   1   42.43    3.10
   0   4   1   38.66    2.90
   0   4  -1   36.65    2.93
   0  -4   1   37.52    2.86
   0   4   1   36.93    2.91
   0  -4  -1   38.16    2.83
   0   4  -1   36.09    2.90
   0   4   1   38.00    2.91
   0   4  -1   35.06    2.92
   0   4   1   36.47    2.90
   0  -4  -1   35.40    2.90
   0  -4   1   38.75    2.90
   0  -4  -1   37.17    2.88
   0   4  -1   39.12    3.25
   0  -4  -1   40.01    3.29
   0   4   1   39.21    3.21
   0   4  -1   38.45    2.91
   0   4   1   38.64    2.89
   0  -4  -1   36.46    2.92
   0  -4   1   34.26    2.91
   0   4  -1   43.23    3.19
   0  -4  -1   37.29    3.24
   0   4   1   39.70    3.24
   0   4  -1   44.66    3.24
   0  -4  -1   37.49    3.24
   0  -4   1   37.60    3.17
   0  -4   2   97.53    7.13
   0  -4  -2  100.56    7.18
   0   4   2   93.58    7.08
   0   4  -2   99.24    7.19
   0   4   2  123.26    7.50
   0   4   2   96.09    7.18
   0   4  -2   78.41    7.07
   0   4   2   91.25    7.06
   0   4  -2  108.00    7.23
   0   4   2  107.06    7.49
   0   4  -2  106.92    7.58
   0  -4  -2  100.61    7.54
   0   4   2  101.97    7.20
   0  -4   2   94.87    7.15
   0  -4  -2   96.98    7.11
   0   4  -2  105.75    7.21
   0   4  -2   98.44    7.20
   0   4  -2  103.51    7.21
   0   4   2   99.58    7.19
   0   4  -2   99.22    7.20
   0  -4  -2   97.38    7.19
   0  -4  -2   98.25    7.15
   0   4   2  105.68    7.18
   0  -4  -2  102.44    7.19
   0  -4   2  101.46    7.20
   0   4  -2   98.97    7.21
   0  -4  -2  100.44    7.56
   0  -4  -2   97.08    7.51
   0   4   2  105.10    7.56
   0   4  -2  117.51    7.51
   0  -4   2   95.78    7.43
   0   4  -2  119.61    7.45
   0   4  -3   37.32    3.23
   0  -4  -3   35.68    3.25
   0   4   3   40.06    3.16
   0   4   3   40.13    3.24
   0   4   3   40.28    3.25
   0   4  -3   39.47    3.00
   0  -4  -3   35.85    3.25
   0   4  -3   44.59    3.12
   0  -4  -3   39.40    3.28
   0  -4   3   33.32    3.03
   0   4   3   35.35    2.84
   0   4  -3   37.67    2.87
   0   4  -3   34.03    2.86
   0   4   3   33.61    2.76
   0  -4   3   37.48    2.76
   0  -4   3   35.39    2.80
   0  -4  -3   36.11    2.85
   0   4   3   37.57    2.82
   0   4  -3   41.80    2.91
   0   4   3   29.34    2.73
   0   4   3   43.09    3.21
   0   4   3   37.13    2.86
   0   4  -3   35.98    2.87
   0   4  -3   38.23    2.86
   0   4  -3   35.35    2.87
   0   4   3   37.88    2.85
   0   4  -3   38.94    2.87
   0   4   3   37.30    2.81
   0   4  -3   36.89    2.89
   0   4   3   44.28    2.88
   0  -4  -3   38.63    2.87
   0  -4  -3   37.69    2.81
   0   4   3   40.16    2.84
   0  -4  -3   37.36    2.86
   0   4  -3   37.78    2.88
   0   4  -3   36.96    2.89
   0   4  -3   40.52    2.88
   0   4   3   36.30    2.86
   0  -4   3   39.04    2.84
   0  -4  -3   36.21    2.76
   0   4  -4  179.98   12.33
   0   4  -4  168.88   12.27
   0  -4  -4  154.37   12.12
   0  -4  -4  151.12   12.28
   0   4  -4  164.38   12.25
   0   4  -4  129.91   11.89
   0  -4  -4  149.60   12.26
   0  -4   4  163.89   12.04
   0   4   4  170.04   12.26
   0   4  -4  143.65   11.99
   0   4   4  169.02   12.30
   0   4  -4  166.30   11.89
   0   4   4  160.42   11.85
   0  -4   4  161.76   11.84
   0  -4   4  162.63   11.80
   0   4   4  150.72   11.80
   0   4  -4  166.80   11.88
   0   4   4  126.72   11.77
   0   4   4  184.22   12.26
   0   4   4  172.74   11.83
   0   4   4  127.96   11.77
   0   4   4  166.64   11.88
   0   4  -4  160.11   11.87
   0   4  -4  167.14   11.87
   0   4  -4  167.88   11.90
   0   4   4  167.00   11.86
   0   4  -4  183.66   11.90
   0   4  -4  174.96   11.92
   0   4   4  183.22   11.90
   0   4   4  164.51   11.82
   0  -4  -4  165.77   11.87
   0   4   4  171.95   11.84
   0  -4  -4  166.23   11.82
   0   4  -4  170.16   11.91
   0   4  -4  175.91   11.89
   0  -4  -4  168.94   11.87
   0   4   4  174.40   11.85
   0   4   4  166.86   11.86
   0   4  -4  181.92   11.88
   0  -4  -4  163.04   11.78
   0  -4   4  172.59   11.86
   0   4  -5   15.81    1.76
   0   4   5   13.89    1.66
   0   4  -5   14.87    1.70
   0  -4  -5   12.74    1.51
   0  -4  -5   13.98    1.72
   0   4  -5   11.68    1.26
   0  -4  -5   15.14    1.70
   0   4  -5   10.05    1.15
   0   4   5   15.25    1.65
   0   4   5   12.62    1.57
   0  -4  -5   17.58    1.78
   0   4  -5   17.94    1.77
   0  -4   5   12.84    1.32
   0   4   5   15.19    1.28
   0   4   5   13.19    1.27
   0   4   5   14.84    1.23
   0   4  -5   14.96    1.28
   0  -4   5   14.42    1.18
   0   4  -5   15.00    1.30
   0   4   5   11.97    1.14
   0   4   5   13.30    1.18
   0   4   5   15.13    1.18
   0   4   5   12.50    1.16
   0   4   5   13.22    1.24
   0   4  -5   14.16    1.28
   0   4  -5   14.95    1.33
   0   4  -5   13.53    1.34
   0   4   5   14.76    1.22
   0   4  -5   16.48    1.27
   0   4   5   13.95    1.17
   0  -4  -5   15.20    1.19
   0  -4  -5   14.48    1.27
   0   4  -5   15.11    1.29
   0   4  -5   14.99    1.34
   0  -4  -5   13.67    1.27
   0  -4  -5   11.65    1.20
   0  -4  -5   14.19    1.13
   0  -4   5   14.45    1.28
   0   4  -5   16.49    1.25
   0   4   5   14.19    1.23
   0  -4  -6    0.10    0.88
   0  -4  -6    0.57    0.70
   0   4   6    0.29    0.66
   0   4   6    0.50    0.69
   0   4  -6    0.20    0.79
   0   4   6    0.63    0.53
   0   4  -6    0.72    0.52
   0   4   6    0.52    0.39
   0   4  -6    0.76    0.50
   0   4   6    0.38    0.33
   0  -4   6    0.67    0.36
   0   4  -6    1.15    0.56
   0   4   6   -0.02    0.35
   0   4   6    0.31    0.31
   0   4   6    0.90    0.45
   0   4   6    0.10    0.43
   0  -4  -6    0.61    0.51
   0   4  -6    0.21    0.47
   0   4  -6    0.20    0.57
   0   4  -6    1.03    0.89
   0  -4  -6    0.24    0.65
   0   4   6    1.61    0.90
   0  -4  -6    1.48    0.97
   0   4  -6    1.05    1.03
   0  -4  -6    0.74    0.62
   0   4  -6    0.28    0.34
   0   4   6    0.69    0.37
   0  -4  -6    0.48    0.36
   0  -4  -6    0.20    0.45
   0  -4   6    0.38    0.54
   0   4  -6    0.43    0.37
   0   4   6    0.62    0.41
   0  -4  -6    0.23    0.48
   0  -4  -6    0.58    0.28
   0   4  -6    0.84    0.58
   0   4  -6    0.63    0.53
   0  -4  -6    0.31    0.40
   0  -4  -7    5.91    1.20
   0   4  -7    6.64    1.24
   0   4   7    8.38    1.25
   0  -4  -7    7.28    1.23
   0   4  -7    8.12    0.86
   0   4   7    8.13    0.84
   0   4   7    6.36    0.73
   0   4   7    5.15    0.68
   0  -4   7    7.28    0.73
   0   4  -7    7.11    0.84
   0   4  -7    8.97    0.94
   0   4   7    5.81    0.71
   0   4   7    7.86    0.78
   0   4   7    7.36    0.77
   0   4  -7    7.03    0.85
   0   4  -7    6.86    0.83
   0  -4  -7    7.24    0.85
   0   4  -7    6.66    0.92
   0  -4  -7    7.06    0.82
   0   4  -7    6.35    0.85
   0  -4  -7    4.85    0.71
   0   4  -7    6.91    0.94
   0   4   7    7.21    0.83
   0  -4  -7    6.92    0.91
   0   4  -7    4.49    0.66
   0  -4  -7    6.69    0.80
   0  -4  -7    6.19    0.69
   0  -4  -7    4.44    0.94
   0  -4  -7    8.45    1.34
   0   4  -7    5.77    1.21
   0   4  -7    7.39    1.40
   0   4  -7    4.97    0.65
   0  -4   7    6.19    0.83
   0   4   7    6.68    0.71
   0   4  -8   83.71    6.42
   0  -4  -8   85.66    6.46
   0  -4  -8   86.10    6.45
   0   4   8   86.58    6.35
   0   4  -8   85.50    5.93
   0  -4   8   81.75    5.82
   0   4   8   86.53    5.85
   0   4  -8   84.90    5.89
   0   4   8   59.06    5.77
   0   4   8   58.73    5.77
   0   4  -8  100.62    5.98
   0  -4  -8   71.96    5.85
   0   4   8   90.56    5.88
   0   4   8   82.91    5.84
   0   4  -8   90.26    5.90
   0   4  -8   79.71    5.88
   0  -4  -8   81.93    5.90
   0  -4  -8   85.16    5.88
   0  -4  -8   57.40    5.76
   0   4  -8   93.02    5.99
   0   4  -8   86.83    5.90
   0   4  -8   62.76    5.74
   0   4  -8   93.56    5.99
   0  -4  -8   90.04    5.93
   0  -4  -8   82.17    5.78
   0  -4  -8   84.93    5.87
   0  -4  -8   83.16    6.46
   0   4  -8   84.39    6.43
   0  -4  -8   59.04    6.06
   0  -4   8   84.70    5.88
   0   4   8   83.83    5.78
   0   4  -8   62.03    5.71
   0   4   9    9.61    1.44
   0  -4  -9    5.48    1.35
   0  -4  -9    4.32    1.00
   0   4  -9    8.14    1.42
   0  -4  -9    7.24    1.32
   0  -4  -9   11.46    1.62
   0   4  -9    6.61    1.35
   0   4   9    6.98    1.24
   0   4  -9    7.67    0.96
   0   4   9    5.05    0.75
   0   4   9    9.82    0.90
   0  -4   9    7.39    0.81
   0   4  -9    8.20    0.94
   0   4  -9    6.49    0.92
   0   4   9    5.73    0.78
   0   4   9    8.07    0.90
   0  -4  -9    5.87    0.95
   0   4   9    7.19    0.82
   0  -4  -9    7.68    0.94
   0   4  -9    8.56    0.97
   0   4  -9    8.81    0.96
   0  -4  -9    5.07    0.78
   0   4  -9    9.96    1.08
   0  -4  -9    8.85    0.80
   0  -4  -9    7.25    1.00
   0  -4  -9    7.03    0.89
   0  -4  -9    5.24    0.73
   0   4  -9    8.74    0.98
   0  -4  -9    6.33    0.87
   0  -4   9    8.08    0.94
   0   4  10    1.74    0.98
   0   4 -10    1.67    1.10
   0  -4 -10    1.85    1.06
   0  -4 -10    3.03    1.14
   0   4  10    1.48    0.85
   0   4 -10    3.71    1.14
   0   4  10    3.12    0.71
   0   4 -10    3.01    0.77
   0   4  10    1.36    0.45
   0   4 -10    2.44    0.69
   0   4  10    2.46    0.65
   0  -4 -10    2.97    0.59
   0  -4  10    2.85    0.57
   0   4 -10    2.27    0.68
   0   4  10    1.98    0.55
   0  -4 -10    2.54    0.75
   0   4  10    2.04    0.52
   0   4  10    2.59    0.66
   0  -4 -10    2.33    0.71
   0   4 -10    2.86    0.68
   0   4 -10    2.08    0.71
   0   4 -10    2.63    0.77
   0   4 -10    2.65    0.77
   0  -4 -10    1.79    0.47
   0  -4 -10    2.52    0.67
   0   4 -10    2.68    0.74
   0  -4  10    1.08    0.63
   0   4  11    7.78    1.40
   0   4 -11    6.29    1.43
   0  -4 -11    4.04    1.37
   0   4 -11    7.02    1.65
   0  -4 -11    7.93    1.59
   0   4 -11    8.74    1.50
   0   4  11    7.69    1.26
   0   4  11    6.49    0.91
   0   4 -11    6.10    0.97
   0  -4 -11    5.62    0.85
   0  -4  11    5.65    0.77
   0   4 -11    7.60    0.95
   0   4  11    6.17    0.86
   0   4  11    4.28    0.74
   0   4  11    4.57    0.80
   0   4 -11    3.20    0.75
   0   4  11    7.10    0.88
   0   4  11    5.28    0.73
   0  -4 -11    4.89    0.96
   0  -4 -11    5.64    0.92
   0   4 -11    7.37    0.98
   0   4 -11    6.89    0.98
   0  -4  11    6.82    0.82
   0   4 -11    5.66    1.04
   0   4 -11    2.76    0.87
   0   4 -11    8.07    0.96
   0  -4 -11    5.82    0.85
   0  -4  11    6.90    0.92
   0   4 -12   75.48    6.76
   0  -4 -12   87.76    6.94
   0   4 -12   88.84    7.12
   0   4 -12   78.12    6.77
   0  -4 -12   80.59    6.85
   0   4  12   80.56    6.51
   0   4 -12   86.00    6.23
   0   4  12   83.71    6.12
   0  -4  12   82.84    6.08
   0   4 -12   86.83    6.16
   0   4  12   86.85    6.11
   0   4  12   56.04    5.98
   0   4  12   82.29    6.78
   0  -4 -12   53.67    6.02
   0   4  12   90.28    6.13
   0  -4  12   78.65    6.02
   0   4 -12   79.75    6.14
   0   4 -12   92.97    6.18
   0  -4 -12   76.78    6.12
   0   4 -12   92.54    6.29
   0   4 -12   67.85    6.12
   0  -4 -12   82.71    6.11
   0  -4 -12   83.49    6.11
   0   4 -12   86.94    6.17
   0   4 -12   96.73    6.32
   0  -4  12   82.19    6.12
   0   4 -13    2.63    1.33
   0   4  13    3.58    1.17
   0  -4 -13    2.66    1.22
   0   4 -13    4.37    1.48
   0   4 -13    3.12    1.33
   0  -4 -13    2.05    1.23
   0   4 -13    2.83    0.91
   0   4  13    3.72    0.82
   0  -4  13    3.68    0.73
   0   4 -13    3.06    0.86
   0  -4 -13    3.12    0.71
   0   4  13    3.63    0.72
   0   4  13    3.44    0.77
   0  -4  13    3.28    0.66
   0  -4 -13    4.39    0.91
   0   4 -13    3.26    0.82
   0  -4  13    4.22    0.76
   0   4 -13    5.00    0.96
   0   4 -13    4.56    0.98
   0   4 -13    2.28    0.77
   0   4 -13    4.42    0.88
   0  -4 -13    4.23    0.82
   0  -4  13    5.26    0.91
   0   4  13    4.45    0.79
   0  -4 -14   16.94    2.43
   0   4 -14   17.63    2.44
   0   4  14   19.20    1.76
   0   4 -14   18.64    1.88
   0   4  14   20.08    1.72
   0   4 -14   19.93    1.81
   0  -4  14   18.64    1.67
   0  -4  14   17.22    1.70
   0   4  14   14.26    1.61
   0   4  14   13.84    1.58
   0  -4  14   20.34    1.62
   0  -4  14   19.91    1.67
   0   4 -14   19.22    1.81
   0   4 -14   19.20    1.78
   0  -4 -14   19.49    1.83
   0   4 -14   14.84    1.81
   0   4 -14   14.27    1.70
   0  -4 -14   19.06    1.75
   0   4 -14   18.82    1.80
   0   4 -14   19.66    1.92
   0  -4 -14   20.59    1.74
   0   4 -14   14.58    2.48
   0   4  14   21.04    2.40
   0  -4 -14   15.87    2.41
   0   4 -14   17.27    2.44
   0   4 -15  128.65    9.91
   0  -4 -15  127.47    9.94
   0   4  15  134.74    9.10
   0   4  15  135.08    9.09
   0   4 -15  133.14    9.12
   0  -4  15  122.90    9.05
   0  -4  15  132.21    9.10
   0   4  15   86.29    8.95
   0   4  15  130.08    9.77
   0   4  15   90.42    8.92
   0  -4  15  127.50    8.96
   0  -4  15  132.55    9.02
   0   4 -15  127.66    9.15
   0   4 -15  142.19    9.15
   0  -4 -15  135.84    9.16
   0   4 -15  101.00    9.10
   0  -4 -15   96.01    9.02
   0  -4 -15  130.26    9.08
   0   4 -15  126.57    9.21
   0   4 -15  132.66    9.14
   0  -4 -15  131.16    9.10
   0   4 -15  132.93    9.98
   0   4 -15   98.95    9.82
   0  -4 -15  131.60    9.98
   0   4  16    8.00    0.98
   0  -4  16    7.16    0.91
   0  -4 -16    7.94    0.96
   0   4 -16    7.26    1.00
   0  -4  16    7.74    0.96
   0   4 -16    7.01    1.05
   0  -4  16    7.08    0.89
   0   4 -16    8.26    1.03
   0  -4 -16    6.51    1.00
   0   4 -16    5.96    1.00
   0  -4 -16    5.95    0.98
   0   4  16    5.23    0.83
   0   4  16    7.79    0.93
   0  -4  16    6.70    0.98
   0   4  16    6.30    0.82
   0  -4  16    7.61    0.83
   0  -4 -16    7.47    0.96
   0   4 -16    7.45    1.01
   0   4 -16    4.86    0.99
   0   4  17    0.18    0.52
   0  -4  17   -0.39    0.49
   0  -4 -17   -0.39    0.52
   0   4 -17    1.15    0.64
   0   4 -17   -0.10    0.70
   0   4 -17    0.57    0.63
   0  -4 -17    0.25    0.69
   0  -4  17    0.07    0.52
   0   4 -17    0.21    0.61
   0  -4 -17    0.41    0.60
   0   4  17    0.21    0.42
   0   4 -17    0.55    0.60
   0   4  17    0.27    0.49
   0  -4  17    0.42    0.58
   0  -4  18   16.83    1.28
   0   4 -18   15.87    1.40
   0  -4 -18   16.91    1.42
   0  -4 -18    9.50    1.26
   0  -4 -18   15.09    1.31
   0  -4  18   14.85    1.30
   0   4 -18   15.27    1.35
   0   4  18   17.31    1.35
   0   4  18   11.75    1.21
   0   4  18   13.94    1.32
   0   4 -18   12.72    1.30
   0  -4  19    8.61    0.86
   0   4 -19    9.63    0.94
   0  -4  19    9.76    0.82
   0  -4 -19   10.00    0.95
   0   4  19    6.01    0.74
   0   4  19   10.37    0.89
   0   4  19    8.93    0.85
   0   4 -19    9.44    1.00
   0   4 -20    4.60    0.62
   0  -4 -20    4.02    0.57
   0  -4  20    3.98    0.53
   0   5   0   -0.29    0.74
   0   5   0    0.10    0.38
   0  -5   0    0.10    0.64
   0   5   0    0.21    0.70
   0   5   0    0.85    0.83
   0  -5   0    0.17    0.50
   0   5   0    0.10    0.49
   0   5   0   -0.07    0.44
   0   5   0    0.27    0.47
   0   5   0    0.14    0.58
   0   5   0    0.13    0.52
   0   5   0    0.41    0.57
   0   5   0   -0.04    0.47
   0  -5   0   -0.23    0.51
   0   5   0   -0.07    0.47
   0  -5   0    0.30    0.61
   0  -5   0   -0.07    0.38
   0   5   0   -0.36    0.49
   0   5   1   14.61    1.73
   0   5  -1   17.12    1.83
   0  -5  -1   13.19    1.71
   0   5  -1   18.50    1.81
   0   5   1   17.14    1.81
   0   5  -1   19.84    1.80
   0  -5   1   15.22    1.71
   0   5   1   19.52    1.88
   0   5  -1   15.31    1.38
   0   5   1   14.41    1.37
   0   5  -1   16.86    1.42
   0   5   1   15.54    1.41
   0  -5  -1   16.59    1.41
   0  -5   1   14.10    1.41
   0   5  -1   16.53    1.41
   0   5   1   12.99    1.47
   0   5  -1   11.42    1.27
   0   5   1   15.40    1.37
   0   5  -1   17.20    1.38
   0   5   1   15.37    1.40
   0   5   1   14.72    1.44
   0  -5   1   15.57    1.33
   0   5  -1   14.43    1.42
   0   5   1   14.26    1.37
   0   5  -1   14.61    1.39
   0   5  -1   13.85    1.39
   0   5  -1   15.10    1.41
   0   5   1   17.37    1.41
   0   5   1   16.27    1.40
   0  -5   1   16.60    1.39
   0  -5  -1   17.23    1.37
   0  -5  -1   15.46    1.42
   0  -5  -1   17.06    1.45
   0   5   1   16.99    1.39
   0  -5   1   14.70    1.40
   0   5  -1   16.10    1.40
   0  -5   1   15.86    1.31
   0   5   1   16.09    1.40
   0  -5  -1   15.23    1.27
   0   5  -2   40.17    3.64
   0   5   2   40.62    3.56
   0  -5  -2   43.72    3.72
   0   5  -2   30.94    3.37
   0   5   2   43.60    3.67
   0  -5  -2   41.50    3.66
   0   5  -2   48.23    3.62
   0  -5  -2   43.16    3.72
   0  -5   2   42.83    3.57
   0   5   2   40.04    3.20
   0   5  -2   43.27    3.23
   0   5   2   38.34    3.21
   0   5  -2   41.01    3.22
   0  -5  -2   42.38    3.22
   0  -5   2   37.58    3.11
   0   5   2   35.89    3.40
   0   5  -2   44.01    3.25
   0   5   2   42.30    3.20
   0   5  -2   48.85    3.21
   0   5  -2   40.49    3.23
   0   5   2   40.18    3.26
   0   5   2   42.00    3.20
   0  -5  -2   38.29    3.14
   0   5  -2   39.91    3.22
   0   5  -2   42.07    3.24
   0   5   2   41.65    3.21
   0  -5  -2   40.74    3.16
   0  -5  -2   42.37    3.22
   0  -5   2   45.09    3.22
   0  -5   2   38.45    3.23
   0   5   2   43.36    3.20
   0  -5  -2   42.66    3.23
   0   5  -2   42.11    3.23
   0   5   2   42.95    3.23
   0   5  -2   40.90    3.23
   0  -5  -2   40.24    3.10
   0  -5   2   39.87    3.15
   0   5   3   28.69    2.55
   0  -5  -3   26.94    2.69
   0   5  -3   31.00    2.70
   0   5  -3   20.61    2.34
   0  -5   3   26.28    2.44
   0  -5  -3   23.98    2.58
   0  -5  -3   24.26    2.63
   0   5  -3   24.47    2.32
   0   5  -3   28.04    2.18
   0   5  -3   30.06    2.19
   0   5   3   26.74    2.16
   0   5   3   21.23    2.08
   0   5   3   25.62    2.15
   0  -5   3   25.40    2.07
   0  -5  -3   23.29    2.16
   0   5   3   23.22    2.41
   0   5  -3   26.06    2.21
   0   5   3   28.67    2.14
   0   5   3   28.83    2.19
   0   5  -3   19.74    2.06
   0   5  -3   26.84    2.20
   0   5  -3   28.01    2.20
   0   5   3   26.78    2.15
   0  -5  -3   26.14    2.08
   0   5  -3   26.34    2.21
   0   5   3   27.47    2.11
   0   5   3   29.08    2.17
   0   5  -3   28.78    2.20
   0  -5  -3   26.95    2.11
   0   5   3   27.12    2.13
   0  -5  -3   26.69    2.17
   0  -5   3   27.90    2.21
   0  -5  -3   26.59    2.17
   0   5  -3   27.29    2.20
   0   5   3   28.41    2.15
   0  -5  -3   27.21    2.04
   0  -5   3   26.97    2.13
   0   5   3   27.05    2.18
   0   5  -3   31.29    2.22
   0  -5  -4  151.08   10.84
   0   5  -4  147.00   10.84
   0  -5  -4  102.64   10.50
   0  -5  -4  148.32   10.82
   0   5   4  164.99   10.90
   0   5  -4  110.98   10.35
   0   5  -4  121.69   10.49
   0  -5   4  138.56   10.56
   0  -5  -4  143.57   10.87
   0   5   4  142.96   10.30
   0   5  -4  161.32   10.32
   0   5   4  121.24   10.24
   0   5  -4  146.47   10.32
   0   5   4  144.32   10.29
   0   5  -4  142.04   10.31
   0   5   4  116.33   10.16
   0  -5   4  141.84   10.24
   0   5   4  160.35   10.76
   0   5  -4  162.23   10.38
   0   5   4  143.18   10.25
   0   5   4  119.60   10.14
   0   5   4  145.87   10.32
   0   5  -4  138.61   10.30
   0   5  -4  145.98   10.34
   0   5   4  141.51   10.24
   0   5  -4  148.64   10.36
   0   5  -4  158.85   10.35
   0   5   4  145.80   10.30
   0   5   4  144.14   10.27
   0  -5  -4  138.49   10.23
   0  -5  -4  143.41   10.30
   0  -5  -4  143.87   10.30
   0   5  -4  153.69   10.35
   0   5   4  146.27   10.27
   0  -5  -4  137.60   10.17
   0   5   4  145.74   10.30
   0   5  -4  164.19   10.34
   0  -5   4  149.17   10.28
   0   5   5    3.34    0.98
   0   5  -5    1.84    1.01
   0  -5  -5    0.94    0.66
   0  -5  -5    2.17    0.99
   0   5  -5    1.84    0.44
   0   5   5    2.77    0.99
   0  -5  -5    2.36    0.99
   0   5  -5    1.46    0.48
   0   5   5    2.25    0.56
   0   5  -5    1.60    0.49
   0   5   5    1.91    0.50
   0   5  -5    1.56    0.60
   0  -5   5    1.46    0.45
   0   5  -5    2.12    0.63
   0   5   5    1.52    0.31
   0   5   5    2.09    0.42
   0   5   5    1.85    0.43
   0   5   5    1.89    0.55
   0   5   5    2.78    0.61
   0   5  -5    1.64    0.60
   0   5  -5    1.60    0.63
   0   5  -5    1.74    0.63
   0   5  -5    1.77    0.68
   0  -5  -5    2.26    0.46
   0   5   5    2.05    0.42
   0   5  -5    1.95    0.54
   0  -5  -5    1.54    0.52
   0   5   5    2.00    0.48
   0   5  -5    3.00    0.67
   0   5  -5    1.83    0.64
   0  -5  -5    1.53    0.61
   0  -5  -5    1.07    0.46
   0   5   5    1.75    0.36
   0   5   5    1.50    0.52
   0   5  -5    1.78    0.53
   0  -5   5    1.92    0.54
   0   5  -6  425.30   30.57
   0  -5  -6  456.07   30.64
   0  -5  -6  271.22   30.15
   0   5  -6  473.18   30.75
   0   5   6  476.21   30.62
   0  -5  -6  439.90   30.68
   0   5  -6  436.52   30.57
   0  -5  -6  439.89   30.59
   0   5   6  436.77   29.99
   0   5   6  438.96   30.02
   0   5  -6  331.56   29.93
   0   5   6  493.18   30.04
   0   5  -6  446.29   30.06
   0  -5   6  439.63   29.98
   0   5   6  350.55   29.90
   0   5  -6  430.44   30.04
   0  -5   6  431.93   29.92
   0   5   6  353.45   29.88
   0   5   6  505.05   30.63
   0   5   6  440.87   29.92
   0   5   6  347.54   29.92
   0   5   6  448.52   30.03
   0   5  -6  439.27   30.04
   0  -5  -6  433.99   30.05
   0   5  -6  447.64   30.08
   0   5  -6  453.53   30.10
   0   5   6  438.60   29.99
   0   5  -6  358.86   29.98
   0  -5  -6  440.06   30.02
   0  -5  -6  430.73   29.93
   0  -5  -6  455.77   30.04
   0   5   6  431.98   29.95
   0  -5  -6  308.29   29.91
   0  -5  -6  445.48   30.02
   0   5  -6  469.36   30.10
   0   5  -6  458.49   30.05
   0  -5   6  442.83   30.01
   0   5   6  445.24   29.99
   0   5  -6  350.50   29.95
   0   5  -7   48.49    4.17
   0  -5  -7   30.67    3.61
   0   5  -7   50.19    4.12
   0  -5  -7   43.87    4.03
   0   5   7   47.77    4.01
   0   5  -7   45.85    4.03
   0  -5  -7   42.50    3.99
   0   5   7   52.37    3.47
   0   5   7   47.09    3.39
   0   5  -7   49.28    3.51
   0  -5   7   44.93    3.33
   0   5   7   36.09    3.32
   0  -5   7   45.65    3.41
   0   5  -7   49.05    3.49
   0   5  -7   57.26    3.60
   0   5   7   36.83    3.29
   0   5   7   52.34    4.04
   0   5   7   36.76    3.34
   0   5   7   45.64    3.44
   0   5  -7   42.40    3.46
   0  -5  -7   50.34    3.50
   0   5  -7   49.72    3.55
   0   5   7   46.67    3.38
   0   5  -7   37.21    3.37
   0  -5  -7   36.41    3.42
   0  -5  -7   46.35    3.34
   0  -5  -7   45.80    3.44
   0   5  -7   48.74    3.55
   0  -5  -7   32.61    3.32
   0   5  -7   50.51    3.49
   0  -5  -7   48.15    3.45
   0  -5   7   46.01    3.44
   0   5  -7   36.53    3.33
   0   5   7   48.34    3.40
   0   5  -8    7.84    1.44
   0  -5  -8    8.20    1.52
   0   5   8    6.88    1.32
   0   5   8    6.88    0.80
   0   5   8    6.73    0.93
   0   5  -8    8.07    0.98
   0  -5   8    7.30    0.78
   0   5  -8    6.47    0.91
   0  -5   8    6.49    0.86
   0   5  -8    8.88    1.07
   0   5   8    5.60    0.72
   0  -5  -8    4.93    0.92
   0   5   8    5.89    0.81
   0   5   8    8.29    0.89
   0  -5  -8    6.26    0.96
   0   5  -8    6.15    0.95
   0   5  -8    6.98    0.93
   0   5  -8    7.16    1.03
   0   5  -8    8.86    1.69
   0   5  -8    8.32    1.49
   0   5   8    8.67    1.42
   0  -5  -8    6.27    1.43
   0  -5  -8    6.42    0.87
   0  -5  -8    4.59    0.92
   0  -5  -8    7.35    0.75
   0   5  -8    4.96    0.75
   0   5   8    7.74    0.78
   0   5   8    6.80    0.81
   0  -5   8    6.90    0.88
   0  -5  -8    7.34    0.94
   0   5  -8    7.66    0.96
   0   5  -8    9.58    1.08
   0   5   9   29.06    2.60
   0   5  -9   29.04    2.74
   0  -5  -9   25.86    2.67
   0   5  -9   23.18    2.02
   0   5   9   25.30    1.98
   0   5   9   17.86    1.83
   0   5  -9   23.69    2.01
   0  -5   9   26.31    1.98
   0  -5   9   21.85    1.86
   0   5  -9   19.86    2.01
   0   5   9   23.78    2.55
   0   5   9   17.16    1.79
   0   5   9   18.97    1.87
   0  -5  -9   15.65    1.92
   0   5   9   23.73    1.93
   0   5  -9   24.79    2.01
   0   5  -9   25.89    2.04
   0  -5  -9   24.03    2.01
   0   5  -9   23.36    2.09
   0   5  -9   24.52    2.02
   0  -5  -9   22.49    1.95
   0   5  -9   28.69    2.16
   0  -5  -9   23.13    1.97
   0  -5  -9   17.54    1.96
   0   5  -9   24.51    2.81
   0   5  -9   24.27    2.65
   0  -5  -9   21.67    2.58
   0  -5   9   23.43    1.98
   0   5 -10    1.34    1.11
   0   5  10    0.88    0.91
   0  -5 -10    1.52    1.21
   0   5 -10    1.21    0.75
   0  -5  10    1.00    0.50
   0  -5  10    1.25    0.63
   0   5 -10    1.30    0.75
   0   5  10    0.86    0.43
   0   5 -10    0.87    0.63
   0  -5 -10    1.08    0.76
   0   5  10    0.78    0.50
   0   5  10    0.48    0.51
   0   5 -10    1.29    0.66
   0  -5 -10    1.01    0.68
   0   5 -10    0.84    0.66
   0  -5 -10    1.46    0.63
   0   5 -10    1.27    0.69
   0   5 -10    0.76    0.83
   0   5 -10    1.91    0.92
   0  -5 -10    0.77    0.61
   0   5 -10    2.05    1.19
   0  -5 -10    1.20    1.11
   0  -5  10    1.21    0.64
   0   5  10    1.42    0.51
   0   5 -11    4.75    0.97
   0  -5  11    3.49    0.77
   0  -5  11    4.20    0.66
   0  -5 -11    2.98    0.76
   0   5 -11    4.11    0.87
   0   5 -11    2.30    1.24
   0  -5 -11    2.50    1.24
   0   5  11    2.97    1.00
   0   5  11    4.17    0.70
   0   5  11    3.58    0.70
   0  -5 -11    2.09    0.82
   0  -5 -11    2.71    0.80
   0   5 -11    3.46    0.86
   0   5 -11    4.08    0.95
   0   5 -11    2.97    0.81
   0  -5 -11    4.77    0.79
   0   5 -11    4.25    1.00
   0   5  11    2.47    0.57
   0   5 -11    4.10    0.77
   0   5 -11    3.07    1.29
   0  -5 -11    3.27    1.26
   0  -5  11    3.78    0.88
   0   5  11    2.89    0.65
   0   5 -12    2.90    1.46
   0   5  12    1.39    1.02
   0   5 -12    2.07    1.25
   0  -5 -12    1.70    1.24
   0   5  12    2.03    0.95
   0   5 -12    2.57    1.25
   0  -5 -12    3.34    1.25
   0   5 -12    2.06    0.85
   0   5 -12    1.96    0.84
   0  -5 -12    1.62    0.70
   0  -5  12    0.99    0.65
   0  -5  12    1.22    0.57
   0   5  12    1.26    0.50
   0   5 -12    2.08    0.66
   0   5  12    0.91    0.50
   0   5  12    1.44    0.57
   0  -5 -12    1.09    0.71
   0   5 -12    2.02    0.86
   0  -5 -12    0.97    0.78
   0   5 -12    1.40    0.80
   0   5 -12    1.70    0.90
   0   5 -12    1.36    0.85
   0   5 -12    1.38    0.73
   0  -5 -12    1.36    0.63
   0   5  12    0.40    0.52
   0  -5  12    1.32    0.72
   0  -5 -13   35.47    3.72
   0   5 -13   40.02    4.01
   0   5 -13   33.76    3.63
   0  -5 -13   37.16    3.73
   0   5 -13   33.02    3.60
   0   5 -13   37.56    3.07
   0   5  13   38.82    2.96
   0   5  13   27.74    2.80
   0  -5  13   37.53    2.86
   0   5 -13   39.33    3.02
   0  -5  13   37.96    2.92
   0   5  13   24.52    2.76
   0   5  13   37.44    3.60
   0   5  13   31.30    2.87
   0   5 -13   35.48    2.96
   0   5 -13   35.37    2.97
   0  -5 -13   35.67    2.99
   0   5 -13   41.29    3.13
   0   5 -13   34.44    3.01
   0  -5 -13   35.39    2.93
   0   5 -13   38.34    2.99
   0  -5 -13   37.25    2.94
   0   5 -13   42.19    3.15
   0  -5  13   37.79    2.96
   0   5 -14   13.34    2.14
   0   5  14   13.08    1.92
   0   5 -14   17.44    2.48
   0  -5 -14   12.62    2.05
   0  -5 -14   14.26    2.13
   0   5 -14   14.89    2.20
   0   5  14   14.98    1.45
   0   5 -14   15.54    1.60
   0  -5  14   13.25    1.32
   0   5  14   10.42    1.26
   0   5 -14   17.06    1.52
   0  -5  14   14.01    1.41
   0   5  14    9.02    1.24
   0  -5 -14   13.04    1.51
   0   5 -14   12.01    1.49
   0   5 -14   18.87    1.58
   0   5 -14   16.21    1.63
   0   5 -14   10.75    1.43
   0  -5 -14   14.70    1.43
   0  -5  14   14.08    1.44
   0   5  14   14.40    1.41
   0   5 -14   18.04    1.68
   0  -5 -14   14.03    1.41
   0   5 -14   15.67    1.50
   0   5  15   -0.46    0.65
   0   5 -15    0.34    0.77
   0  -5 -15    0.55    0.56
   0  -5  15    0.26    0.55
   0  -5  15   -0.04    0.46
   0   5 -15   -0.22    0.63
   0   5 -15   -0.22    0.73
   0  -5 -15   -0.79    0.65
   0   5 -15    0.93    0.76
   0  -5 -15    0.21    0.61
   0   5  15   -0.10    0.56
   0  -5 -15   -0.16    0.55
   0   5 -15    0.87    0.64
   0   5 -15   -0.07    0.77
   0   5  15    0.14    0.44
   0  -5  15    0.69    0.66
   0   5  16   39.32    2.83
   0   5 -16   27.68    2.84
   0  -5 -16   25.08    2.75
   0  -5 -16   34.68    2.81
   0   5 -16   40.16    2.90
   0  -5 -16   39.53    2.89
   0  -5  16   35.06    2.82
   0  -5  16   36.67    2.78
   0   5 -16   38.67    2.88
   0   5  16   23.11    2.69
   0   5 -16   39.56    2.99
   0   5  16   41.49    2.87
   0   5 -16   45.88    3.04
   0  -5 -16   33.16    2.81
   0   5 -16   42.09    2.92
   0  -5 -17   15.68    1.48
   0   5 -17   17.92    1.51
   0  -5 -17   15.48    1.40
   0   5 -17   13.77    1.46
   0   5  17   17.14    1.40
   0  -5  17   17.50    1.46
   0   5 -17   16.77    1.47
   0   5  17   18.16    1.44
   0   5  17   16.35    1.43
   0   5 -17   17.73    1.59
   0   5 -18    0.26    0.51
   0  -5 -18    0.20    0.48
   0   5  18    0.20    0.34
   0  -5  18    0.27    0.44
   0  -5 -18    0.37    0.53
   0  -5  18    0.06    0.39
   0   5 -18    0.15    0.44
   0   5  18   -0.36    0.45
   0   5  18   -0.18    0.39
   0   5  19    0.18    0.31
   0   5 -19    0.58    0.35
   0  -5 -19    0.82    0.40
   0   6   0    1.98    0.99
   0   6   0    0.72    0.82
   0  -6   0    0.81    0.82
   0  -6   0    2.73    0.69
   0   6   0    1.80    0.63
   0   6   0    1.87    0.61
   0   6   0    1.43    0.56
   0   6   0    1.46    0.59
   0   6   0    1.81    0.79
   0   6   0    2.23    0.65
   0   6   0    3.42    0.69
   0   6   0    2.36    0.58
   0  -6   0    2.86    0.70
   0  -6   0    1.60    0.56
   0  -6   0    2.23    0.75
   0   6   0    2.45    0.69
   0  -6   0    2.42    0.45
   0   6   1    6.85    1.28
   0   6  -1    9.24    1.44
   0   6  -1    6.79    1.22
   0  -6  -1    7.89    1.35
   0   6   1    9.17    1.41
   0  -6   1    6.53    1.25
   0   6   1    7.69    0.94
   0   6  -1    7.29    0.96
   0  -6  -1    8.18    0.95
   0  -6   1    8.14    0.96
   0   6   1    8.53    0.94
   0   6  -1    7.55    0.95
   0   6   1    7.98    0.92
   0   6  -1    8.40    0.95
   0   6   1    7.85    0.95
   0   6   1    8.57    0.94
   0   6  -1    9.84    0.96
   0   6   1    7.38    1.06
   0   6  -1    8.19    1.03
   0   6  -1    6.99    0.94
   0  -6  -1    7.68    0.85
   0   6   1    7.58    0.95
   0   6  -1    7.58    0.99
   0  -6  -1    7.67    0.88
   0   6   1    8.01    0.94
   0  -6  -1    8.41    1.02
   0  -6   1    7.34    0.91
   0   6  -1    7.66    0.98
   0  -6   1    7.69    1.00
   0  -6  -1    6.62    1.00
   0   6  -1    8.52    0.94
   0  -6  -1    7.01    0.76
   0   6   1    7.79    0.95
   0  -6   1    6.89    0.80
   0   6   2   42.32    3.50
   0   6  -2   34.51    3.49
   0   6   2   41.21    3.59
   0  -6   2   38.46    3.46
   0   6  -2   32.11    3.27
   0  -6  -2   35.01    3.54
   0   6  -2   39.59    3.06
   0   6   2   38.32    3.03
   0   6  -2   38.47    3.02
   0   6   2   37.09    3.03
   0  -6   2   35.79    3.04
   0  -6  -2   39.40    3.04
   0   6   2   28.99    3.13
   0   6   2   40.74    3.02
   0   6  -2   41.18    3.08
   0   6  -2   32.45    2.96
   0   6   2   42.54    3.07
   0   6  -2   36.97    3.06
   0  -6   2   37.60    2.95
   0  -6  -2   35.91    2.93
   0   6   2   39.01    3.02
   0   6  -2   36.86    3.04
   0   6  -2   39.84    3.07
   0   6   2   38.25    3.05
   0   6   2   38.50    2.98
   0  -6  -2   38.78    3.04
   0   6   2   36.16    3.02
   0  -6  -2   35.54    2.94
   0  -6   2   39.51    3.01
   0  -6  -2   37.85    3.04
   0  -6   2   38.33    3.05
   0   6   2   39.17    3.00
   0   6  -2   38.18    3.04
   0   6   2   39.84    3.06
   0  -6   2   38.27    2.95
   0   6  -2   36.79    3.06
   0   6  -3   40.10    3.67
   0   6   3   42.01    3.67
   0   6  -3   31.16    3.22
   0   6   3   37.58    3.08
   0   6   3   39.74    3.09
   0   6   3   29.71    2.94
   0   6  -3   42.33    3.12
   0   6  -3   38.60    3.09
   0  -6  -3   38.62    3.07
   0  -6   3   41.66    3.12
   0  -6  -3   39.50    3.12
   0   6   3   42.00    3.06
   0   6  -3   42.90    3.15
   0   6   3   30.30    3.26
   0   6  -3   30.17    2.97
   0   6  -3   36.38    3.11
   0  -6   3   37.64    3.02
   0   6  -3   37.74    3.10
   0  -6  -3   34.90    2.97
   0   6   3   38.86    3.02
   0   6   3   40.38    3.10
   0   6  -3   45.22    3.16
   0   6  -3   43.58    3.16
   0  -6  -3   39.88    3.10
   0  -6   3   41.63    3.09
   0   6   3   38.50    3.05
   0  -6  -3   39.02    3.00
   0  -6   3   38.93    3.12
   0  -6  -3   39.57    3.09
   0   6  -3   40.79    3.12
   0   6   3   39.35    3.04
   0   6  -3   43.95    3.15
   0   6   3   43.02    3.12
   0  -6   3   39.49    3.02
   0   6  -4   85.49    6.38
   0  -6  -4   65.56    6.17
   0  -6  -4   51.14    5.86
   0  -6  -4   61.44    6.13
   0   6  -4   76.45    5.67
   0   6   4   59.54    5.53
   0   6   4   75.48    5.65
   0   6  -4   66.37    5.61
   0   6   4   76.49    5.65
   0  -6   4   71.90    5.55
   0  -6  -4   76.31    5.69
   0   6  -4   84.68    5.74
   0   6   4   56.26    5.87
   0   6   4   78.35    5.59
   0   6   4   81.32    5.67
   0   6  -4   59.37    5.51
   0   6  -4   72.09    5.66
   0   6  -4   79.06    5.68
   0   6   4   74.41    5.63
   0   6  -4   78.65    5.73
   0   6  -4   85.92    5.73
   0   6   4   78.17    5.58
   0  -6   4   81.83    5.66
   0  -6  -4   73.15    5.55
   0  -6  -4   74.85    5.64
   0   6   4   74.23    5.61
   0  -6  -4   77.75    5.66
   0   6  -4   77.66    5.69
   0  -6   4   75.69    5.66
   0   6   4   83.53    5.66
   0   6  -4   90.30    5.72
   0  -6   4   74.89    5.59
   0   6  -5   24.66    2.67
   0  -6  -5   23.66    2.58
   0  -6  -5   15.09    2.15
   0  -6  -5   24.65    2.60
   0   6   5   26.01    2.62
   0   6  -5   18.07    1.92
   0   6   5   26.04    1.99
   0   6  -5   24.48    2.02
   0   6   5   19.51    1.88
   0   6   5   23.33    2.00
   0  -6  -5   23.85    2.07
   0  -6   5   23.66    1.90
   0   6   5   24.78    1.91
   0   6   5   20.10    2.32
   0   6  -5   25.65    2.09
   0   6   5   23.62    2.00
   0   6  -5   25.27    2.06
   0   6  -5   26.59    2.07
   0   6  -5   26.34    2.10
   0   6   5   25.45    1.99
   0   6  -5   24.23    2.03
   0  -6  -5   24.92    2.01
   0  -6  -5   21.71    1.86
   0   6   5   24.59    1.94
   0  -6   5   26.18    2.05
   0  -6   5   21.81    2.04
   0  -6  -5   14.51    1.84
   0   6  -5   24.91    2.05
   0  -6  -5   23.52    2.00
   0  -6   5   24.11    1.96
   0   6   5   22.32    1.98
   0   6  -5   19.58    1.94
   0  -6  -6    6.66    1.45
   0  -6  -6    4.95    1.12
   0  -6   6    5.98    1.45
   0   6  -6    6.67    1.48
   0   6   6    6.56    1.27
   0   6   6   11.08    1.59
   0  -6  -6    7.44    1.47
   0  -6   6    7.32    1.55
   0   6  -6    6.03    0.81
   0   6   6    5.48    0.82
   0   6   6    8.64    0.91
   0  -6   6    7.50    0.85
   0  -6  -6    7.40    1.03
   0   6  -6    7.32    0.97
   0   6   6    8.50    0.96
   0   6   6    6.81    0.94
   0   6  -6    6.09    0.92
   0  -6  -6    8.20    1.00
   0   6  -6    6.11    0.99
   0   6  -6    6.34    0.97
   0   6  -6    7.76    1.06
   0  -6  -6    6.95    0.93
   0   6   6    8.06    0.88
   0   6  -6    5.68    0.86
   0  -6  -6    7.30    0.78
   0  -6  -6    5.48    0.94
   0   6   6    7.13    0.76
   0  -6  -6    7.81    0.97
   0  -6  -6    4.77    0.78
   0  -6   6    5.97    1.00
   0   6  -6    8.66    1.06
   0   6   6    8.34    0.91
   0  -6   6    7.47    0.92
   0   6  -6    5.33    0.84
   0   6  -7    9.33    1.72
   0  -6   7    8.49    1.63
   0  -6  -7    6.66    1.49
   0   6   7    7.78    1.40
   0  -6   7    6.71    1.54
   0   6   7    8.42    1.51
   0  -6  -7    7.49    1.55
   0   6   7    6.98    0.93
   0   6   7    7.92    0.92
   0   6  -7    9.28    1.10
   0  -6   7   10.04    0.96
   0   6  -7    8.44    1.14
   0   6   7    7.66    0.97
   0   6  -7    9.48    1.09
   0   6  -7    8.35    1.07
   0  -6  -7    8.25    1.03
   0   6  -7    8.99    1.13
   0   6  -7    9.12    1.18
   0   6   7    9.12    0.90
   0   6  -7    7.30    0.94
   0  -6  -7    4.25    0.97
   0  -6  -7    6.64    0.96
   0   6  -7    8.02    1.11
   0  -6  -7    7.56    0.97
   0   6   7    7.72    0.89
   0  -6   7    8.52    1.01
   0   6  -7    5.89    0.85
   0   6  -8  148.30   10.69
   0  -6   8  129.63   10.42
   0  -6  -8  135.00   10.45
   0   6   8  146.59   10.48
   0  -6   8  125.89   10.36
   0  -6  -8  130.49   10.40
   0   6  -8  139.26    9.80
   0   6   8  141.27    9.67
   0   6   8   96.95    9.61
   0   6  -8  145.84    9.79
   0  -6   8  137.38    9.68
   0   6   8  145.85   10.40
   0   6  -8  161.36    9.90
   0   6   8  140.93    9.73
   0  -6  -8   90.62    9.60
   0   6  -8  130.75    9.76
   0  -6  -8  135.54    9.76
   0   6  -8  149.82    9.85
   0   6  -8  114.68    9.64
   0   6   8  139.05    9.64
   0  -6  -8   96.44    9.64
   0  -6  -8  135.55    9.72
   0   6  -8  150.40    9.86
   0  -6  -8  133.67    9.71
   0   6   8  141.64    9.65
   0  -6   8  136.82    9.71
   0   6   9   14.87    2.00
   0  -6   9   17.23    2.20
   0  -6  -9   17.11    2.20
   0   6   9   18.16    1.49
   0   6  -9   14.88    1.54
   0   6   9   14.86    1.35
   0  -6   9   15.29    1.42
   0   6  -9   14.99    1.55
   0   6  -9   18.56    1.64
   0   6   9   17.67    1.48
   0   6   9    8.84    1.25
   0  -6  -9    9.92    1.41
   0   6  -9   13.55    1.50
   0  -6  -9   16.11    1.52
   0   6  -9   14.94    1.59
   0   6  -9   16.53    1.63
   0  -6  -9   15.24    1.46
   0  -6  -9    9.32    1.42
   0  -6  -9   14.28    1.44
   0   6   9   14.74    2.00
   0   6  -9   17.64    2.41
   0  -6  -9   16.89    2.17
   0  -6   9   14.75    2.11
   0  -6   9   15.58    1.50
   0  -6 -10    0.18    1.04
   0   6 -10    3.48    1.53
   0  -6  10    2.85    1.33
   0   6  10    3.52    1.26
   0   6  10    2.49    1.10
   0  -6 -10    1.82    1.13
   0  -6  10    1.39    1.22
   0   6  10    3.52    0.74
   0  -6  10    3.35    0.74
   0   6 -10    4.74    0.93
   0  -6  10    2.31    0.52
   0   6 -10    2.16    0.74
   0  -6 -10    1.98    0.74
   0   6  10    1.74    0.51
   0   6  10    3.13    0.70
   0   6 -10    2.77    0.90
   0   6 -10    2.92    0.84
   0  -6 -10    2.23    0.84
   0   6 -10    2.67    0.94
   0   6 -10    1.73    0.95
   0  -6 -10    2.11    0.68
   0   6 -10    1.68    0.56
   0  -6  10    2.79    0.77
   0   6 -10    3.33    0.94
   0  -6 -10    2.24    0.71
   0   6 -10    3.17    0.81
   0  -6 -11    7.60    1.71
   0   6  11    9.90    1.59
   0  -6  11    8.78    1.76
   0   6  11   11.27    1.16
   0  -6 -11    8.80    1.06
   0  -6  11    7.87    0.92
   0  -6  11   10.43    1.10
   0   6 -11    8.91    1.19
   0   6 -11    7.76    1.11
   0   6  11    6.05    0.93
   0   6  11    8.67    1.02
   0   6 -11    8.55    1.22
   0   6 -11    7.22    1.19
   0  -6 -11    9.27    1.18
   0   6 -11    9.16    1.30
   0  -6 -11    8.53    1.07
   0   6 -11   11.91    1.23
   0   6 -11   10.60    1.33
   0  -6 -11    8.87    1.83
   0  -6  11    5.77    1.61
   0   6  11    8.91    1.58
   0  -6  11    8.78    1.10
   0   6  12   15.13    2.04
   0  -6 -12   17.80    2.37
   0  -6  12   16.71    2.33
   0   6 -12   16.98    1.73
   0   6  12   17.55    1.59
   0   6  12   12.20    1.44
   0   6  12   20.01    1.54
   0  -6 -12   15.21    1.67
   0   6 -12   17.80    1.69
   0  -6 -12   16.75    1.60
   0   6 -12   19.74    1.71
   0   6 -12   14.20    1.71
   0  -6 -12   17.61    1.59
   0  -6  12   15.39    1.55
   0   6 -12   17.45    1.69
   0   6 -12   12.12    1.54
   0  -6  12   17.14    1.64
   0   6  12   19.82    2.29
   0  -6 -12   12.07    2.21
   0  -6  12   14.13    2.23
   0   6 -12   18.65    2.64
   0   6  13    1.49    1.05
   0   6 -13    1.09    1.37
   0  -6 -13    1.05    0.64
   0  -6  13    1.49    0.62
   0   6 -13    2.10    0.77
   0   6 -13    1.38    0.80
   0   6 -13    1.88    0.84
   0  -6 -13    0.99    0.70
   0   6 -13    2.12    0.83
   0   6  13    2.03    0.54
   0   6  13    1.37    0.52
   0   6 -13    2.93    0.97
   0  -6  13    1.27    0.64
   0  -6 -13    0.71    0.59
   0  -6 -14    0.44    0.59
   0  -6  14    0.24    0.57
   0   6 -14    0.78    0.72
   0   6 -14    0.82    0.72
   0  -6 -14    0.43    0.68
   0   6 -14   -0.26    0.79
   0   6 -14    0.67    0.67
   0   6  14   -0.04    0.46
   0   6 -14    0.32    0.76
   0   6 -14   -0.14    0.73
   0  -6 -14    0.15    0.55
   0  -6  14    0.83    0.63
   0   6  14   -0.08    0.38
   0   6 -15  212.22   13.93
   0  -6  15  189.34   13.79
   0   6 -15  211.37   13.86
   0  -6 -15  194.08   13.83
   0   6 -15  208.79   13.86
   0   6 -15  222.98   13.95
   0   6 -15  154.72   13.77
   0  -6 -15  190.98   13.79
   0  -6  15  195.35   13.82
   0   6  15  137.20   13.69
   0  -6  15  179.45   13.81
   0   6 -15  227.88   13.99
   0   6 -16   22.12    1.80
   0   6  16   20.77    1.68
   0  -6  16   18.52    1.72
   0  -6 -16   22.28    1.78
   0  -6 -16   19.13    1.66
   0   6 -16   21.80    1.81
   0   6  16   23.03    1.72
   0  -6  16   18.51    1.66
   0  -6 -16   18.87    1.72
   0   6 -16   21.25    1.74
   0   6  16   13.58    1.58
   0   6  17   23.06    1.93
   0   6 -17   25.59    2.02
   0   6  17   24.00    1.96
   0   6 -17   25.29    2.06
   0   6 -17   26.53    2.01
   0  -6 -17   25.93    2.01
   0  -6  17   23.17    1.99
   0   6  17   24.41    1.93
   0  -6 -17   24.61    2.02
   0  -6  17   21.19    1.97
   0  -6  18    3.04    0.55
   0   6  18    3.30    0.50
   0   6 -18    2.22    0.58
   0  -6 -18    1.96    0.47
   0   6 -18    2.34    0.48
   0   7   0    0.29    0.88
   0  -7   0    0.16    0.64
   0   7   0   -0.43    0.61
   0   7   0    0.15    0.54
   0   7   0    0.42    0.53
   0   7   0    0.10    0.59
   0   7   0    1.27    0.80
   0   7   0    0.42    0.61
   0  -7   0    0.32    0.56
   0  -7   0    0.27    0.66
   0  -7   0    0.16    0.74
   0   7   0    0.74    0.48
   0  -7   0    1.34    0.57
   0   7   0   -0.06    0.57
   0   7   0   -0.15    1.00
   0   7   0   -0.18    0.63
   0   7   1   29.93    3.06
   0   7  -1   38.04    3.29
   0   7  -1   23.44    2.85
   0   7   1   24.80    2.96
   0   7   1   32.04    2.60
   0   7  -1   29.91    2.55
   0   7   1   29.38    2.54
   0  -7  -1   28.14    2.52
   0  -7   1   28.86    2.58
   0   7  -1   34.35    2.61
   0   7   1   29.86    2.55
   0   7  -1   24.85    2.46
   0   7   1   34.45    2.59
   0   7  -1   28.82    2.60
   0   7   1   29.45    2.54
   0   7  -1   31.17    2.57
   0  -7  -1   29.63    2.44
   0   7  -1   30.68    2.60
   0   7   1   33.07    2.60
   0   7   1   30.69    2.51
   0  -7   1   31.18    2.60
   0   7   1   29.84    2.55
   0  -7  -1   31.02    2.58
   0  -7  -1   30.65    2.47
   0  -7   1   31.80    2.51
   0   7  -1   31.82    2.57
   0  -7  -1   32.82    2.59
   0  -7   1   30.05    2.60
   0   7   1   32.20    2.53
   0  -7   1   28.51    2.40
   0   7   1   28.09    2.56
   0   7  -2   -0.32    0.97
   0   7   2    0.80    1.04
   0   7  -2    0.12    0.69
   0   7  -2    0.70    0.66
   0   7   2    1.07    0.63
   0  -7   2    0.76    0.72
   0  -7  -2    2.10    0.81
   0  -7  -2    0.36    0.67
   0   7  -2    1.06    0.65
   0   7   2    0.67    0.56
   0   7  -2    0.71    0.66
   0   7   2    1.05    0.59
   0   7  -2    0.65    0.63
   0   7   2    0.61    0.60
   0   7   2    0.78    0.66
   0   7  -2    0.67    0.50
   0   7  -2    0.12    0.76
   0  -7  -2    0.94    0.50
   0   7  -2    1.73    0.71
   0   7   2    1.15    0.63
   0   7   2    1.04    0.46
   0   7  -2    1.10    0.71
   0  -7   2    1.53    0.79
   0   7   2    0.69    0.56
   0  -7  -2    1.82    0.72
   0   7   2    1.13    0.54
   0  -7   2    0.43    0.63
   0  -7  -2    0.84    0.53
   0  -7   2    1.06    0.72
   0  -7  -2    0.53    0.67
   0   7  -2    0.84    0.67
   0   7   2    1.20    0.68
   0  -7   2    1.37    0.49
   0  -7  -3    2.61    1.01
   0   7  -3    2.20    1.17
   0  -7   3    4.16    1.48
   0  -7   3    2.43    1.34
   0   7   3    3.80    1.18
   0   7  -3    3.07    0.80
   0   7   3    3.91    0.80
   0  -7   3    3.55    0.87
   0  -7  -3    3.70    0.93
   0   7   3    2.65    0.62
   0   7  -3    2.23    0.78
   0   7   3    4.28    0.68
   0   7   3    2.72    0.75
   0   7  -3    2.97    0.60
   0   7  -3    3.40    0.79
   0   7  -3    3.74    0.92
   0   7  -3    3.18    0.77
   0  -7   3    3.02    0.65
   0   7  -3    3.40    0.85
   0   7   3    3.61    0.62
   0   7  -3    4.28    0.82
   0   7   3    2.19    0.58
   0   7   3    3.06    0.70
   0  -7  -3    3.62    0.78
   0  -7  -3    2.59    0.60
   0  -7   3    4.09    0.80
   0  -7   3    3.97    0.90
   0   7  -3    4.63    0.82
   0  -7  -3    3.22    0.79
   0   7   3    4.54    0.79
   0   7  -3    4.09    0.79
   0  -7   3    2.11    0.58
   0  -7  -4   65.36    7.34
   0   7  -4  103.62    7.91
   0  -7   4   92.07    7.81
   0   7   4  106.57    7.88
   0  -7   4   85.02    7.71
   0   7  -4   77.12    7.05
   0   7  -4   93.49    7.12
   0   7   4   92.52    7.09
   0   7   4  101.58    7.13
   0  -7  -4   96.98    7.16
   0  -7   4   94.58    7.13
   0   7   4   96.03    7.04
   0   7  -4  109.27    7.22
   0   7   4   90.94    7.11
   0   7  -4   98.15    7.16
   0  -7   4   91.03    7.01
   0   7  -4  104.74    7.17
   0   7   4   92.31    7.01
   0   7   4   98.01    7.12
   0   7  -4  102.35    7.20
   0   7  -4  117.11    7.25
   0  -7  -4   89.65    6.98
   0  -7  -4   93.67    7.10
   0   7   4   99.89    7.08
   0  -7   4  100.00    7.11
   0  -7  -4   62.87    6.94
   0   7  -4   98.30    7.15
   0  -7   4   96.97    7.14
   0  -7  -4   97.65    7.12
   0   7  -4   95.78    7.14
   0  -7   4   93.24    7.02
   0   7   4  102.12    7.13
   0   7  -5  241.66   17.52
   0  -7   5  240.58   17.42
   0  -7   5  241.52   17.41
   0   7  -5  188.12   16.61
   0   7   5  222.92   16.69
   0   7   5  230.50   16.67
   0   7  -5  210.42   16.68
   0  -7   5  236.28   16.71
   0  -7  -5  243.06   16.75
   0   7  -5  269.81   16.82
   0   7   5  174.06   16.93
   0   7   5  259.17   16.74
   0   7  -5  236.07   16.73
   0  -7   5  237.02   16.62
   0   7  -5  248.39   16.76
   0   7  -5  188.33   16.66
   0   7  -5  252.98   16.79
   0   7   5  238.63   16.68
   0  -7  -5  163.49   16.58
   0  -7  -5  230.47   16.68
   0   7   5  238.75   16.64
   0  -7   5  239.45   16.69
   0  -7  -5  215.34   16.55
   0  -7  -5  238.50   16.69
   0  -7   5  235.93   16.72
   0   7  -5  250.92   16.76
   0  -7   5  230.57   16.62
   0   7  -5  199.95   16.65
   0   7   5  242.99   16.69
   0  -7   6   -0.35    1.20
   0   7  -6    0.39    1.12
   0   7   6    1.67    0.91
   0   7  -6    0.37    0.52
   0   7   6    0.54    0.56
   0   7   6    0.69    0.49
   0  -7  -6   -0.06    0.80
   0  -7   6   -0.06    0.76
   0  -7  -6   -0.17    1.11
   0  -7   6   -0.69    1.16
   0   7   6   -0.71    1.01
   0   7  -6    0.06    0.65
   0   7   6    0.88    0.65
   0   7  -6    0.12    0.85
   0  -7  -6    0.77    0.72
   0  -7   6   -0.14    0.59
   0   7  -6    1.44    0.78
   0   7  -6    1.12    0.87
   0   7   6    0.44    0.40
   0   7   6    0.84    0.58
   0  -7  -6   -0.06    0.58
   0  -7  -6    0.22    0.69
   0  -7   6    0.62    0.73
   0   7  -6    0.13    0.56
   0  -7  -6    0.67    0.64
   0   7  -6   -0.59    0.72
   0  -7   6   -0.30    0.83
   0   7  -6    0.28    0.53
   0   7   6    0.74    0.58
   0  -7   6    1.15    0.56
   0  -7   7    5.76    1.61
   0   7  -7    6.29    1.62
   0   7   7    3.99    1.08
   0  -7  -7    5.45    1.45
   0  -7  -7    3.56    1.34
   0  -7   7    4.91    1.52
   0   7   7    5.73    1.43
   0   7   7    4.22    0.79
   0   7   7    4.92    0.74
   0  -7   7    5.55    1.00
   0   7   7    6.46    0.93
   0   7  -7    4.40    0.90
   0  -7  -7    4.22    0.95
   0   7  -7    4.68    1.01
   0   7  -7    6.12    1.00
   0  -7   7    5.34    0.89
   0   7  -7    4.58    1.04
   0  -7  -7    2.89    0.85
   0  -7  -7    5.08    0.89
   0   7   7    4.44    0.75
   0  -7   7    4.27    0.97
   0   7  -7    5.55    0.85
   0   7  -7    6.06    0.94
   0  -7  -7    4.70    0.85
   0   7  -7    5.35    0.99
   0  -7   7    5.10    0.79
   0   7   7    6.25    0.82
   0  -7  -8   23.67    2.63
   0   7  -8   22.29    2.70
   0   7   8   14.38    2.14
   0  -7   8   19.91    2.58
   0  -7  -8   19.24    2.48
   0   7   8   19.64    2.41
   0  -7   8   20.99    2.59
   0   7   8   18.87    1.73
   0   7   8   16.32    1.67
   0   7  -8   21.42    1.90
   0  -7   8   19.84    1.71
   0   7  -8   24.66    2.00
   0  -7  -8   12.12    1.69
   0   7   8   21.53    1.83
   0   7  -8   18.49    1.93
   0  -7  -8   21.48    1.88
   0   7  -8   25.56    2.02
   0   7  -8   23.33    2.03
   0   7   8   20.31    1.71
   0  -7  -8   21.86    1.83
   0  -7  -8   11.59    1.70
   0   7  -8   16.12    1.79
   0  -7   8   18.29    1.85
   0  -7  -8   19.98    1.80
   0   7  -8   22.72    1.98
   0  -7   8   20.19    1.79
   0   7   8   18.67    1.71
   0  -7  -9   80.13    6.81
   0   7   9   87.82    6.82
   0  -7   9   79.77    6.78
   0   7   9   63.21    5.92
   0   7   9   83.40    5.97
   0   7  -9   89.89    6.17
   0  -7   9   75.84    5.96
   0   7   9   60.55    6.42
   0   7  -9  103.14    6.28
   0   7   9   87.33    6.07
   0  -7  -9   80.05    6.08
   0   7  -9   82.76    6.10
   0   7  -9   91.49    6.20
   0   7  -9   92.89    6.21
   0  -7  -9   80.95    6.04
   0  -7  -9   56.26    5.94
   0   7  -9   63.29    6.00
   0  -7  -9   79.55    6.03
   0  -7   9   82.76    6.09
   0   7  -9   89.94    7.09
   0  -7  -9   84.79    6.90
   0  -7   9   82.09    6.84
   0  -7   9   80.09    6.01
   0  -7 -10    1.64    1.16
   0  -7  10    3.16    1.36
   0   7  10    3.61    1.19
   0   7  10    2.32    0.64
   0  -7  10    2.15    0.61
   0   7 -10    1.73    0.75
   0   7  10    2.76    0.69
   0   7 -10    1.68    0.83
   0  -7 -10    2.29    0.80
   0   7 -10    1.49    0.83
   0   7 -10    3.39    0.98
   0   7 -10    4.04    0.94
   0  -7 -10    2.92    0.71
   0   7 -10    1.76    0.58
   0  -7  10    2.57    0.88
   0  -7 -10    1.61    0.68
   0  -7  10    2.35    1.29
   0  -7 -10    1.86    1.23
   0   7  10    2.24    1.01
   0   7 -10    1.31    1.27
   0  -7  10    3.88    0.78
   0   7 -11   37.45    3.83
   0   7  11   24.46    2.74
   0   7 -11   39.31    3.00
   0  -7  11   34.01    2.81
   0   7 -11   29.72    2.89
   0   7  11   36.93    3.49
   0   7  11   38.72    2.86
   0   7 -11   38.18    2.95
   0  -7 -11   36.46    2.92
   0   7 -11   38.42    3.05
   0   7 -11   42.29    3.09
   0  -7 -11   34.90    2.85
   0  -7  11   33.37    2.89
   0  -7  11   34.44    2.85
   0  -7  11   29.92    2.86
   0   7 -11   38.76    3.03
   0  -7 -11   34.02    2.85
   0   7  12    3.45    0.66
   0   7 -12    4.68    0.92
   0   7 -12    4.03    0.93
   0  -7 -12    2.97    0.87
   0  -7  12    5.21    0.88
   0  -7 -12    4.21    0.78
   0   7 -12    5.16    0.97
   0   7 -12    5.09    1.01
   0  -7  12    4.73    0.94
   0   7 -12    2.76    0.75
   0  -7  12    4.25    0.71
   0  -7 -12    4.65    0.76
   0   7  12    4.43    0.74
   0  -7  12    4.10    0.77
   0  -7 -13    4.14    0.84
   0   7 -13    5.13    0.90
   0  -7  13    4.90    0.86
   0  -7 -13    4.36    0.74
   0   7 -13    4.47    0.91
   0  -7  13    5.28    0.90
   0  -7  13    4.78    0.79
   0  -7 -13    5.60    0.80
   0  -7  13    5.30    0.74
   0  -7  13    3.82    0.81
   0   7  13    4.65    0.69
   0   7 -13    5.80    0.95
   0   7  13    4.97    0.79
   0  -7  14   34.97    2.88
   0  -7 -14   33.35    2.81
   0  -7  14   33.38    2.84
   0   7  14   35.72    2.82
   0   7 -14   36.22    2.94
   0  -7 -14   34.59    2.87
   0  -7  14   37.10    2.85
   0   7 -14   37.49    2.91
   0   7 -14   36.71    2.95
   0   7 -15    6.72    0.92
   0  -7 -15    6.63    0.85
   0  -7  15    6.91    0.87
   0   7 -15    8.45    0.98
   0  -7 -15    6.25    0.78
   0   7  15    7.01    0.80
   0   7 -15    8.78    0.97
   0   7  15    7.09    0.81
   0   7 -16    2.38    0.60
   0  -7 -16    2.38    0.55
   0  -7  16    3.07    0.56
   0   7 -16    3.59    0.62
   0   7  16    3.37    0.52
   0   7 -16    3.11    0.62
   0   7  16    3.08    0.50
   0   7  17   34.16    2.57
   0   7 -17   36.58    2.65
   0  -7  17   32.29    2.58
   0  -7 -17   31.97    2.60
   0   8   0    3.97    1.20
   0  -8   0    7.21    1.74
   0  -8   0    5.47    0.98
   0   8   0    5.06    0.85
   0   8   0    5.42    0.92
   0   8   0    4.70    0.88
   0   8   0    5.27    0.85
   0   8   0    5.12    0.92
   0  -8   0    5.65    0.77
   0   8   0    4.55    0.87
   0   8   0    5.27    0.86
   0   8   0    4.03    0.82
   0  -8   0    4.93    0.78
   0   8   0    5.23    0.91
   0  -8   0    6.26    1.02
   0  -8   0    5.97    0.94
   0   8   0    4.56    1.37
   0  -8   0    6.09    1.73
   0  -8   1   46.23    4.46
   0   8   1   38.10    4.18
   0   8  -1   47.04    3.73
   0   8  -1   48.08    3.79
   0   8   1   44.98    3.72
   0   8   1   54.93    3.82
   0  -8  -1   46.20    3.81
   0  -8   1   48.09    3.76
   0  -8  -1   43.18    3.72
   0   8   1   48.44    3.72
   0   8  -1   49.83    3.77
   0   8   1   42.54    3.70
   0   8  -1   38.11    3.63
   0   8   1   47.83    3.79
   0   8   1   48.20    3.71
   0  -8  -1   42.54    3.57
   0  -8   1   43.07    3.61
   0   8  -1   47.92    3.75
   0   8   1   45.70    3.67
   0   8  -1   53.08    3.85
   0   8   1   49.71    3.80
   0   8  -1   40.40    3.73
   0  -8   1   49.22    3.79
   0  -8  -1   46.58    3.76
   0  -8   1   44.15    3.64
   0  -8  -1   43.62    3.61
   0   8   1   50.58    3.77
   0  -8  -1   45.02    3.73
   0  -8   1   49.49    3.77
   0   8  -1   46.23    3.71
   0   8   1   47.28    3.69
   0  -8   1   42.70    4.43
   0   8  -1   48.39    4.39
   0   8  -2    0.72    1.18
   0  -8   2    1.11    1.43
   0  -8  -2    1.54    0.98
   0  -8   2    0.54    1.28
   0   8   2    0.87    1.03
   0   8  -2    1.50    0.75
   0   8   2    0.45    0.68
   0  -8  -2    1.21    0.91
   0  -8   2    1.21    0.78
   0   8  -2    0.72    0.70
   0   8   2    0.73    0.61
   0   8   2    0.39    0.55
   0   8  -2    0.79    0.69
   0   8   2    0.74    0.65
   0   8   2    1.20    0.73
   0   8  -2    1.81    0.77
   0   8  -2    0.47    0.55
   0   8  -2    2.51    1.07
   0  -8   2    1.11    0.63
   0   8  -2    1.67    0.73
   0   8   2    0.57    0.46
   0   8   2    1.30    0.69
   0  -8   2    1.79    0.67
   0  -8  -2    0.98    0.54
   0   8   2    0.42    0.53
   0  -8  -2    0.54    0.76
   0  -8   2    2.28    0.84
   0   8  -2    0.62    0.64
   0  -8  -2    0.42    0.66
   0  -8   2    2.11    0.83
   0   8  -2    0.54    0.75
   0   8   2    0.45    0.69
   0   8  -3  156.87   11.78
   0  -8   3  144.57   11.73
   0  -8   3  139.30   11.66
   0   8   3  157.80   11.76
   0   8  -3  149.90   10.99
   0   8   3  142.83   10.94
   0   8   3  145.14   10.98
   0   8  -3  135.57   10.97
   0  -8   3  139.13   10.97
   0  -8  -3  149.24   11.01
   0   8  -3  157.57   11.04
   0   8   3  145.66   10.91
   0   8   3  157.33   11.00
   0   8  -3  145.58   11.02
   0   8  -3  143.42   10.98
   0   8   3  141.11   10.88
   0   8   3  150.86   11.01
   0   8  -3  162.47   11.07
   0   8  -3  158.94   11.08
   0   8   3  142.07   10.94
   0  -8   3  147.81   10.99
   0  -8   3  131.74   10.89
   0  -8  -3  136.64   10.83
   0  -8  -3  144.39   10.97
   0  -8  -3  143.10   10.96
   0  -8   3  145.23   10.99
   0   8  -3  144.94   10.98
   0   8  -3  174.42   11.09
   0   8   3  155.09   11.00
   0   8   4    8.44    1.59
   0  -8   4    6.89    1.70
   0   8  -4    4.75    0.87
   0   8   4    4.83    0.93
   0  -8  -4    5.45    1.07
   0  -8   4    6.32    1.05
   0   8  -4    6.79    0.99
   0   8  -4    6.04    1.04
   0   8  -4    5.85    0.95
   0   8   4    6.66    0.94
   0   8  -4    5.88    1.13
   0   8  -4    7.01    1.06
   0  -8   4    6.21    0.79
   0  -8   4    5.36    0.99
   0  -8  -4    5.36    0.93
   0   8   4    5.63    0.79
   0   8  -4    5.62    1.03
   0  -8   4    6.14    1.10
   0   8   4    5.14    0.89
   0  -8   4    6.51    0.98
   0   8  -4    7.63    1.08
   0  -8  -4    4.77    0.95
   0  -8   4    5.96    1.70
   0   8  -4    6.51    1.61
   0   8   4    5.44    0.92
   0   8  -4    4.73    0.91
   0  -8   5   24.26    2.88
   0   8  -5   21.20    2.80
   0   8   5   27.53    2.87
   0  -8   5   22.53    2.79
   0   8   5   28.31    2.15
   0   8  -5   19.61    2.03
   0   8  -5   24.00    2.12
   0  -8   5   25.16    2.16
   0  -8  -5   22.63    2.20
   0   8  -5   27.25    2.23
   0   8   5   25.78    2.14
   0  -8   5   22.59    1.97
   0  -8  -5   24.32    2.13
   0   8  -5   22.55    2.24
   0   8  -5   27.20    2.22
   0   8  -5   26.60    2.24
   0   8   5   24.61    2.08
   0   8  -5   21.36    2.11
   0  -8   5   23.12    2.15
   0  -8   5   25.47    2.09
   0   8   5   22.26    1.99
   0  -8  -5   23.10    2.11
   0  -8  -5   16.08    1.99
   0  -8  -5   22.71    2.07
   0   8  -5   22.66    2.11
   0  -8   5   25.13    2.17
   0   8  -5   18.48    2.03
   0  -8   5   20.30    1.95
   0   8   5   23.40    2.07
   0   8  -6    8.42    1.79
   0  -8   6    6.85    1.74
   0  -8   6   10.46    1.90
   0   8  -6    7.00    0.99
   0   8   6    9.51    1.13
   0  -8   6   10.09    1.22
   0   8  -6   10.57    1.28
   0   8  -6    9.91    1.21
   0   8   6    9.03    1.11
   0   8  -6    9.60    1.30
   0  -8  -6    9.66    1.17
   0  -8   6    7.00    0.99
   0   8  -6    6.81    1.19
   0   8  -6   10.91    1.35
   0   8   6   10.36    1.08
   0  -8  -6    6.54    1.06
   0  -8  -6    8.61    1.10
   0   8  -6    9.02    1.17
   0  -8   6    9.41    1.15
   0   8  -6    7.82    1.08
   0   8  -6   10.83    1.21
   0  -8  -6    7.01    1.04
   0  -8   6    8.48    1.19
   0  -8   6    7.47    0.98
   0   8  -6    7.48    1.04
   0   8   6   10.90    1.10
   0  -8   7   15.87    2.36
   0   8  -7   21.74    2.55
   0  -8   7   16.17    2.32
   0   8   7   16.29    2.21
   0   8   7   15.24    1.55
   0  -8   7   15.57    1.67
   0   8  -7   14.37    1.64
   0   8   7   17.19    1.64
   0  -8   7   16.83    1.55
   0  -8  -7   16.94    1.67
   0   8  -7   17.79    1.73
   0   8  -7   18.90    1.74
   0   8  -7   13.46    1.53
   0   8  -7   18.27    1.80
   0   8   7   17.33    1.54
   0  -8  -7   17.92    1.62
   0   8  -7   19.82    1.75
   0  -8  -7   10.09    1.50
   0  -8   7   16.19    1.63
   0  -8  -7   14.93    1.54
   0   8  -7   17.90    1.71
   0  -8   7   16.55    1.53
   0   8   7   15.61    1.54
   0   8  -8    2.44    1.38
   0  -8   8    1.97    1.26
   0  -8   8    2.79    1.32
   0   8   8    3.00    1.22
   0   8   8    3.25    0.65
   0  -8   8    3.17    0.87
   0   8   8    2.99    0.78
   0   8  -8    3.59    0.88
   0   8  -8    1.69    0.95
   0  -8  -8    1.54    0.77
   0  -8   8    3.84    0.76
   0   8  -8    3.05    0.94
   0   8  -8    4.15    1.00
   0  -8   8    4.47    0.88
   0   8  -8    2.38    0.69
   0  -8  -8    2.70    0.75
   0   8  -8    2.97    0.88
   0  -8  -8    2.67    0.69
   0   8  -8    2.52    0.84
   0  -8   8    2.79    0.67
   0   8   8    2.65    0.62
   0   8  -9   11.25    1.93
   0   8   9    9.45    1.06
   0   8  -9   13.03    1.34
   0   8   9   11.40    1.20
   0   8  -9   10.71    1.27
   0   8  -9   10.71    1.33
   0  -8   9   11.23    1.19
   0  -8  -9    9.68    1.24
   0   8  -9    9.98    1.30
   0   8  -9   12.69    1.43
   0   8  -9    7.19    1.08
   0  -8  -9   10.95    1.21
   0  -8   9   10.61    1.27
   0   8  -9   13.02    1.33
   0  -8  -9   11.40    1.18
   0  -8   9    8.92    1.11
   0   8  10    3.95    0.74
   0   8 -10    4.36    0.87
   0  -8 -10    2.36    0.82
   0   8 -10    3.91    0.99
   0  -8  10    3.08    0.70
   0   8 -10    4.09    0.96
   0   8 -10    5.00    0.88
   0  -8 -10    2.71    0.70
   0  -8  10    3.60    0.83
   0  -8  10    2.52    0.77
   0   8 -10    3.71    0.67
   0   8 -10    4.94    0.89
   0  -8 -10    3.40    0.71
   0   8  10    2.94    0.59
   0  -8  10    4.06    0.70
   0   8 -11   -0.16    0.73
   0  -8 -11    0.15    0.62
   0  -8  11    0.32    0.57
   0   8 -11    0.54    0.77
   0   8 -11    0.49    0.68
   0  -8  11    0.25    0.63
   0  -8 -11    0.28    0.51
   0  -8  11    0.39    0.67
   0  -8  11   -0.55    0.52
   0  -8 -11    0.76    0.57
   0   8  11   -0.39    0.55
   0   8 -11    0.06    0.65
   0   8  11    0.40    0.43
   0   8  12    3.97    0.66
   0  -8 -12    7.08    0.80
   0  -8  12    6.46    0.84
   0  -8  12    6.45    0.89
   0  -8  12    5.46    0.80
   0   8 -12    6.23    0.98
   0   8  12    5.86    0.73
   0   8 -12    5.60    0.89
   0   8 -12    5.36    0.93
   0  -8 -12    5.19    0.82
   0   8  13    1.61    0.43
   0  -8 -13    1.99    0.52
   0  -8  13    2.96    0.58
   0  -8  13    2.75    0.60
   0  -8 -13    2.53    0.64
   0   8 -13    3.03    0.71
   0   8 -13    2.84    0.68
   0  -8  13    2.68    0.65
   0  -8 -14    4.11    0.68
   0   8 -14    5.96    0.74
   0  -8  14    4.72    0.68
   0  -8  14    4.55    0.63
   0   8  14    4.02    0.55
   0   8 -14    5.62    0.74
   0   8  14    4.36    0.62
   0   8 -14    4.60    0.63
   0   8  15   63.63    4.85
   0   8 -15   65.28    4.93
   0   8 -15   69.72    4.89
   0  -8  15   60.07    4.86
   0  -8 -15   65.06    4.90
   0   8 -15   75.68    4.95
   0   8  15   65.10    4.88
   0  -9   0   -0.18    1.24
   0  -9   0   -0.93    0.79
   0  -9   0    0.12    0.81
   0   9   0    0.77    0.65
   0   9   0    0.11    0.64
   0   9   0   -0.28    0.58
   0   9   0   -0.07    0.68
   0  -9   0    0.56    0.49
   0   9   0   -0.27    0.53
   0  -9   0   -0.85    0.54
   0   9   0    0.64    0.56
   0   9   0   -0.40    0.64
   0  -9   0    0.60    0.78
   0  -9   0   -0.18    0.68
   0  -9   0    0.32    0.92
   0  -9   0   -0.92    1.36
   0  -9  -1    0.72    1.26
   0  -9   1    2.33    1.34
   0   9  -1    2.31    0.80
   0   9   1    2.73    0.78
   0  -9   1    2.46    0.88
   0  -9   1    1.53    0.72
   0  -9  -1    2.78    0.91
   0   9  -1    3.32    0.75
   0   9   1    3.63    0.71
   0   9  -1    3.03    0.72
   0   9   1    2.13    0.75
   0   9  -1    3.47    0.81
   0   9  -1    2.31    0.65
   0   9   1    2.07    0.68
   0   9   1    1.87    0.72
   0   9  -1    3.51    0.79
   0  -9   1    2.42    0.60
   0   9  -1    2.34    0.68
   0   9   1    2.82    0.64
   0  -9  -1    1.49    0.76
   0   9   1    2.43    0.75
   0  -9   1    3.73    0.87
   0   9  -1    3.26    0.82
   0  -9   1    2.19    0.65
   0   9   1    1.72    0.65
   0   9  -1    2.91    0.71
   0  -9  -1    2.50    0.57
   0  -9   1    2.11    0.78
   0  -9  -1    1.31    0.72
   0  -9   1   -0.18    1.24
   0  -9  -1    2.20    1.33
   0  -9  -2   35.04    3.57
   0  -9   2   35.28    3.61
   0   9  -2   37.98    2.96
   0   9   2   33.55    2.85
   0   9   2   39.39    2.94
   0   9  -2   33.73    2.87
   0  -9  -2   32.13    2.92
   0  -9   2   31.54    2.86
   0   9  -2   34.69    2.90
   0   9   2   37.20    2.90
   0   9   2   36.46    2.92
   0   9  -2   37.53    2.95
   0   9  -2   35.84    2.90
   0  -9   2   31.90    2.74
   0   9   2   33.62    2.78
   0   9   2   35.68    2.90
   0   9  -2   34.05    2.87
   0   9   2   33.84    2.85
   0  -9   2   35.27    2.92
   0  -9   2   32.09    2.78
   0  -9  -2   32.56    2.89
   0   9  -2   33.95    2.92
   0   9  -2   32.21    2.85
   0  -9  -2   31.43    2.85
   0  -9   2   35.94    2.92
   0   9  -2   33.24    3.50
   0  -9  -2   33.74    3.57
   0  -9   2   35.37    3.63
   0   9  -3  117.76    8.62
   0   9   3  111.30    8.55
   0   9  -3   96.62    8.57
   0   9   3  124.57    8.66
   0  -9  -3  111.30    8.64
   0  -9   3  108.65    8.60
   0   9  -3  127.09    8.69
   0   9   3  137.49    8.68
   0   9   3  123.75    8.65
   0   9  -3  132.58    8.71
   0   9  -3  116.08    8.63
   0  -9   3  107.08    8.49
   0   9   3  113.58    8.62
   0   9  -3  122.01    8.65
   0   9  -3  139.48    8.75
   0  -9  -3   74.08    8.46
   0  -9   3  105.11    8.53
   0  -9   3  121.62    8.64
   0  -9  -3  112.58    8.61
   0   9   3  113.71    8.57
   0   9  -3  121.15    8.70
   0   9  -3  121.84    8.62
   0  -9   3  119.83    8.63
   0  -9  -3  115.52    8.60
   0   9  -3  113.02    9.30
   0   9  -4    0.54    1.03
   0   9  -4    1.27    0.65
   0   9   4    2.32    0.75
   0  -9   4    3.14    0.86
   0  -9  -4    1.86    0.85
   0   9  -4    3.24    0.80
   0   9  -4    2.30    0.73
   0   9  -4    2.53    0.75
   0   9  -4    2.59    0.98
   0  -9  -4    2.34    0.84
   0   9  -4    1.45    0.75
   0  -9   4    2.85    0.68
   0   9  -4    2.23    0.71
   0   9  -4    2.37    0.76
   0   9  -4    1.30    0.68
   0  -9  -4    0.79    0.65
   0  -9   4    1.82    0.86
   0   9   4    2.66    0.65
   0  -9   4    2.81    0.67
   0  -9   4    3.70    0.84
   0  -9  -4    3.05    0.72
   0   9   4    2.62    0.72
   0   9  -4    1.17    0.65
   0   9  -5    1.59    0.69
   0   9  -5    1.17    0.89
   0  -9  -5    0.91    0.71
   0   9  -5   -0.06    0.71
   0  -9   5    2.17    0.69
   0  -9  -5    1.31    0.63
   0  -9   5    2.39    0.79
   0   9   5    1.35    0.57
   0  -9  -5    1.41    0.64
   0   9  -5    0.38    0.58
   0  -9   5    2.00    0.67
   0  -9   5    2.81    0.91
   0   9  -5    1.33    0.68
   0   9  -5    0.83    0.67
   0  -9   5    1.20    0.74
   0   9  -5    0.68    0.55
   0   9   5    0.38    0.63
   0   9  -5    0.80    0.54
   0   9   5    1.80    0.62
   0   9  -6    0.22    0.66
   0   9   6    0.39    0.62
   0   9  -6    0.30    0.84
   0  -9  -6    0.28    0.66
   0  -9   6    0.39    0.58
   0   9  -6    1.01    0.79
   0  -9  -6    0.68    0.58
   0  -9   6    1.97    0.80
   0  -9  -6    0.31    0.62
   0   9  -6    0.13    0.59
   0  -9   6    1.16    0.81
   0   9   6   -0.05    0.50
   0  -9   6    0.82    0.62
   0   9  -6    0.58    0.52
   0   9  -6    0.06    0.63
   0   9  -6   -0.46    0.66
   0  -9   6    0.55    0.68
   0   9   6   -0.20    0.60
   0   9  -6   -0.15    0.52
   0   9   6    0.50    0.55
   0   9   7    7.05    0.85
   0  -9   7    7.19    0.94
   0   9  -7    5.78    0.90
   0   9   7    6.78    0.88
   0   9  -7    5.66    0.91
   0  -9  -7    4.78    0.93
   0   9  -7    5.65    1.06
   0   9  -7    5.47    0.94
   0  -9   7    5.82    0.83
   0   9   7    3.44    0.68
   0   9  -7    5.06    0.80
   0   9  -7    4.11    0.73
   0  -9  -7    4.76    0.82
   0   9   7    5.38    0.73
   0  -9   7    6.05    0.85
   0  -9  -7    4.23    0.79
   0   9   7    4.99    0.74
   0   9   8    4.88    0.76
   0   9  -8    3.49    0.75
   0  -9  -8    3.11    0.77
   0   9  -8    4.39    0.96
   0  -9   8    3.30    0.61
   0   9  -8    3.35    0.81
   0   9   8    2.88    0.56
   0   9  -8    3.15    0.65
   0  -9   8    3.49    0.74
   0  -9  -8    3.47    0.71
   0   9  -8    2.62    0.75
   0  -9   8    3.92    0.78
   0  -9  -8    2.14    0.64
   0   9   8    3.33    0.63
   0  -9   9   68.19    5.19
   0  -9  -9   74.98    5.32
   0   9  -9   81.62    5.39
   0  -9  -9   71.82    5.28
   0   9  -9   57.20    5.25
   0  -9   9   72.32    5.29
   0   9   9   76.98    5.32
   0   9   9   74.77    5.22
   0   9  -9   79.74    5.35
   0   9  -9   79.70    5.39
   0   9   9   48.91    5.17
   0  -9  10    0.35    0.42
   0   9 -10    0.05    0.63
   0   9 -10    0.27    0.36
   0  -9  10    1.48    0.57
   0  -9  10    1.00    0.64
   0   9  10    0.20    0.41
   0   9 -10    0.04    0.55
   0   9  10    0.91    0.50
   0  -9 -10    1.10    0.51
   0  -9 -10    0.49    0.54
   0   9 -10    1.72    0.72
   0  -9  11    3.20    0.52
   0   9 -11    4.25    0.75
   0  -9  11    3.56    0.67
   0  -9  11    3.99    0.63
   0   9 -11    3.43    0.67
   0  -9 -11    3.08    0.58
   0   9 -11    5.24    0.79
   0  -9 -11    3.40    0.65
   0   9  11    3.97    0.58
   0   9 -12    0.07    0.43
   0   9  12    0.12    0.34
   0   9 -12    0.21    0.52
   0  -9  12    0.87    0.43
   0  -9  12   -0.02    0.32
   0   9 -12   -0.03    0.55
   0  -9 -12    0.53    0.46
   0   9 -12    0.70    0.48
   0   9  13    0.21    0.31
   0   9 -13    0.41    0.41
   0  -9 -13   -0.36    0.48
   0   9 -13    0.28    0.41
   0   9 -13   -0.14    0.52
   0  -9  13    0.37    0.38
   0 -10   0  168.17   12.28
   0  10   0  174.38   12.30
   0  10   0  164.83   12.23
   0 -10   0  136.24   12.23
   0 -10   0  162.00   12.27
   0  10   0  176.58   12.24
   0  10   0  185.89   12.35
   0  10  -1   61.52    4.34
   0  10   1   62.44    4.33
   0  10  -1   57.95    4.25
   0 -10  -1   38.71    4.16
   0 -10   1   55.18    4.28
   0  10  -1   57.47    4.31
   0 -10  -1   56.55    4.29
   0  10  -1   67.35    4.36
   0  10  -1   55.54    4.24
   0  10   1   61.37    4.33
   0 -10  -1   48.39    4.26
   0 -10   1   44.60    4.24
   0  10   1   60.01    4.32
   0  10  -1   61.97    4.34
   0 -10   1   54.78    4.28
   0 -10  -1   52.00    4.25
   0 -10  -2    7.39    0.91
   0 -10   2    5.55    0.90
   0  10  -2    7.11    0.86
   0 -10   2    6.90    0.94
   0 -10  -2    6.36    0.92
   0  10  -2    7.72    0.90
   0  10   2    7.12    0.91
   0  10   2    6.98    0.88
   0  10  -2    6.72    0.91
   0 -10   2    6.35    0.99
   0 -10  -2    5.38    0.94
   0  10  -2    6.98    0.89
   0  10   2    4.79    0.82
   0  10   2    7.46    0.95
   0  10  -2    9.46    1.00
   0  10  -3    5.27    0.76
   0  10  -3    5.76    0.82
   0 -10   3    4.34    0.82
   0  10   3    5.12    0.76
   0  10  -3    4.75    0.77
   0 -10  -3    5.46    0.80
   0 -10   3    3.68    0.65
   0  10  -3    5.98    0.81
   0  10   3    5.20    0.75
   0 -10   3    4.44    0.76
   0 -10   3    4.31    0.83
   0  10   3    4.61    0.77
   0  10  -3    5.36    0.81
   0  10   3    5.02    0.82
   0  10  -3    4.34    0.77
   0 -10   4    1.18    0.46
   0  10  -4    1.49    0.57
   0  10  -4    1.80    0.59
   0  10   4    2.22    0.57
   0 -10   4    2.32    0.67
   0 -10   4    1.37    0.48
   0  10  -4    1.06    0.51
   0 -10  -4    1.30    0.59
   0  10   4    0.95    0.53
   0 -10   4   -0.36    0.56
   0 -10   4    1.42    0.67
   0  10  -4    0.87    0.58
   0  10   4    1.06    0.58
   0  10  -4    0.71    0.49
   0  10   4    1.75    0.63
   0  10  -5   20.85    1.77
   0  10  -5   20.99    1.76
   0  10   5   23.60    1.74
   0 -10   5   19.32    1.67
   0 -10  -5   19.90    1.73
   0 -10   5   22.74    1.80
   0 -10  -5   18.52    1.75
   0 -10   5   17.40    1.75
   0 -10   5   18.57    1.74
   0  10  -5   22.30    1.77
   0  10  -5   15.78    1.64
   0  10   5   19.72    1.73
   0 -10   5   18.35    1.64
   0  10  -5   23.75    1.81
   0 -10   6    6.03    0.72
   0  10  -6    7.29    0.87
   0  10  -6    7.12    0.84
   0 -10  -6    5.67    0.78
   0 -10   6    4.98    0.71
   0  10   6    5.77    0.72
   0  10  -6    4.82    0.72
   0  10  -6    7.72    0.85
   0 -10   6    6.02    0.85
   0 -10  -6    6.57    0.86
   0 -10   6    7.04    0.87
   0 -10   6    5.65    0.82
   0  10  -6    6.62    0.83
   0  10   6    6.45    0.77
   0  10  -7   15.30    1.57
   0  10  -7   20.57    1.71
   0 -10   7   18.06    1.60
   0 -10  -7   20.32    1.65
   0  10  -7   23.55    1.72
   0 -10  -7   20.36    1.69
   0 -10   7   20.59    1.69
   0 -10   7   22.14    1.70
   0  10  -7   20.28    1.68
   0  10   7   18.98    1.62
   0 -10   7   16.71    1.58
   0  10  -7   20.70    1.72
   0 -10   8    5.36    0.65
   0  10  -8    6.03    0.78
   0  10  -8    4.87    0.71
   0 -10   8    5.39    0.66
   0 -10  -8    5.50    0.69
   0  10  -8    7.05    0.76
   0 -10  -8    5.15    0.74
   0  10   8    5.68    0.62
   0 -10  -9    6.66    0.79
   0  10  -9    7.69    0.81
   0  10  -9    7.85    0.78
   0 -10   9    6.38    0.70
   0  10  -9    8.18    0.84
   0 -10 -10    0.61    0.45
   0 -10  10    0.58    0.28
   0  10 -10    0.70    0.46
   0  10 -10    0.80    0.37
   0 -10 -11   23.03    1.84
   0 -11   0   -0.06    0.47
   0  11   0   -0.41    0.46
   0 -11   0    0.27    0.40
   0  11   0    0.10    0.39
   0 -11   1    0.53    0.47
   0  11  -1    0.75    0.45
   0 -11   1    0.99    0.43
   0 -11  -1    1.27    0.43
   0  11   1    0.43    0.36
   0  11   2   23.40    1.83
   0  11  -2   23.36    1.81
   0 -11   2   18.48    1.80
   0 -11   2   22.40    1.82
   0  11   2   22.28    1.81
   0  11  -2   23.94    1.84
   0 -11   3    1.63    0.47
   0  11   3    1.71    0.45
   0  11  -3    1.93    0.40
   0  11  -3    2.38    0.45
   0  11   3    1.35    0.40
   0  11   4    5.96    0.66
   0  11   5    4.99    0.57
   1   0 -21   88.45    6.79
   1   0 -21   87.80    6.83
  -1   0  21  101.13    6.83
   1   0 -20   -0.09    0.50
   1   0 -20    0.55    0.67
  -1   0  20    0.39    0.52
   1   0 -20    1.04    0.53
   1   0 -19    0.80    0.64
   1   0 -19    0.22    0.63
  -1   0  19    0.04    0.42
   1   0 -19    1.03    0.79
  -1   0  19    0.79    0.62
  -1   0  19    0.29    0.45
  -1   0  19    0.93    0.47
   1   0 -18    0.26    0.68
   1   0 -18   -0.07    0.76
   1   0 -18   -0.50    0.56
  -1   0  18    0.51    0.50
  -1   0  18    0.10    0.50
   1   0 -18    0.13    0.90
   1   0 -18    0.50    0.77
  -1   0  18    0.20    0.62
  -1   0  18   -0.61    0.50
  -1   0  18   -0.28    0.49
   1   0 -17   -0.64    0.86
  -1   0  17   -0.20    0.52
   1   0 -17    0.10    0.59
  -1   0  17    0.08    0.42
  -1   0  17   -0.39    0.60
  -1   0  17   -0.05    0.52
  -1   0  17    0.66    0.71
   1   0 -17    0.57    0.67
   1   0 -17   -0.18    1.06
   1   0 -17    0.60    0.58
   1   0 -17    0.16    0.58
   1   0 -17    0.07    0.81
   1   0 -17    0.72    1.15
  -1   0  17    0.52    0.54
   1   0 -16    0.18    1.11
   1   0 -16   -0.29    0.81
  -1   0  16    0.47    0.57
   1   0 -16    0.21    0.59
  -1   0  16    0.11    0.60
  -1   0  16    0.15    0.57
  -1   0  16   -0.06    0.65
   1   0 -16    0.06    0.64
   1   0 -16    0.62    0.63
   1   0 -16    0.49    0.59
   1   0 -16   -0.07    0.60
   1   0 -16    0.55    0.81
   1   0 -16    0.94    1.13
   1   0 -16    0.36    0.99
  -1   0  16    0.16    0.59
   1   0 -15    0.18    1.02
   1   0 -15    1.01    0.81
   1   0 -15    2.52    0.75
  -1   0  15    1.34    0.61
  -1   0  15    1.62    0.67
  -1   0  15    2.30    0.76
  -1   0  15    2.26    0.64
   1   0 -15    2.13    0.64
   1   0 -15    1.50    0.78
   1   0 -15    0.70    0.68
   1   0 -15    1.89    0.66
   1   0 -15    1.78    0.73
   1   0 -15    2.00    0.86
   1   0 -15    2.18    1.23
   1   0 -15    1.48    1.18
  -1   0  15    1.06    0.50
  -1   0  15    1.90    0.66
   1   0 -14   -0.50    0.96
  -1   0  14    0.26    0.46
  -1   0  14    0.24    0.56
   1   0 -14    0.99    0.60
  -1   0  14   -0.63    0.58
  -1   0  14   -0.05    0.49
   1   0 -14    0.33    0.65
   1   0 -14    0.37    0.65
   1   0 -14   -0.25    0.61
   1   0 -14    0.10    0.51
   1   0 -14   -0.62    0.74
   1   0 -14   -0.18    1.09
   1   0 -14   -0.17    0.98
  -1   0  14   -0.75    0.59
  -1   0  14   -0.40    0.48
  -1   0  13   35.00    2.73
  -1   0  13   37.33    2.82
  -1   0  13   34.32    2.81
  -1   0  13   34.01    3.11
  -1   0  13   34.95    2.83
  -1   0  13   34.58    2.82
   1   0 -13   35.03    2.86
   1   0 -13   26.96    2.85
   1   0 -13   26.63    2.83
   1   0 -13   37.95    2.85
   1   0 -13   40.45    2.96
   1   0 -13   37.94    2.84
   1   0 -13   41.49    3.57
   1   0 -13   29.27    3.41
   1   0 -13   38.10    3.52
   1   0 -12   -0.40    0.84
  -1   0  12    0.10    0.41
  -1   0  12    0.20    0.46
   1   0 -12    0.08    0.52
  -1   0  12   -0.22    0.53
  -1   0  12   -0.08    0.49
  -1   0  12   -0.09    0.54
  -1   0  12   -0.36    0.48
   1   0 -12    0.09    0.57
   1   0 -12    0.37    0.62
   1   0 -12    0.04    0.52
   1   0 -12   -0.25    0.68
   1   0 -12    0.36    0.49
   1   0 -12   -0.16    0.61
   1   0 -12    0.08    0.56
   1   0 -12   -0.15    1.01
   1   0 -12   -0.14    0.87
  -1   0  12   -0.28    0.64
   1   0 -11   30.39    2.89
  -1   0  11   29.13    2.32
  -1   0  11   31.63    2.40
  -1   0  11   30.92    2.37
  -1   0  11   30.90    2.39
  -1   0  11   31.28    2.67
   1   0 -11   20.10    2.25
  -1   0  11   30.62    2.41
  -1   0  11   29.69    2.38
   1   0 -11   32.24    2.42
   1   0 -11   30.32    2.42
   1   0 -11   31.54    2.50
   1   0 -11   31.55    2.53
   1   0 -11   22.41    2.36
   1   0 -11   31.38    2.46
   1   0 -11   31.64    2.39
   1   0 -11   32.45    2.50
   1   0 -11   32.17    2.42
   1   0 -11   33.59    2.37
   1   0 -11   34.73    3.12
   1   0 -11   34.02    2.97
   1   0 -10    0.71    0.80
  -1   0  10   -0.10    0.38
  -1   0  10   -0.40    0.42
   1   0 -10   -0.12    0.44
  -1   0  10    0.03    0.47
   1   0 -10   -0.08    0.32
  -1   0  10   -0.17    0.48
  -1   0  10    0.25    0.44
   1   0 -10   -0.03    0.51
   1   0 -10    0.43    0.49
   1   0 -10   -0.04    0.55
   1   0 -10    0.07    0.55
   1   0 -10    0.17    0.41
   1   0 -10    0.48    0.45
   1   0 -10    0.29    0.59
   1   0 -10   -0.72    0.80
  -1   0  10    0.07    0.58
   1   0 -10   -0.24    0.91
  -1   0   9   57.30    4.39
  -1   0   9   59.82    4.39
  -1   0   9   61.31    4.40
   1   0  -9   43.55    4.32
  -1   0   9   59.24    4.60
   1   0  -9   60.70    4.78
  -1   0   9   58.87    4.37
   1   0  -9   53.29    4.39
   1   0  -9   60.96    4.40
   1   0  -9   60.92    4.46
   1   0  -9   63.72    4.44
   1   0  -9   58.64    4.37
   1   0  -9   66.24    4.96
   1   0  -9   61.20    4.79
   1   0  -9   61.84    4.38
   1   0  -9   57.81    4.36
   1   0  -9   63.19    4.47
   1   0  -8    0.10    0.41
   1   0  -8    0.25    0.53
   1   0  -8   -0.17    0.49
   1   0  -8    0.05    0.16
  -1   0   8    0.33    0.32
   1   0  -8   -0.07    0.78
   1   0  -8    0.06    0.14
   1   0  -8    0.15    0.53
   1   0  -8   -0.09    0.38
   1   0  -8   -0.20    0.36
  -1   0   8   -0.45    0.44
   1   0  -8   -0.11    0.41
  -1   0   8   -0.10    0.40
  -1   0   8    0.32    0.35
   1   0  -8   -0.07    0.43
  -1   0   8   -0.11    0.52
   1   0  -8   -0.18    0.88
   1   0  -8   -0.37    0.77
   1   0  -7    2.22    0.57
  -1   0   7    1.25    0.36
   1   0  -7    2.05    0.36
   1   0  -7    1.44    0.73
   1   0  -7    1.79    0.30
   1   0  -7    1.61    0.39
   1   0  -7    2.32    0.45
  -1   0   7    1.52    0.46
   1   0  -7    1.42    0.43
  -1   0   7    0.93    0.40
  -1   0   7    1.19    0.41
   1   0  -7    1.77    0.43
  -1   0   7    1.89    0.60
   1   0  -7    1.47    0.78
   1   0  -6   -0.55    0.70
  -1   0   6   -0.25    0.48
  -1   0   6   -0.04    0.32
   1   0  -6    0.02    0.25
   1   0  -6   -0.06    0.31
   1   0  -6   -0.10    0.68
   1   0  -6   -0.05    0.31
   1   0  -6   -0.06    0.34
  -1   0   6   -0.25    0.39
   1   0  -6    0.23    0.38
  -1   0   6    0.12    0.31
  -1   0   6    0.12    0.34
   1   0  -6    0.49    0.36
   1   0  -6    0.26    0.20
   1   0  -5  258.44   18.83
   1   0  -5  257.23   18.70
   1   0  -5  266.83   18.69
  -1   0   5  255.14   18.70
   1   0  -5  257.58   18.82
   1   0  -5  254.82   18.65
   1   0  -5  259.21   18.65
   1   0  -5  269.03   18.68
  -1   0   5  256.55   18.68
  -1   0   5  247.31   18.78
  -1   0   5  263.32   18.67
  -1   0   5  243.65   18.67
  -1   0   5  254.97   18.62
  -1   0   4    0.03    0.41
   1   0  -4   -0.24    0.52
   1   0  -4    0.08    0.67
   1   0  -4    0.11    0.33
   1   0  -4   -0.03    0.51
  -1   0   4   -0.15    0.30
   1   0  -4    0.21    0.30
   1   0  -4    0.34    0.33
   1   0  -4   -0.06    0.25
   1   0  -4    0.18    0.29
   1   0  -4    0.27    0.38
   1   0  -4    0.26    0.36
  -1   0   4    0.15    0.32
  -1   0   4    0.05    0.26
  -1   0   4    0.02    0.31
  -1   0   4    0.12    0.19
   1   0  -3 1361.21   99.66
   1   0  -3 1415.10   99.74
  -1   0   3 1389.45   99.63
   1   0  -3 1369.61   99.66
   1   0  -3 1429.38   99.64
   1   0  -3 1276.86   99.62
   1   0  -3 1375.47   99.64
   1   0  -3 1356.74   99.58
   1   0  -3 1371.99   99.57
   1   0  -3 1417.01   99.61
  -1   0   3 1421.73   99.60
  -1   0   3 1409.68   99.67
  -1   0   3 1396.99   99.60
  -1   0   3 1355.16   99.57
   1   0  -2   -0.08    0.25
  -1   0   2    0.04    0.25
  -1   0   2    0.08    0.26
   1   0  -2    0.28    0.38
  -1   0   2   -0.05    0.24
  -1   0   2    0.05    0.23
   1   0  -2    0.01    0.24
   1   0  -2    0.10    0.24
   1   0  -2    0.02    0.23
   1   0  -2    0.04    0.12
  -1   0   2    0.13    0.17
   1   0  -2   -0.05    0.24
  -1   0   2    0.13    0.17
  -1   0   2    0.06    0.17
  -1   0   2    0.07    0.15
   1   0  -1   89.49    6.69
   1   0  -1   88.54    6.69
  -1   0   1  101.12    6.70
  -1   0   1   96.21    6.68
   1   0  -1   92.46    6.63
   1   0  -1   88.42    6.63
  -1   0   1   92.22    6.63
  -1   0   1   94.96    6.68
  -1   0   1   89.61    6.62
  -1   0   1   88.67    6.63
   1   0   0    0.03    0.22
  -1   0   0    0.01    0.19
   1   0   0   -0.05    0.24
   1   0   0   -0.04    0.12
  -1   0   0   -0.03    0.25
  -1   0   0    0.02    0.13
  -1   0   0    0.00    0.10
  -1   0   0    0.01    0.10
  -1   0   0    0.03    0.11
   1   0   0    0.14    0.13
   1   0   0    0.22    0.18
  -1   0   0    0.04    0.18
   1   0   0   -0.02    0.18
  -1   0  -1  884.04   64.88
   1   0   1  894.34   64.88
   1   0   1  884.13   64.91
  -1   0  -1  879.75   64.94
  -1   0  -1  887.57   64.85
   1   0   1  932.05   64.93
   1   0   1  892.68   64.91
   1   0   1  910.30   64.93
  -1   0  -1  858.21   64.93
  -1   0  -1  883.75   64.85
  -1   0  -1  928.29   64.87
  -1   0  -1  902.39   64.87
  -1   0  -1  922.42   64.87
  -1   0  -2    0.24    0.27
   1   0   2    0.32    0.24
  -1   0  -2    0.17    0.18
  -1   0  -2    0.11    0.20
   1   0   2    0.11    0.26
   1   0   2    0.17    0.26
   1   0   2   -0.06    0.35
  -1   0  -2    0.09    0.11
  -1   0  -2    0.06    0.20
  -1   0  -2    0.28    0.21
  -1   0  -3    3.91    0.58
   1   0   3    2.73    0.63
  -1   0  -3    3.96    0.40
  -1   0  -3    4.50    0.45
  -1   0  -3    3.73    0.42
   1   0   3    4.23    0.50
   1   0   3    5.23    0.60
  -1   0  -3    3.27    0.52
  -1   0  -3    3.62    0.32
  -1   0  -3    4.45    0.41
  -1   0  -3    3.70    0.41
   1   0   4    0.03    0.42
  -1   0  -4    0.16    0.62
  -1   0  -4   -0.02    0.35
   1   0   4    0.26    0.34
  -1   0  -4   -0.12    0.63
   1   0   4    0.16    0.52
  -1   0  -4    0.06    0.51
  -1   0  -4    0.07    0.13
  -1   0  -4    0.15    0.37
  -1   0  -4    0.22    0.31
  -1   0  -4    0.07    0.30
   1   0   5    0.97    0.50
  -1   0  -5    1.04    0.38
   1   0   5    1.40    0.39
  -1   0  -5    0.87    0.77
  -1   0  -5    0.55    0.63
   1   0   5    0.14    0.56
  -1   0  -5    0.89    0.78
   1   0   5    0.92    0.40
  -1   0  -5    0.62    0.17
   1   0   5    0.61    0.34
  -1   0  -5    1.23    0.40
   1   0   5    1.19    0.31
  -1   0  -5    1.24    0.41
  -1   0  -5    0.81    0.36
  -1   0  -5    1.10    0.34
  -1   0  -6   -0.05    0.36
  -1   0  -6    0.06    0.42
  -1   0  -6    0.22    0.38
  -1   0  -6    0.07    0.48
   1   0   6    0.05    0.32
  -1   0  -6    0.32    0.75
   1   0   6    0.45    0.46
  -1   0  -6    0.13    0.29
   1   0   6    0.08    0.42
  -1   0  -6   -0.07    0.14
  -1   0  -6   -0.40    0.59
   1   0   6   -0.22    0.64
  -1   0  -6    0.06    0.81
   1   0   6    0.35    0.32
  -1   0  -6    0.10    0.42
   1   0   6   -0.16    0.40
  -1   0  -7   52.75    3.67
  -1   0  -7   55.87    3.69
  -1   0  -7   52.80    3.70
  -1   0  -7   55.69    3.74
  -1   0  -7   49.99    3.69
   1   0   7   47.99    3.65
   1   0   7   53.42    3.69
   1   0   7   51.36    3.96
   1   0   7   53.71    3.70
  -1   0  -7   42.17    3.54
  -1   0  -7   52.69    3.68
  -1   0  -7   51.22    4.05
   1   0   7   48.10    3.66
   1   0   7   50.00    3.76
  -1   0  -7   55.42    4.09
  -1   0  -7   54.90    3.96
   1   0   8    0.09    0.23
  -1   0  -8    0.02    0.23
  -1   0  -8    0.27    0.82
   1   0   8   -0.07    0.41
  -1   0  -8    0.37    0.36
  -1   0  -8   -0.61    0.50
  -1   0  -8    0.21    0.39
  -1   0  -8    0.41    0.40
  -1   0  -8   -0.10    0.60
   1   0   8    0.25    0.39
  -1   0  -8   -0.12    0.48
   1   0   8   -0.17    0.46
   1   0   8   -0.06    0.45
  -1   0  -8    0.09    0.48
  -1   0  -8   -0.13    0.44
  -1   0  -8   -0.15    0.39
   1   0   8   -0.74    0.66
  -1   0  -8   -0.09    0.83
  -1   0  -8   -0.07    0.65
  -1   0  -9  227.59   15.85
  -1   0  -9  221.86   15.32
  -1   0  -9  221.31   15.33
  -1   0  -9  211.15   15.36
  -1   0  -9  209.89   15.32
  -1   0  -9  165.30   15.28
  -1   0  -9  236.46   15.42
  -1   0  -9  223.01   15.36
  -1   0  -9  231.32   15.87
  -1   0  -9  163.51   15.56
   1   0   9  218.68   15.35
   1   0   9  219.12   15.66
  -1   0  -9  159.08   15.28
  -1   0  -9  228.42   15.37
  -1   0  -9  227.00   15.33
   1   0   9  219.54   15.35
   1   0   9  214.70   15.29
   1   0   9  228.55   15.35
   1   0  10    0.19    0.53
   1   0  10   -0.04    0.50
  -1   0 -10    0.75    0.54
   1   0  10    0.23    0.50
  -1   0 -10    0.20    0.74
   1   0  10    0.28    0.70
  -1   0 -10   -0.25    0.95
  -1   0 -10   -0.35    0.47
  -1   0 -10   -0.17    0.57
  -1   0 -10   -0.31    0.45
  -1   0 -10    0.37    0.43
  -1   0 -10   -0.36    0.66
  -1   0 -10    0.07    0.47
  -1   0 -10   -0.04    0.46
  -1   0 -10   -0.36    0.52
  -1   0 -10    0.12    0.98
   1   0  11   83.61    6.15
   1   0  11   86.30    6.22
   1   0  11   91.32    6.23
   1   0  11   88.06    6.23
   1   0  11   85.55    6.58
  -1   0 -11   89.27    6.89
  -1   0 -11   68.16    6.52
  -1   0 -11   82.42    6.25
  -1   0 -11   89.06    6.21
  -1   0 -11   82.78    6.18
  -1   0 -11   60.37    6.12
  -1   0 -11   99.52    6.34
  -1   0 -11   89.84    6.25
  -1   0 -11   64.57    6.14
  -1   0 -11   84.49    6.19
  -1   0 -11   89.97    6.26
  -1   0 -11   88.86    6.88
   1   0  12    0.57    0.52
  -1   0 -12   -0.40    0.59
   1   0  12    0.33    0.57
   1   0  12    0.19    0.55
  -1   0 -12    0.25    0.63
   1   0  12    0.10    0.57
  -1   0 -12   -0.37    0.73
  -1   0 -12    1.96    1.23
   1   0  12    0.11    0.71
  -1   0 -12   -0.09    0.52
  -1   0 -12    0.05    0.63
  -1   0 -12   -0.13    0.52
  -1   0 -12    0.17    0.47
  -1   0 -12    0.53    0.69
  -1   0 -12    0.16    0.62
  -1   0 -12   -0.09    0.48
  -1   0 -12    0.04    0.52
  -1   0 -12   -0.16    1.05
  -1   0 -13   54.62    4.80
   1   0  13   49.72    3.93
  -1   0 -13   34.10    3.98
   1   0  13   53.38    4.02
   1   0  13   50.50    4.02
   1   0  13   50.52    4.37
   1   0  13   51.91    4.03
   1   0  13   52.28    3.99
  -1   0 -13   52.50    4.01
  -1   0 -13   51.23    4.09
  -1   0 -13   54.51    4.00
  -1   0 -13   51.95    4.11
  -1   0 -13   54.83    4.07
  -1   0 -13   51.66    4.80
  -1   0 -13   54.25    4.08
  -1   0 -13   50.58    3.99
   1   0  14    0.04    0.52
  -1   0 -14    0.20    0.64
  -1   0 -14   -0.24    0.70
   1   0  14   -0.28    0.60
   1   0  14    0.16    0.59
  -1   0 -14   -0.13    0.73
  -1   0 -14    1.20    0.70
  -1   0 -14    0.61    0.59
  -1   0 -14   -0.18    0.69
  -1   0 -14    0.21    0.83
   1   0  14    0.11    0.63
   1   0  14    0.78    0.54
  -1   0 -14   -0.59    1.17
  -1   0 -14    0.19    1.18
  -1   0 -15    1.36    0.70
   1   0  15    3.51    0.64
   1   0  15    3.62    0.73
   1   0  15    2.75    0.72
   1   0  15    2.63    0.70
  -1   0 -15    2.17    0.75
  -1   0 -15    2.62    0.78
  -1   0 -15    2.49    0.86
  -1   0 -15    3.57    0.71
  -1   0 -15    2.79    0.80
  -1   0 -15    0.85    0.85
   1   0  15    2.30    0.70
   1   0  15    4.30    0.78
  -1   0 -15    0.41    1.14
  -1   0 -15    2.81    1.34
  -1   0 -16    1.06    0.68
   1   0  16    0.38    0.57
   1   0  16    0.44    0.62
  -1   0 -16    0.49    0.70
   1   0  16   -0.12    0.63
   1   0  16    0.72    0.61
  -1   0 -16   -0.20    0.71
  -1   0 -16   -0.57    0.66
  -1   0 -16   -0.35    0.79
  -1   0 -16    0.41    1.18
  -1   0 -16   -0.40    1.24
   1   0  17  112.30    7.57
  -1   0 -17  117.64    7.57
  -1   0 -17  114.86    7.69
  -1   0 -17  120.44    7.68
  -1   0 -17   86.85    7.60
  -1   0 -17  114.53    7.65
   1   0  17  111.46    7.59
   1   0  17  108.48    7.58
   1   0  17   67.94    7.43
   1   0  17  114.96    7.62
  -1   0 -17   73.11    7.53
  -1   0 -18    0.42    0.58
   1   0  18    0.72    0.52
   1   0  18    0.38    0.65
  -1   0 -18    0.76    0.54
   1   0  18    0.18    0.49
  -1   0 -18    0.20    0.60
  -1   0 -18   -0.38    0.70
   1   0  18    0.05    0.62
  -1   0 -18   -0.31    0.53
   1   0  18   -0.35    0.50
  -1   0 -19   82.24    5.16
   1   0  19   80.29    5.12
   1   0  19   47.42    4.98
  -1   0 -19   83.40    5.21
   1   0  19   80.87    5.08
   1   0  19   83.65    5.16
  -1   0 -19   47.66    5.03
  -1   0 -20   -0.13    0.51
   1   0  20    0.44    0.47
  -1   0 -21    0.44    0.50
   1   0  21    0.34    0.47
  -1   1  21    0.42    0.36
  -1  -1  21    0.75    0.41
   1  -1 -21    0.33    0.38
   1   1 -21    0.31    0.37
  -1  -1  21   -0.12    0.37
   1  -1 -21   -0.15    0.36
   1   1 -21    0.36    0.42
   1  -1 -20    6.00    0.86
   1  -1 -20    5.18    0.74
   1   1 -20    3.82    0.75
   1  -1 -20    4.69    0.74
   1   1 -20    5.27    0.73
  -1   1  20    4.98    0.70
  -1  -1  20    5.30    0.75
  -1  -1  20    5.64    0.72
  -1   1  20    4.81    0.64
  -1  -1  19    5.62    0.83
   1  -1 -19    4.07    0.80
  -1   1  19    4.58    0.74
   1   1 -19    4.09    0.78
   1  -1 -19    3.34    0.78
   1   1 -19    5.28    0.89
  -1  -1  19    5.51    0.73
  -1   1  19    2.90    0.57
  -1  -1  19    3.10    0.58
   1  -1 -19    5.21    0.91
   1  -1 -19    5.94    0.93
  -1  -1  19    5.99    0.81
  -1   1  19    5.02    0.73
  -1   1  19    4.94    0.70
  -1   1  18   39.69    2.95
   1  -1 -18   38.10    2.99
   1   1 -18   41.15    3.00
  -1  -1  18   39.97    2.97
   1   1 -18   25.67    2.89
   1  -1 -18   42.18    3.11
   1  -1 -18   43.24    3.08
   1   1 -18   37.15    2.90
   1  -1 -18   37.15    2.89
  -1  -1  18   37.17    2.90
  -1   1  18   39.06    2.95
  -1   1  18   25.94    2.78
  -1  -1  18   23.83    2.77
  -1   1  18   38.16    2.92
  -1  -1  18   36.20    2.90
  -1  -1  18   36.25    2.85
   1   1 -18   38.56    3.10
   1  -1 -18   40.60    3.07
  -1  -1  18   39.70    2.96
  -1  -1  18   36.74    2.83
  -1   1  18   39.91    2.93
   1   1 -17    5.65    1.47
   1  -1 -17    5.72    1.61
   1   1 -17    6.74    1.59
   1   1 -17    8.56    1.69
   1  -1 -17   10.67    1.82
  -1   1  17    9.34    0.95
   1  -1 -17    8.47    1.21
  -1  -1  17    5.70    0.90
  -1   1  17    4.87    0.86
  -1   1  17   10.84    1.05
   1   1 -17    8.49    1.04
   1  -1 -17    8.47    1.03
  -1  -1  17    8.10    1.01
  -1   1  17    8.56    1.06
  -1  -1  17    8.01    0.99
  -1  -1  17    9.73    0.97
  -1   1  17    9.90    1.08
  -1  -1  17    9.55    1.11
   1   1 -17    7.54    1.14
  -1  -1  17   12.67    1.22
   1   1 -17   10.65    1.04
  -1   1  17   11.31    1.16
   1  -1 -17    7.97    1.11
   1   1 -17    5.92    1.07
   1  -1 -17    8.91    1.29
   1  -1 -17   11.12    1.30
   1   1 -17    6.46    1.06
   1   1 -17    9.00    1.05
   1  -1 -17    9.45    1.06
  -1  -1  17    8.52    0.96
  -1  -1  17    5.86    0.88
   1  -1 -16    1.88    1.15
   1   1 -16   -0.78    1.07
   1   1 -16    1.12    1.14
   1  -1 -16    0.18    1.05
   1   1 -16    1.46    1.26
  -1   1  16    0.26    0.51
   1  -1 -16    0.94    0.58
  -1   1  16    0.68    0.48
   1   1 -16    1.34    0.65
  -1   1  16    0.59    0.63
  -1  -1  16    0.60    0.58
  -1  -1  16    0.85    0.52
  -1  -1  16    1.10    0.76
  -1   1  16    0.82    0.62
   1   1 -16    0.47    0.61
  -1   1  16    1.60    0.78
  -1  -1  16    0.83    0.79
   1  -1 -16   -0.65    0.74
   1   1 -16    0.29    0.73
   1   1 -16    0.59    0.69
   1  -1 -16    0.81    0.93
   1  -1 -16   -0.07    0.80
   1   1 -16    0.81    0.79
   1   1 -16    0.42    0.67
   1  -1 -16    0.16    0.58
   1   1 -16    1.17    0.63
  -1  -1  16    1.08    0.53
  -1  -1  16    0.80    0.52
  -1   1  16    0.11    0.60
   1   1 -15   -0.40    1.22
   1  -1 -15   -0.34    1.00
   1  -1 -15   -0.37    1.14
  -1   1  15   -0.39    0.75
   1   1 -15    2.18    1.29
   1   1 -15    0.53    1.15
   1  -1 -15   -0.54    1.14
  -1   1  15    0.27    0.52
   1  -1 -15    0.21    0.59
  -1   1  15    0.19    0.48
   1   1 -15   -0.16    0.60
  -1   1  15    0.46    0.61
  -1  -1  15    0.11    0.56
  -1   1  15    0.70    0.55
  -1  -1  15    0.04    0.50
  -1  -1  15    0.43    0.71
  -1  -1  15    0.05    0.68
  -1   1  15    0.10    0.68
   1   1 -15   -0.19    0.58
   1   1 -15    0.06    0.67
   1  -1 -15    0.47    0.65
   1  -1 -15    0.06    0.59
   1   1 -15    0.27    0.70
   1   1 -15    0.07    0.91
   1  -1 -15    1.21    0.87
   1   1 -15    0.99    0.85
   1  -1 -15    0.59    0.59
   1   1 -15   -0.39    0.58
   1  -1 -15    0.31    0.60
   1   1 -15    0.14    0.69
  -1  -1  15    0.15    0.49
  -1   1  15   -0.06    0.59
  -1  -1  15    0.14    0.49
   1  -1 -14   48.78    4.33
   1   1 -14   51.40    4.34
   1   1 -14   33.65    4.10
   1  -1 -14   28.80    3.92
   1   1 -14   48.87    4.29
   1  -1 -14   48.95    4.31
  -1   1  14   46.74    3.46
  -1   1  14   34.79    3.40
  -1  -1  14   47.51    3.49
  -1   1  14   51.04    3.56
  -1   1  14   48.76    3.56
  -1   1  14   46.15    3.95
  -1  -1  14   47.67    3.52
  -1  -1  14   47.79    3.47
  -1   1  14   47.28    3.53
   1   1 -14   48.53    3.57
   1  -1 -14   47.37    3.58
   1   1 -14   48.24    3.50
   1  -1 -14   33.16    3.48
   1   1 -14   38.65    3.57
   1   1 -14   51.97    3.74
   1   1 -14   49.55    3.64
   1  -1 -14   49.33    3.66
   1   1 -14   48.23    3.54
   1  -1 -14   46.08    3.51
   1   1 -14   36.78    3.57
   1  -1 -14   32.03    3.48
   1   1 -14   50.19    3.55
   1  -1 -14   49.26    3.55
  -1  -1  14   30.57    3.39
   1   1 -13    2.64    1.18
  -1   1  13    7.15    1.19
   1  -1 -13    3.93    1.23
   1  -1 -13    1.44    1.08
   1   1 -13    2.15    1.31
   1   1 -13    6.08    1.33
   1  -1 -13    3.86    1.20
  -1   1  13    3.28    0.67
  -1   1  13    3.06    0.62
   1   1 -13    4.58    0.74
   1  -1 -13    5.72    0.78
  -1   1  13    4.30    0.76
  -1  -1  13    4.56    0.73
  -1   1  13    4.36    0.78
  -1  -1  13    3.95    0.66
   1   1 -13    4.80    0.70
   1   1 -13    3.80    0.80
   1  -1 -13    4.10    0.78
   1  -1 -13    2.74    0.76
   1   1 -13    3.31    0.80
   1   1 -13    5.01    0.79
   1   1 -13    5.60    1.02
   1   1 -13    5.62    0.98
   1  -1 -13    2.87    0.72
   1  -1 -13    3.57    0.71
   1   1 -13    4.46    0.77
   1  -1 -13    5.87    0.65
   1   1 -13    5.08    0.93
  -1   1  13    4.09    0.76
  -1  -1  13    4.56    0.71
  -1  -1  13    2.90    0.62
   1  -1 -12   67.89    5.60
   1   1 -12   72.24    5.63
  -1   1  12   69.50    4.98
  -1   1  12   64.36    5.03
  -1  -1  12   65.64    4.98
  -1   1  12   56.53    5.02
  -1   1  12   64.46    4.95
  -1  -1  12   70.27    5.00
  -1   1  12   70.38    5.43
  -1   1  12   64.39    5.01
  -1   1  12   68.51    5.01
  -1  -1  12   66.88    4.97
   1  -1 -12   65.14    5.02
   1   1 -12   66.58    5.03
   1   1 -12   77.45    5.15
   1  -1 -12   50.76    5.00
   1   1 -12   55.18    4.99
   1   1 -12   71.88    5.14
   1   1 -12   66.57    4.99
   1   1 -12   68.63    5.08
   1  -1 -12   70.44    5.00
   1   1 -12   74.94    5.15
   1  -1 -12   46.81    4.99
   1  -1 -12   67.71    4.93
   1   1 -12   72.33    5.03
   1  -1 -12   64.57    4.99
   1  -1 -12   47.81    5.42
   1   1 -12   72.43    5.65
   1   1 -12   73.43    5.86
   1  -1 -12   69.05    5.63
   1  -1 -11    9.08    1.45
   1   1 -11    9.63    1.46
  -1   1  11    9.26    0.93
  -1  -1  11    8.72    0.91
  -1  -1  11    8.68    0.92
  -1   1  11    7.99    0.98
  -1   1  11    9.59    0.97
  -1   1  11    8.85    0.87
  -1   1  11    9.65    0.99
   1   1 -11    5.62    0.80
  -1  -1  11    8.47    0.92
  -1  -1  11    8.69    0.88
  -1   1  11    9.18    0.95
   1  -1 -11    8.51    0.98
   1   1 -11    8.76    0.99
   1  -1 -11    9.47    0.96
   1   1 -11    9.56    1.13
   1  -1 -11    6.57    0.96
   1   1 -11    9.72    1.14
   1  -1 -11    6.53    0.90
   1   1 -11    6.63    0.99
   1  -1 -11    8.93    0.95
   1   1 -11    8.75    1.02
   1   1 -11   10.31    0.97
   1   1 -11    9.80    1.11
   1  -1 -11    9.51    1.05
   1  -1 -11    8.36    0.91
   1  -1 -11    9.37    0.87
   1   1 -11    8.43    0.96
   1   1 -11    7.76    0.92
  -1  -1  11    7.90    1.02
   1  -1 -11    9.23    1.45
   1  -1 -11    6.99    1.40
  -1   1  11    8.89    1.30
   1   1 -11    9.02    1.60
   1   1 -11   10.06    1.47
   1   1 -10   27.63    2.62
  -1   1  10   27.35    2.26
   1  -1 -10   19.41    2.11
   1  -1 -10   18.52    2.14
   1  -1 -10   28.95    2.68
  -1   1  10   28.34    2.17
  -1  -1  10   28.23    2.17
  -1  -1  10   24.64    2.16
  -1   1  10   27.93    2.21
  -1  -1  10   28.35    2.19
  -1   1  10   26.64    2.20
   1  -1 -10   20.68    2.06
   1   1 -10   20.99    2.13
  -1  -1  10   29.05    2.18
  -1   1  10   27.19    2.51
  -1  -1  10   28.09    2.32
  -1   1  10   28.21    2.21
  -1   1  10   28.10    2.19
  -1  -1  10   28.08    2.14
   1  -1 -10   30.71    2.21
   1  -1 -10   26.59    2.19
   1   1 -10   27.43    2.20
   1   1 -10   30.79    2.31
   1  -1 -10   30.70    2.28
   1  -1 -10   22.03    2.15
   1   1 -10   28.37    2.30
   1   1 -10   29.67    2.26
   1   1 -10   28.68    2.24
   1   1 -10   30.17    2.20
   1  -1 -10   28.79    2.19
   1  -1 -10   29.08    2.19
   1   1 -10   30.85    2.19
   1   1 -10   30.55    2.21
   1  -1 -10   31.12    2.28
   1   1 -10   25.82    2.30
   1  -1 -10   29.05    2.13
   1   1 -10   30.24    2.69
   1  -1 -10   28.57    2.66
   1  -1 -10   29.94    2.85
   1   1 -10   32.18    2.90
  -1   1   9   14.64    1.41
   1   1  -9   17.14    1.76
   1  -1  -9   17.13    1.78
   1  -1  -9   17.38    1.44
  -1   1   9   13.68    1.29
  -1   1   9   13.48    1.33
  -1  -1   9   13.71    1.27
  -1  -1   9   15.21    1.31
  -1  -1   9   14.22    1.28
  -1   1   9   16.83    1.34
  -1   1   9   16.47    1.36
  -1  -1   9   14.86    1.31
  -1   1   9   16.34    1.65
   1  -1  -9   11.88    1.22
  -1  -1   9   16.46    1.45
   1   1  -9   11.26    1.28
  -1   1   9   16.03    1.33
  -1  -1   9   15.34    1.27
   1   1  -9   14.90    1.33
   1  -1  -9   16.39    1.33
   1  -1  -9   14.10    1.33
   1   1  -9   15.24    1.44
   1  -1  -9   15.68    1.41
   1  -1  -9   10.64    1.28
   1   1  -9   15.61    1.41
   1   1  -9   15.60    1.46
   1   1  -9   15.47    1.33
   1   1  -9   16.14    1.39
   1  -1  -9   15.30    1.29
   1  -1  -9   15.37    1.25
   1  -1  -9   14.87    1.39
   1   1  -9   16.23    1.33
   1  -1  -9   16.39    1.32
   1   1  -9   17.27    1.34
   1  -1  -9   16.21    1.78
   1   1  -9   15.31    1.94
   1   1  -9   15.04    1.73
   1  -1  -9   16.17    1.82
  -1   1   8    3.88    0.58
   1  -1  -8    3.23    0.88
   1   1  -8    5.21    0.95
   1  -1  -8    4.34    0.67
  -1   1   8    3.92    0.56
  -1   1   8    3.31    0.62
   1  -1  -8    4.58    0.71
   1   1  -8    4.57    0.71
   1   1  -8    3.89    0.72
   1   1  -8    3.48    0.68
   1  -1  -8    3.71    0.64
   1   1  -8    3.86    0.68
   1  -1  -8    4.56    1.05
  -1   1   8    4.32    0.86
   1  -1  -8    3.99    0.94
  -1  -1   8    3.06    0.63
   1   1  -8    2.65    0.91
  -1  -1   8    4.49    0.58
   1   1  -8    4.48    0.58
  -1   1   8    3.07    0.59
   1  -1  -8    2.97    0.48
   1  -1  -8    3.97    0.49
   1  -1  -8    2.85    0.64
   1   1  -8    3.00    0.58
   1  -1  -8    3.64    0.56
   1   1  -8    4.11    0.57
   1  -1  -8    3.45    0.54
   1   1  -8    3.89    0.59
  -1   1   8    3.97    0.62
  -1  -1   8    3.14    0.51
  -1   1   8    4.14    0.56
  -1  -1   8    3.81    0.56
  -1   1   7  336.82   24.28
  -1   1   7  336.75   24.28
  -1  -1   7  332.65   24.26
  -1  -1   7  332.71   24.25
   1   1  -7  372.64   24.30
  -1  -1   7  338.11   24.26
   1  -1  -7  340.85   24.25
  -1   1   7  349.09   24.29
  -1  -1   7  328.95   24.36
  -1   1   7  326.79   24.51
   1   1  -7  323.26   24.18
   1   1  -7  332.69   24.32
   1  -1  -7  326.01   24.28
   1   1  -7  323.93   24.31
   1   1  -7  350.34   24.32
   1  -1  -7  335.07   24.61
   1  -1  -7  338.68   24.55
   1   1  -7  337.20   24.53
   1  -1  -7  316.35   24.25
   1   1  -7  320.09   24.28
   1   1  -7  330.02   24.26
  -1   1   7  327.68   24.39
   1  -1  -7  354.06   24.44
   1  -1  -7  333.68   24.54
  -1   1   7  330.11   24.35
   1   1  -7  329.59   24.52
   1  -1  -7  336.83   24.23
   1  -1  -7  328.02   24.26
   1   1  -7  339.20   24.26
   1  -1  -7  347.51   24.31
   1   1  -7  341.35   24.27
   1  -1  -6  165.67   12.04
   1  -1  -6  164.93   12.12
  -1   1   6  160.80   12.01
   1   1  -6  163.67   12.10
  -1   1   6  159.43   11.99
   1   1  -6  168.94   11.90
   1  -1  -6  162.04   11.85
   1   1  -6  168.49   11.94
   1   1  -6  172.99   11.90
   1  -1  -6  160.99   11.88
   1  -1  -6  161.48   11.93
   1   1  -6  155.54   11.93
   1   1  -6  169.85   11.95
   1   1  -6  156.65   11.90
   1   1  -6  159.22   11.89
   1  -1  -6  156.70   11.88
   1  -1  -6  160.77   11.94
   1   1  -6  177.75   11.85
  -1   1   6  152.90   11.83
  -1   1   6  167.96   11.91
  -1  -1   6  169.91   11.89
   1  -1  -6  168.20   11.89
   1   1  -6  181.45   11.93
  -1   1   6  170.32   12.12
  -1  -1   6  157.76   11.96
  -1  -1   6  144.39   11.87
  -1   1   6  154.59   11.90
  -1   1   6  173.10   11.91
  -1  -1   6  164.25   11.89
   1   1  -6  163.66   12.11
   1  -1  -6  166.91   12.20
   1   1  -6  157.17   12.20
   1  -1  -6  155.60   12.11
   1  -1  -5   32.94    2.51
   1   1  -5   32.62    2.56
   1   1  -5   34.36    2.52
   1  -1  -5   33.32    2.47
   1   1  -5   34.53    2.52
   1   1  -5   31.84    2.74
   1  -1  -5   33.94    2.73
   1   1  -5   35.80    2.89
   1   1  -5   31.14    2.53
   1   1  -5   37.32    2.56
   1  -1  -5   31.66    2.51
  -1   1   5   31.06    2.53
  -1   1   5   31.27    2.74
  -1  -1   5   34.30    2.57
  -1  -1   5   36.23    2.51
   1  -1  -5   36.23    2.74
   1   1  -5   32.00    2.73
  -1   1   5   34.14    2.65
  -1   1   5   33.57    2.62
   1  -1  -5   30.41    2.65
  -1   1   5   34.11    2.54
  -1  -1   5   33.40    2.52
  -1  -1   5   32.66    2.51
  -1  -1   5   33.04    2.50
  -1   1   5   30.68    2.47
   1   1  -5   37.11    2.49
   1  -1  -4  261.13   19.26
   1   1  -4  261.59   19.30
   1   1  -4  267.03   19.27
   1  -1  -4  264.34   19.23
   1   1  -4  287.90   19.27
  -1   1   4  255.48   19.25
  -1   1   4  274.61   19.44
  -1  -1   4  252.73   19.30
  -1  -1   4  276.42   19.27
   1   1  -4  266.51   19.49
   1  -1  -4  266.19   19.43
   1   1  -4  262.61   19.40
   1  -1  -4  268.22   19.43
   1   1  -4  267.67   19.26
  -1   1   4  264.88   19.37
  -1  -1   4  270.83   19.27
  -1   1   4  263.18   19.39
   1   1  -4  263.63   19.24
   1   1  -4  267.52   19.40
   1  -1  -4  264.12   19.39
   1   1  -4  297.05   19.29
  -1  -1   4  262.28   19.27
  -1   1   4  229.52   19.28
  -1  -1   4  268.88   19.27
  -1  -1   4  265.74   19.26
   1  -1  -3 1183.39   86.04
   1   1  -3 1184.51   86.05
   1   1  -3 1200.54   86.07
   1  -1  -3 1168.39   86.01
   1   1  -3 1281.58   86.06
  -1   1   3 1169.30   86.04
  -1   1   3 1231.56   86.19
  -1   1   3 1167.65   86.05
  -1  -1   3 1190.93   86.07
  -1  -1   3 1210.74   86.05
   1  -1  -3 1217.72   86.18
   1  -1  -3 1010.18   86.18
   1   1  -3 1203.96   86.15
   1   1  -3 1213.92   86.22
   1   1  -3 1191.02   86.06
   1   1  -3 1206.18   86.15
   1   1  -3 1302.78   86.11
  -1   1   3 1067.07   86.14
  -1  -1   3 1180.17   86.08
   1   1  -3 1175.76   86.08
   1  -1  -3 1214.59   86.17
  -1   1   3 1251.25   86.16
  -1  -1   3 1196.33   86.04
   1   1  -2  118.31    8.70
   1   1  -2  119.97    8.72
  -1   1   2  115.21    8.72
   1  -1  -2  121.13    8.70
  -1  -1   2  120.02    8.72
  -1   1   2  116.23    8.71
  -1   1   2  114.88    8.71
  -1   1   2  130.90    8.83
   1   1  -2  116.34    8.72
   1   1  -2  125.90    8.73
  -1  -1   2  125.02    8.70
  -1  -1   2  121.55    8.72
  -1  -1   2  117.79    8.77
   1  -1  -2  115.79    8.84
   1  -1  -2  122.76    8.81
   1   1  -2  121.86    8.84
   1   1  -2  123.61    8.78
   1   1  -2  125.57    8.77
   1  -1  -2  120.81    8.81
  -1   1   2  117.65    8.81
  -1  -1   2  120.59    8.77
   1   1  -2  120.38    8.77
  -1   1   2  116.79    8.81
   1   1  -2  118.75    8.74
  -1  -1   2  118.06    8.77
   1  -1  -2  112.84    8.81
  -1  -1   2  119.79    8.69
   1  -1  -1  374.80   28.10
  -1   1   1  389.67   28.12
   1   1  -1  393.24   28.11
   1   1  -1  390.15   28.13
  -1  -1   1  398.10   28.12
  -1   1   1  393.15   28.11
   1   1  -1  412.60   28.13
  -1  -1   1  388.60   28.09
  -1   1   1  401.71   28.12
  -1   1   1  376.73   28.19
  -1  -1   1  379.52   28.19
  -1  -1   1  399.53   28.14
   1   1  -1  404.04   28.14
   1   1  -1  388.45   28.16
   1  -1  -1  372.34   28.18
  -1   1   1  406.13   28.22
  -1  -1   1  379.01   28.16
   1   1  -1  394.13   28.19
   1  -1  -1  374.10   28.18
   1   1  -1  392.99   28.15
   1  -1  -1  421.13   28.21
  -1   1   1  410.96   28.20
  -1  -1   1  383.02   28.20
  -1  -1   1  385.16   28.16
  -1   1   1  419.71   28.21
  -1  -1   1  378.19   28.09
  -1   1   1  369.22   28.10
  -1  -1   1  381.74   28.09
  -1   1   0  171.14   12.84
   1   1   0  175.74   12.82
  -1   1   0  179.95   12.82
  -1  -1   0  180.08   12.82
   1   1   0  178.60   12.85
  -1   1   0  174.38   12.84
  -1  -1   0  181.79   12.84
  -1   1   0  178.63   12.84
   1   1   0  187.25   12.84
  -1   1   0  164.22   12.82
  -1  -1   0  178.76   12.82
  -1  -1   0  186.18   12.90
  -1  -1   0  177.13   12.87
  -1   1   0  174.24   12.93
   1  -1   0  169.97   12.91
   1   1   0  176.23   12.87
   1   1   0  175.43   12.89
  -1  -1   0  185.15   12.95
   1  -1   0  194.63   12.93
   1   1   0  181.92   12.95
   1   1   0  171.44   12.89
  -1   1   0  176.53   12.92
  -1   1   0  175.12   12.91
   1  -1   0  172.36   12.91
   1   1   0  180.57   12.96
  -1   1   0  178.75   12.82
  -1   1   0  175.14   12.82
  -1  -1  -1  234.71   16.75
   1   1   1  230.54   16.76
  -1  -1  -1  235.28   16.76
  -1   1  -1  233.86   16.74
   1   1   1  232.32   16.84
  -1   1  -1  209.27   16.80
  -1  -1  -1  223.20   16.75
   1   1   1  236.34   16.75
   1   1   1  233.68   16.84
   1  -1   1  251.51   16.83
   1   1   1  236.21   16.89
  -1  -1  -1  238.02   16.90
   1   1   1  240.10   16.89
   1  -1   1  234.13   16.82
   1   1   1  231.11   16.74
  -1   1  -1  230.47   16.74
   1   1   1  179.17   16.83
  -1  -1  -1  238.95   16.75
  -1  -1  -2  279.22   22.49
  -1  -1  -2  348.16   22.46
   1   1   2  302.55   22.49
  -1  -1  -2  307.96   22.49
  -1   1  -2  312.80   22.48
  -1   1  -2  309.46   22.47
  -1  -1  -2  305.44   22.49
  -1  -1  -2  313.18   22.48
   1   1   2  297.54   22.45
   1   1   2  291.47   22.63
  -1   1  -2  301.68   22.49
  -1   1  -2  307.97   22.48
  -1  -1  -2  302.44   22.48
  -1   1  -2  313.94   22.55
  -1  -1  -2  340.12   22.50
  -1   1  -2  316.16   22.54
   1  -1   2  310.62   22.54
   1   1   2  308.74   22.62
   1  -1   2  332.18   22.55
   1  -1   2  300.07   22.55
   1   1   2  314.27   22.64
   1   1   2  294.83   22.50
  -1   1  -3  843.64   64.41
  -1   1  -3  867.10   64.42
  -1  -1  -3 1012.29   64.39
  -1  -1  -3  876.79   64.42
  -1   1  -3  866.77   64.42
  -1   1  -3  901.58   64.57
  -1   1  -3  848.55   64.54
  -1  -1  -3  995.50   64.46
  -1  -1  -3  894.55   64.41
  -1   1  -3  881.72   64.38
  -1   1  -3  884.50   64.40
  -1  -1  -3  908.26   64.41
   1   1   3  860.46   64.39
  -1   1  -3  866.23   64.40
  -1   1  -3  891.66   64.40
  -1  -1  -3  856.59   64.41
   1   1   3  876.59   64.58
   1   1   3  865.79   64.42
   1  -1   3  854.88   64.44
   1  -1   3  860.46   64.45
   1  -1   3  922.32   64.44
  -1   1  -3  902.25   64.56
   1   1   3  931.38   64.58
   1   1   3  897.60   64.55
  -1   1  -3  887.19   64.44
  -1  -1  -4    0.08    0.28
  -1   1  -4    0.06    0.35
  -1   1  -4    0.31    0.30
  -1  -1  -4    0.42    0.31
  -1   1  -4    0.52    0.35
  -1  -1  -4    0.35    0.35
  -1   1  -4   -0.04    0.65
  -1  -1  -4    0.10    0.44
   1   1   4    0.48    0.62
   1  -1   4   -0.19    0.42
  -1   1  -4    0.27    0.62
  -1  -1  -4    0.23    0.35
  -1  -1  -4    0.05    0.32
   1   1   4    0.10    0.23
  -1  -1  -4    0.42    0.30
  -1   1  -4    0.14    0.16
  -1   1  -4    0.16    0.25
  -1   1  -4    0.07    0.26
   1   1   4    0.38    0.35
   1   1   4   -0.08    0.36
  -1   1  -4    0.43    0.36
  -1  -1  -4   -0.70    0.58
   1  -1   4    0.17    0.26
   1   1   4    0.22    0.47
   1   1   4    0.33    0.63
   1  -1   4    0.03    0.27
   1  -1   4    0.35    0.28
  -1   1  -4    0.27    0.64
   1  -1   4    0.77    0.36
   1   1   5   37.19    3.02
   1  -1   5   35.86    2.88
   1  -1   5   39.36    2.87
  -1  -1  -5   42.16    3.09
  -1   1  -5   40.08    3.17
   1   1   5   36.18    3.07
   1  -1   5   38.76    2.84
   1  -1   5   36.39    2.85
  -1  -1  -5   39.07    2.90
  -1  -1  -5   43.54    2.86
  -1   1  -5   39.38    2.88
  -1   1  -5   37.21    2.89
  -1   1  -5   39.69    2.89
  -1   1  -5   41.39    2.91
  -1  -1  -5   35.68    2.86
  -1   1  -5   38.31    2.88
  -1  -1  -5   38.61    2.89
  -1  -1  -5   40.24    2.86
   1   1   5   36.93    2.80
  -1   1  -5   34.12    2.84
   1   1   5   31.95    2.88
   1   1   5   38.81    3.14
   1  -1   5   35.69    2.87
   1  -1   5   38.90    3.01
  -1   1  -5   39.44    2.84
   1   1   5   36.15    2.88
   1   1   5   38.29    2.88
  -1   1  -5   38.68    3.16
  -1   1  -5   40.85    3.12
  -1  -1  -5   45.05    3.03
   1   1   6   26.32    2.05
  -1  -1  -6   27.13    2.06
   1  -1   6   24.46    1.83
  -1   1  -6   24.30    2.20
   1   1   6   21.64    1.95
   1  -1   6   18.72    1.73
  -1  -1  -6   25.67    2.23
   1  -1   6   19.59    1.73
  -1   1  -6   25.27    1.87
  -1  -1  -6   21.59    1.84
  -1   1  -6   25.78    1.87
  -1   1  -6   25.46    1.85
  -1  -1  -6   26.87    1.83
  -1   1  -6   26.39    1.91
  -1   1  -6   23.07    1.85
  -1  -1  -6   23.57    1.82
  -1  -1  -6   25.16    1.87
  -1  -1  -6   24.84    1.83
   1  -1   6   24.98    1.84
   1   1   6   23.39    1.86
   1   1   6   24.14    2.15
  -1   1  -6   24.99    1.78
   1  -1   6   23.84    2.00
   1   1   6   23.31    1.87
   1   1   6   22.32    1.84
   1  -1   6   25.78    1.84
   1  -1   6   22.49    1.78
  -1   1  -6   27.45    2.16
  -1  -1  -6   25.72    2.23
  -1   1  -6   26.03    2.22
  -1  -1  -6   25.14    2.02
   1   1   7  432.49   33.15
   1   1   7  459.71   33.22
  -1  -1  -7  510.70   33.24
  -1   1  -7  484.04   33.41
   1  -1   7  428.39   32.99
  -1  -1  -7  458.17   33.39
  -1  -1  -7  457.13   33.03
  -1   1  -7  474.42   33.07
  -1   1  -7  494.91   33.07
  -1  -1  -7  471.95   33.07
  -1  -1  -7  507.28   33.04
  -1   1  -7  483.46   33.05
  -1   1  -7  463.84   33.02
   1   1   7  431.39   33.03
  -1   1  -7  461.60   33.08
  -1  -1  -7  453.03   33.03
  -1  -1  -7  445.57   33.06
  -1   1  -7  446.47   33.06
   1  -1   7  456.83   33.04
   1   1   7  444.67   33.05
   1   1   7  455.39   33.35
  -1   1  -7  421.98   32.98
   1  -1   7  449.57   33.22
  -1   1  -7  466.46   33.40
  -1  -1  -7  506.07   33.28
  -1   1  -7  494.73   33.39
  -1  -1  -7  483.20   33.43
   1  -1   7  457.50   33.04
   1   1   7  456.17   33.05
   1   1   7  423.14   33.06
   1  -1   7  430.00   32.99
  -1  -1  -8   78.09    7.37
  -1  -1  -8  108.62    7.71
  -1   1  -8  108.19    7.69
  -1   1  -8  114.47    7.66
   1   1   8  100.08    7.39
  -1  -1  -8  106.96    7.39
  -1  -1  -8  109.05    7.70
  -1   1  -8  108.51    7.68
   1   1   8   94.08    7.30
  -1   1  -8  107.89    7.27
   1   1   8  100.05    7.21
   1  -1   8  100.06    7.15
   1   1   8  101.23    7.24
   1  -1   8  105.50    7.22
   1  -1   8  104.78    7.45
   1   1   8  109.47    7.62
  -1   1  -8   71.96    7.10
   1  -1   8  102.50    7.21
   1   1   8  109.93    7.25
  -1   1  -8   99.89    7.18
  -1  -1  -8   99.95    7.20
  -1   1  -8   98.86    7.24
  -1  -1  -8  101.94    7.25
  -1  -1  -8  100.00    7.19
  -1  -1  -8  101.01    7.19
  -1   1  -8  106.52    7.24
  -1   1  -8  102.37    7.22
  -1   1  -8   68.14    7.13
   1   1   8   97.63    7.20
  -1   1  -8  110.55    7.29
  -1   1  -8  101.92    7.23
  -1  -1  -8  102.88    7.24
  -1  -1  -8   74.66    7.15
  -1   1  -8  101.58    7.25
  -1   1  -8  106.73    7.23
  -1  -1  -8  109.01    7.25
  -1   1  -8  110.56    7.25
  -1  -1  -8  106.82    7.20
  -1   1  -9   92.11    6.88
  -1   1  -9   96.21    6.98
  -1  -1  -9   68.77    6.62
  -1  -1  -9   99.79    7.03
  -1  -1  -9   97.37    7.00
  -1   1  -9   96.38    6.97
   1   1   9   90.99    6.61
  -1  -1  -9   93.36    6.55
  -1   1  -9   95.10    6.50
   1  -1   9   90.36    6.43
   1   1   9   88.72    6.46
   1   1   9   98.04    6.48
   1  -1   9   91.60    6.44
   1  -1   9   92.81    6.44
   1  -1   9   89.70    6.67
   1   1   9   92.92    6.46
   1   1   9   77.71    6.80
  -1   1  -9   63.03    6.29
  -1   1  -9   88.71    6.40
  -1  -1  -9   94.14    6.43
  -1   1  -9   84.70    6.46
  -1  -1  -9   91.91    6.48
  -1  -1  -9   85.78    6.41
  -1   1  -9   90.86    6.43
  -1  -1  -9   88.72    6.41
  -1   1  -9   77.43    6.42
  -1   1  -9   96.81    6.53
   1   1   9   85.25    6.41
  -1   1  -9   65.71    6.35
  -1  -1  -9   92.15    6.46
  -1   1  -9   92.94    6.47
  -1   1  -9   93.95    6.48
  -1   1  -9  101.65    6.50
  -1  -1  -9   71.00    6.38
  -1  -1  -9   94.65    6.48
  -1   1  -9   96.44    6.45
  -1  -1  -9   98.00    6.42
  -1   1 -10    4.25    0.74
   1  -1  10    3.96    0.62
   1   1  10    2.68    0.69
  -1   1 -10    4.94    0.74
   1   1  10    4.15    0.72
   1  -1  10    5.08    0.70
  -1  -1 -10    4.08    0.69
   1   1  10    5.92    0.75
   1  -1  10    4.48    0.66
  -1  -1 -10    4.65    1.24
  -1   1 -10    4.46    1.27
   1  -1  10    3.33    0.83
   1   1  10    6.45    1.16
  -1  -1 -10    1.77    0.78
  -1   1 -10    3.20    0.99
  -1   1 -10    4.14    0.74
  -1  -1 -10    4.50    0.76
  -1  -1 -10    4.34    0.66
  -1  -1 -10    3.94    0.61
  -1   1 -10    2.78    0.64
  -1   1 -10    3.45    0.65
   1   1  10    4.41    0.61
  -1  -1 -10    5.01    0.82
  -1   1 -10    4.44    0.86
  -1   1 -10    3.20    0.81
  -1  -1 -10    4.99    0.64
  -1   1 -10    5.38    0.70
  -1   1 -10    2.34    0.67
  -1   1 -10    3.95    0.72
  -1  -1 -10    2.85    0.57
  -1  -1 -10    4.47    0.71
  -1   1 -10    5.87    1.29
  -1  -1 -10    3.43    1.15
   1   1  10    3.78    0.73
   1   1  11    2.63    0.61
  -1   1 -11    1.06    0.63
   1   1  11    1.39    0.59
   1   1  11    0.67    0.59
   1  -1  11    1.48    0.57
   1  -1  11    1.28    0.53
  -1  -1 -11    1.42    0.60
  -1   1 -11    1.56    0.61
   1   1  11    1.40    0.61
   1  -1  11    2.58    0.62
   1   1  11    2.25    0.91
  -1  -1 -11    0.88    1.15
   1  -1  11    2.01    0.68
  -1   1 -11    1.29    0.90
  -1  -1 -11    0.79    0.64
  -1   1 -11    2.62    1.14
  -1   1 -11    1.81    0.68
  -1  -1 -11    1.84    0.56
  -1  -1 -11    2.42    0.67
  -1  -1 -11    1.67    0.54
  -1   1 -11    1.30    0.58
  -1   1 -11    0.62    0.54
  -1   1 -11    1.98    0.75
   1   1  11    0.82    0.45
  -1  -1 -11    1.95    0.72
  -1   1 -11    1.50    0.73
  -1  -1 -11    0.59    0.42
  -1   1 -11    1.36    0.58
  -1  -1 -11    1.49    0.62
  -1  -1 -11    1.17    0.52
  -1   1 -11    1.16    0.60
  -1   1 -11    1.38    0.60
  -1   1 -11    2.14    1.18
  -1  -1 -11    1.45    1.05
  -1   1 -12    9.67    1.19
   1   1  12    8.95    1.02
   1   1  12   11.09    1.14
   1  -1  12    9.60    1.05
  -1   1 -12   10.15    1.14
   1  -1  12    9.83    1.05
  -1  -1 -12    9.22    1.13
   1   1  12   10.24    1.11
   1   1  12    9.20    1.09
   1  -1  12   10.15    1.09
   1   1  12    6.92    1.33
  -1   1 -12    7.73    1.65
  -1   1 -12    7.08    1.48
  -1  -1 -12    9.80    1.76
  -1  -1 -12    9.86    1.06
  -1  -1 -12    8.40    1.12
  -1   1 -12    9.52    1.13
  -1  -1 -12    8.54    1.00
  -1   1 -12    6.45    1.01
  -1   1 -12    9.87    1.05
  -1   1 -12    9.97    1.25
  -1  -1 -12    8.35    1.18
   1   1  12    9.59    0.97
  -1   1 -12    9.15    1.24
  -1  -1 -12    9.37    0.99
  -1   1 -12   10.13    1.09
  -1   1 -12    7.34    1.05
  -1  -1 -12   10.77    1.17
  -1   1 -12   10.35    1.14
  -1   1 -12   11.29    1.80
  -1  -1 -12   11.76    1.81
  -1   1 -13   11.25    1.86
  -1  -1 -13    9.74    1.74
  -1   1 -13   11.21    1.23
   1   1  13    9.74    1.09
   1  -1  13   10.59    1.12
   1  -1  13   10.06    1.11
   1   1  13   10.14    1.16
  -1   1 -13   11.19    1.21
  -1  -1 -13   10.23    1.20
   1   1  13    8.38    1.12
   1   1  13   10.88    1.17
   1  -1  13   12.56    1.18
   1  -1  13    9.90    1.08
   1   1  13   10.76    1.17
  -1  -1 -13   10.84    1.16
  -1   1 -13   11.37    1.25
  -1   1 -13    9.44    1.15
  -1  -1 -13   10.07    1.28
  -1  -1 -13   11.14    1.11
  -1   1 -13    6.03    1.06
  -1  -1 -13    7.37    1.19
  -1   1 -13   11.06    1.36
  -1   1 -13   10.64    1.32
  -1  -1 -13   10.35    1.20
  -1   1 -13   11.14    1.21
  -1  -1 -13   10.08    1.08
  -1   1 -13    6.67    1.05
  -1   1 -13   11.71    1.18
  -1   1 -13    7.55    1.55
  -1  -1 -13    9.55    1.73
  -1   1 -13    9.84    1.83
   1   1  13    8.70    1.48
  -1  -1 -14    4.26    1.57
  -1   1 -14    3.65    1.42
  -1  -1 -14    1.53    0.72
  -1   1 -14    2.22    0.84
   1   1  14    3.83    0.72
   1   1  14    3.51    0.80
   1  -1  14    2.96    0.74
  -1   1 -14    1.99    0.76
   1  -1  14    3.22    0.72
   1   1  14    2.98    0.79
  -1  -1 -14    2.88    0.82
   1  -1  14    2.27    0.70
   1   1  14    2.94    0.77
   1  -1  14    3.26    0.68
   1   1  14    2.45    0.77
  -1   1 -14    2.91    0.88
  -1   1 -14    3.86    0.83
  -1  -1 -14    2.86    0.82
  -1  -1 -14    4.54    0.81
  -1  -1 -14    3.30    0.69
  -1  -1 -14    3.21    0.88
  -1   1 -14    4.21    1.06
  -1   1 -14    3.96    0.94
  -1   1 -14    1.96    1.33
   1   1  14    3.08    1.03
  -1  -1 -14    3.55    1.39
  -1   1 -14    3.24    0.78
  -1  -1 -14    2.77    0.81
  -1  -1 -14    3.78    0.69
  -1   1 -14    3.34    0.83
   1   1  15    1.42    0.69
   1  -1  15    0.95    0.56
  -1   1 -15    0.07    0.79
  -1   1 -15    1.14    0.72
  -1  -1 -15    1.16    0.69
  -1  -1 -15    0.66    0.81
  -1   1 -15    1.52    0.65
  -1  -1 -15    0.38    0.70
  -1  -1 -15    0.67    0.53
  -1   1 -15    0.89    0.67
  -1  -1 -15    0.41    0.76
  -1   1 -15    1.32    0.97
   1   1  15    1.27    0.68
   1  -1  15    1.05    0.65
  -1   1 -15    0.64    0.69
  -1  -1 -15    1.42    0.67
   1   1  15    0.71    0.58
  -1   1 -15    1.49    0.74
   1  -1  15    1.71    0.64
   1   1  15    0.42    0.53
   1   1  15    0.36    0.63
  -1  -1 -15    1.29    0.73
   1  -1  15    1.45    0.61
   1   1  15    0.82    0.62
  -1   1 -15    0.20    1.21
   1   1  15   -0.55    0.88
  -1  -1 -15    1.23    1.24
  -1  -1 -15   -0.20    1.18
  -1   1 -15    1.40    1.27
  -1  -1 -16    5.01    1.55
  -1   1 -16    6.80    1.63
  -1  -1 -16    3.70    0.85
  -1   1 -16    3.47    0.91
   1   1  16    6.11    0.81
   1   1  16    3.61    0.71
  -1  -1 -16    6.53    0.92
  -1   1 -16    5.34    0.96
   1   1  16    6.18    0.94
   1  -1  16    5.34    0.84
   1   1  16    5.73    0.91
   1   1  16    6.04    0.91
   1  -1  16    5.96    0.80
  -1   1 -16    6.40    1.07
  -1  -1 -16    5.83    1.08
  -1   1 -16    5.27    0.90
  -1   1 -16    7.64    0.97
  -1  -1 -16    6.42    0.94
  -1   1 -16    3.53    1.05
  -1  -1 -16    3.96    0.93
  -1   1 -16    4.70    1.51
  -1  -1 -16    6.54    1.62
   1  -1  16    5.14    0.82
   1  -1  16    2.77    0.77
   1   1  17   25.46    2.01
   1  -1  17   24.12    1.92
  -1  -1 -17   25.60    2.18
  -1   1 -17   19.77    2.10
  -1   1 -17   24.01    2.01
  -1   1 -17   25.46    2.09
  -1  -1 -17   25.40    2.08
  -1  -1 -17   20.71    2.05
  -1  -1 -17   22.92    2.05
  -1   1 -17   25.01    2.07
   1   1  17   18.78    1.91
   1  -1  17   24.21    1.96
   1   1  17   22.49    2.00
   1  -1  17   15.35    1.88
   1   1  17   24.90    2.04
   1  -1  17   28.08    2.04
   1   1  17   26.68    1.93
  -1   1 -17   17.33    2.02
  -1  -1 -17   17.58    1.96
  -1   1 -18    4.77    0.74
   1   1  18    4.48    0.78
   1  -1  18    4.40    0.80
  -1  -1 -18    4.11    0.81
  -1   1 -18    3.79    0.78
  -1  -1 -18    3.38    0.80
  -1   1 -18    2.45    0.71
  -1  -1 -18    1.93    0.59
   1   1  18    1.98    0.54
  -1   1 -18    2.84    0.74
  -1  -1 -18    3.22    0.75
  -1   1 -18    5.51    0.80
  -1  -1 -18    4.38    0.78
   1   1  18    3.08    0.68
   1  -1  18    2.41    0.60
   1  -1  18    3.22    0.54
   1   1  18    3.29    0.76
   1  -1  18    3.87    0.76
   1   1  18    3.55    0.65
   1  -1  19   11.43    0.96
  -1  -1 -19    9.39    0.97
  -1   1 -19    9.56    0.98
   1   1  19    6.38    0.81
   1  -1  19    5.07    0.80
  -1   1 -19    6.82    0.90
  -1  -1 -19    4.12    0.78
   1   1  19   11.35    0.99
  -1   1 -19   10.46    0.92
   1  -1  19   10.45    0.99
  -1   1 -19   10.18    1.07
  -1  -1 -19    9.34    1.02
   1   1  19   10.37    0.91
   1  -1  19   11.56    1.00
   1  -1  20   10.07    0.89
   1   1  20    9.84    0.88
  -1  -1 -20    8.68    0.91
  -1   1 -20    9.45    0.93
   1   1  20    8.43    0.80
   1  -1  20    9.85    0.87
   1   1  21    1.54    0.43
  -1  -1 -21    1.46    0.57
  -1   1 -21    1.68    0.54
   1  -1  21    2.20    0.54
   1  -1  21    2.65    0.44
   1   2 -21   15.40    1.32
  -1   2  21   16.71    1.26
  -1  -2  21   15.86    1.24
   1  -2 -21   12.45    1.23
  -1  -2  21   15.97    1.28
   1  -2 -20    0.04    0.54
   1   2 -20   -0.63    0.56
   1  -2 -20    0.57    0.42
  -1  -2  20   -0.10    0.32
  -1   2  20    0.09    0.41
  -1  -2  20   -0.03    0.45
  -1   2  20    0.36    0.46
   1  -2 -20   -0.16    0.48
  -1   2  20    0.26    0.39
   1   2 -20    0.69    0.48
  -1  -2  20   -0.31    0.45
   1   2 -19    5.92    0.85
   1  -2 -19    6.46    0.88
  -1  -2  19    7.15    0.87
  -1   2  19    3.46    0.68
   1   2 -19    4.42    0.74
   1  -2 -19    6.42    0.95
   1  -2 -19    7.66    0.99
  -1   2  19    6.66    0.70
   1  -2 -19    3.91    0.78
  -1  -2  19    4.36    0.68
  -1  -2  19    8.21    0.84
  -1   2  19    7.24    0.84
  -1   2  19    6.04    0.77
  -1   2  19    6.13    0.78
  -1   2  18   51.16    3.39
  -1   2  18   52.57    3.40
  -1  -2  18   50.21    3.37
   1   2 -18   50.69    3.33
  -1   2  18   33.97    3.24
   1  -2 -18   49.29    3.42
  -1  -2  18   49.78    3.39
   1   2 -18   50.06    3.41
   1   2 -18   29.51    3.29
   1  -2 -18   50.40    3.52
   1  -2 -18   51.66    3.51
   1  -2 -18   30.48    3.32
  -1   2  18   47.96    3.29
   1   2 -18   47.30    3.35
  -1   2  18   49.04    3.38
  -1  -2  18   30.35    3.23
   1   2 -18   31.97    3.34
  -1  -2  18   29.09    3.22
   1   2 -17    1.53    1.16
  -1   2  17    0.53    0.53
   1   2 -17    2.64    0.68
   1  -2 -17    1.58    0.60
  -1  -2  17    0.75    0.54
  -1  -2  17    1.06    0.60
  -1   2  17    1.53    0.68
  -1   2  17    1.56    0.64
  -1  -2  17    0.69    0.66
  -1   2  17    0.99    0.60
   1   2 -17    0.22    0.69
   1  -2 -17    1.01    0.71
   1   2 -17    0.94    0.64
  -1  -2  17    1.24    0.72
   1   2 -17    0.44    0.71
   1  -2 -17    1.48    0.93
   1   2 -17    2.02    0.97
   1  -2 -17    2.04    0.86
   1   2 -17    0.48    0.68
   1   2 -17    0.48    0.59
  -1  -2  17    0.72    0.51
  -1   2  17    1.42    0.61
  -1   2  16    1.58    0.90
   1  -2 -16    2.07    1.27
   1   2 -16    1.10    1.13
   1   2 -16   -0.41    1.10
   1   2 -16    1.26    1.17
   1  -2 -16    0.37    1.15
  -1   2  16    0.34    0.57
  -1  -2  16    1.31    0.64
   1   2 -16    1.46    0.67
  -1  -2  16    2.16    0.66
   1  -2 -16    0.57    0.56
  -1  -2  16    1.36    0.55
  -1   2  16    1.42    0.68
  -1  -2  16    2.23    0.71
  -1   2  16    1.23    0.74
  -1   2  16    1.68    0.63
   1   2 -16    1.12    0.64
  -1  -2  16    2.00    0.78
   1   2 -16    1.10    0.70
   1  -2 -16    0.24    0.76
   1   2 -16    0.96    0.74
   1  -2 -16    2.41    0.95
   1   2 -16    2.33    1.03
   1  -2 -16    2.74    0.93
   1   2 -16    0.58    0.74
   1  -2 -16    1.60    0.62
   1   2 -16    1.68    0.65
  -1   2  16    1.38    0.64
  -1  -2  16    1.43    0.61
   1  -2 -15    7.43    1.71
   1   2 -15    2.54    1.42
   1   2 -15    6.19    1.56
  -1   2  15    5.73    1.30
   1   2 -15    4.10    1.45
   1  -2 -15    8.40    1.75
  -1   2  15    8.27    0.95
   1   2 -15    6.18    1.11
  -1   2  15    5.15    0.75
  -1  -2  15    6.99    0.99
   1  -2 -15    6.83    0.91
   1   2 -15    6.60    0.96
  -1  -2  15    6.75    0.85
  -1  -2  15    7.93    1.00
  -1   2  15    7.46    1.00
  -1   2  15    6.81    0.95
  -1   2  15    5.11    0.86
  -1  -2  15    7.51    1.01
   1   2 -15    5.62    1.01
   1   2 -15    6.11    0.94
   1  -2 -15    6.38    1.07
   1   2 -15    4.24    0.99
   1  -2 -15    7.98    1.24
   1   2 -15    7.52    1.24
   1  -2 -15    8.85    1.16
   1   2 -15    7.03    0.95
   1  -2 -15    7.30    0.96
   1   2 -15    5.12    1.05
  -1  -2  15    7.08    0.82
  -1  -2  15    5.31    0.87
  -1   2  15    7.01    0.96
  -1   2  14    3.32    1.02
   1   2 -14    2.88    1.34
   1   2 -14    1.73    1.13
   1  -2 -14    1.59    1.23
   1   2 -14    2.37    1.15
   1  -2 -14    1.39    1.17
   1   2 -14    3.06    0.92
  -1   2  14    3.27    0.66
  -1  -2  14    3.02    0.72
  -1   2  14    1.29    0.50
   1   2 -14    2.74    0.72
   1  -2 -14    1.82    0.68
  -1  -2  14    2.81    0.63
  -1   2  14    2.14    0.70
  -1  -2  14    2.43    0.69
   1   2 -14    2.44    0.80
  -1  -2  14    2.67    0.73
   1  -2 -14    2.49    0.81
   1   2 -14    3.17    0.74
   1  -2 -14    1.95    0.69
   1   2 -14    3.05    0.89
   1  -2 -14    3.78    1.01
   1   2 -14    5.03    1.01
   1  -2 -14    2.70    0.70
   1  -2 -14    2.37    0.67
   1   2 -14    2.87    0.89
   1   2 -14    2.22    0.66
  -1   2  14    1.48    0.68
  -1  -2  14    1.30    0.65
  -1  -2  14    4.18    0.62
   1   2 -13   71.67    5.89
   1   2 -13   86.98    6.32
   1  -2 -13   49.49    5.60
   1  -2 -13   70.88    5.90
   1   2 -13   74.40    5.89
   1  -2 -13   67.12    5.83
  -1   2  13   68.61    5.17
   1   2 -13   74.27    5.34
  -1   2  13   72.34    5.21
  -1  -2  13   71.36    5.11
  -1   2  13   46.35    5.03
  -1  -2  13   69.07    5.18
  -1  -2  13   74.15    5.16
  -1   2  13   73.96    5.76
  -1  -2  13   73.68    5.18
  -1   2  13   73.78    5.21
   1  -2 -13   72.08    5.24
   1   2 -13   75.70    5.20
   1   2 -13   66.22    5.21
   1   2 -13   72.87    5.35
   1  -2 -13   48.52    5.12
   1   2 -13   75.16    5.34
   1   2 -13   53.49    5.16
   1   2 -13   75.01    5.21
   1  -2 -13   71.41    5.17
   1   2 -13   77.54    5.30
   1   2 -13   74.51    5.21
   1  -2 -13   46.97    5.12
   1   2 -13   81.15    5.40
   1  -2 -13   71.50    5.18
  -1  -2  13   69.37    5.17
   1  -2 -12    1.19    1.02
   1   2 -12    1.59    1.22
   1   2 -12    0.86    1.01
  -1   2  12    0.89    0.80
   1  -2 -12    0.14    0.93
   1   2 -12    1.13    1.07
   1  -2 -12    1.46    0.97
   1   2 -12    0.95    0.67
  -1   2  12    1.21    0.56
   1  -2 -12    0.94    0.57
  -1   2  12    0.14    0.53
  -1   2  12    0.84    0.39
   1   2 -12    0.85    0.57
  -1  -2  12    0.72    0.54
  -1  -2  12    1.06    0.49
  -1   2  12    1.18    0.56
   1   2 -12    1.09    0.61
   1   2 -12    1.17    0.60
   1  -2 -12    1.43    0.64
   1   2 -12    1.38    0.72
   1  -2 -12    0.61    0.59
   1   2 -12    0.38    0.63
   1   2 -12    1.47    0.81
   1   2 -12    1.30    0.73
   1  -2 -12    2.10    0.57
   1  -2 -12    0.80    0.56
   1   2 -12    1.15    0.57
   1   2 -12    0.61    0.70
  -1  -2  12    1.31    0.48
  -1  -2  12    1.11    0.60
   1   2 -11   12.13    1.70
   1   2 -11   13.29    1.95
   1  -2 -11    9.76    1.61
  -1   2  11   13.03    1.66
   1  -2 -11   10.44    1.67
   1   2 -11   16.38    1.81
   1  -2 -11   14.69    1.79
  -1   2  11   12.30    1.36
  -1   2  11   11.90    1.20
   1   2 -11   14.51    1.33
  -1  -2  11   13.14    1.20
  -1  -2  11   13.76    1.14
  -1   2  11    9.37    1.07
  -1   2  11   12.59    1.23
   1   2 -11    8.65    1.13
  -1  -2  11   13.16    1.15
   1  -2 -11   14.79    1.44
  -1   2  11   13.53    1.24
   1  -2 -11   12.21    1.27
   1   2 -11   13.22    1.21
   1   2 -11   13.17    1.26
   1   2 -11   13.16    1.38
   1  -2 -11    8.42    1.21
   1   2 -11    8.62    1.24
   1   2 -11   12.78    1.35
   1  -2 -11   14.71    1.22
   1   2 -11   12.47    1.19
   1   2 -11   13.22    1.29
   1   2 -11   11.59    1.35
   1   2 -11   12.67    1.20
   1  -2 -11   13.83    1.22
   1  -2 -11    7.89    1.19
  -1  -2  11   13.46    1.21
   1  -2 -10   35.00    3.12
   1  -2 -10   28.95    3.00
   1   2 -10   38.05    3.12
  -1   2  10   32.95    2.80
   1  -2 -10   32.35    3.06
   1   2 -10   32.66    3.01
   1  -2 -10   33.46    2.83
  -1   2  10   34.64    2.57
   1   2 -10   35.06    2.66
  -1   2  10   24.22    2.45
  -1  -2  10   36.23    2.52
  -1   2  10   32.60    2.58
  -1  -2  10   31.63    2.57
   1  -2 -10   22.11    2.41
  -1  -2  10   35.38    2.54
   1   2 -10   26.69    2.54
  -1   2  10   34.61    3.00
   1  -2 -10   34.85    2.68
  -1   2  10   35.20    2.59
   1  -2 -10   38.49    2.58
   1   2 -10   35.89    2.59
   1   2 -10   34.08    2.60
   1  -2 -10   32.95    2.59
   1  -2 -10   25.88    2.57
   1   2 -10   36.28    2.71
   1   2 -10   41.30    2.73
   1   2 -10   38.07    2.70
   1  -2 -10   22.77    2.48
   1   2 -10   33.24    2.58
   1   2 -10   35.49    2.63
   1  -2 -10   33.97    2.56
   1   2 -10   37.73    2.59
   1  -2 -10   32.82    2.62
   1  -2 -10   34.38    2.57
   1  -2 -10   35.44    2.48
  -1  -2  10   32.81    2.57
  -1   2   9    9.01    1.21
   1  -2  -9    6.90    1.27
   1  -2  -9    6.92    1.22
   1   2  -9    6.51    1.22
   1  -2  -9    6.18    1.23
  -1   2   9    6.26    0.93
  -1   2   9    5.92    0.84
   1  -2  -9    7.03    0.98
   1   2  -9    5.33    1.17
   1   2  -9    6.75    0.84
  -1   2   9    6.08    0.75
   1  -2  -9    6.95    0.72
   1   2  -9    5.19    0.75
  -1  -2   9    6.30    0.74
  -1  -2   9    5.56    0.66
   1   2  -9    6.18    0.78
   1  -2  -9    4.40    0.59
  -1   2   9    7.19    0.76
   1  -2  -9    6.46    0.94
   1  -2  -9    6.21    0.79
   1   2  -9    6.47    0.78
   1  -2  -9    6.23    0.73
   1   2  -9    6.42    0.76
   1   2  -9    5.87    0.89
   1  -2  -9    5.91    0.82
   1   2  -9    6.32    0.89
   1  -2  -9    4.66    0.71
   1   2  -9    6.45    0.88
   1   2  -9    5.86    0.78
   1  -2  -9    6.27    0.78
   1  -2  -9    5.98    0.61
   1   2  -9    6.87    0.77
   1  -2  -9    5.64    0.73
  -1  -2   9    4.67    0.71
  -1  -2   9    6.36    0.67
   1  -2  -8   23.41    2.03
  -1   2   8   18.20    1.84
   1   2  -8   20.91    2.06
   1  -2  -8   22.51    2.17
  -1   2   8   20.90    1.95
  -1   2   8   20.77    1.72
   1   2  -8   20.26    1.78
  -1  -2   8   21.50    1.66
  -1   2   8   19.77    1.72
  -1  -2   8   20.16    1.70
  -1  -2   8   21.76    1.67
  -1   2   8   22.43    2.11
   1  -2  -8   14.83    1.62
   1   2  -8   26.25    1.80
   1  -2  -8   22.83    1.84
   1   2  -8   18.10    1.71
   1   2  -8   20.69    1.73
   1  -2  -8   18.91    1.72
   1  -2  -8   21.90    1.77
   1   2  -8   21.09    1.80
   1   2  -8   22.85    1.84
   1  -2  -8   20.87    1.71
   1   2  -8   20.81    1.72
   1   2  -8   22.67    1.76
   1  -2  -8   20.27    2.15
   1  -2  -8   22.88    2.18
   1   2  -8   23.37    2.12
   1  -2  -8   21.91    1.62
   1  -2  -8   21.08    1.71
   1   2  -8   22.50    1.82
   1   2  -8   22.43    1.73
   1  -2  -8   22.00    1.77
   1  -2  -7   67.52    5.25
   1   2  -7   72.38    5.24
   1   2  -7   73.51    5.40
   1  -2  -7   71.04    5.29
   1   2  -7   54.58    4.81
  -1   2   7   63.54    4.82
   1  -2  -7   69.47    4.93
   1   2  -7   69.89    4.91
   1  -2  -7   67.86    4.89
   1  -2  -7   67.54    4.82
   1   2  -7   68.42    4.96
   1   2  -7   73.65    4.98
   1   2  -7   67.21    4.94
  -1   2   7   66.21    4.88
   1   2  -7   63.46    4.91
   1  -2  -7   63.92    4.88
   1   2  -7   63.40    4.89
   1  -2  -7   61.19    4.83
  -1  -2   7   66.69    4.86
  -1   2   7   70.85    5.24
   1   2  -7   74.02    4.96
   1  -2  -7   66.04    4.86
  -1   2   7   63.80    4.91
  -1  -2   7   64.70    4.85
  -1  -2   7   65.44    4.85
  -1   2   7   69.74    4.91
  -1  -2   7   65.56    4.89
  -1   2   7   64.48    4.90
  -1   2   7   65.73    5.10
   1  -2  -7   67.36    5.24
   1  -2  -7   70.83    5.19
   1   2  -7   68.56    5.20
  -1   2   7   64.71    5.08
  -1  -2   6  218.67   16.18
  -1  -2   6  221.26   16.14
  -1   2   6  236.45   16.20
  -1  -2   6  213.85   16.13
  -1  -2   6  223.98   16.15
  -1   2   6  217.86   16.47
   1   2  -6  243.85   16.24
  -1   2   6  235.72   16.19
   1  -2  -6  220.43   16.12
  -1   2   6  218.17   16.14
   1   2  -6  237.16   16.16
   1   2  -6  217.62   16.23
   1   2  -6  211.72   16.21
   1   2  -6  220.39   16.24
   1   2  -6  211.40   16.19
   1   2  -6  215.32   16.18
   1  -2  -6  212.65   16.17
   1   2  -6  231.65   16.56
   1   2  -6  221.08   16.43
   1  -2  -6  225.67   16.49
   1  -2  -6  225.29   16.47
   1   2  -6  226.78   16.44
   1  -2  -6  227.12   16.47
  -1   2   6  218.02   16.37
  -1   2   6  216.55   16.39
   1  -2  -6  228.70   16.44
   1   2  -6  226.73   16.19
   1  -2  -6  226.23   16.21
   1   2  -6  227.55   16.23
   1  -2  -6  216.78   16.17
  -1   2   5  108.69    7.95
   1  -2  -5  110.98    7.91
  -1  -2   5  110.70    7.98
   1   2  -5  119.47    7.98
   1  -2  -5  110.46    7.97
   1   2  -5  110.93    7.98
   1  -2  -5  112.79    8.00
   1   2  -5  112.81    8.02
   1   2  -5  109.12    8.00
   1  -2  -5  107.95    7.97
   1   2  -5  110.73    7.98
  -1   2   5  123.60    7.99
  -1   2   5  119.27    8.25
  -1  -2   5  115.34    7.95
  -1   2   5  109.83    7.95
  -1  -2   5   98.53    7.90
   1  -2  -5  116.07    8.23
   1   2  -5  113.53    8.20
   1  -2  -5  118.90    8.26
  -1   2   5  111.70    8.18
  -1   2   5  112.49    8.17
  -1  -2   5  109.16    7.96
   1   2  -5  117.71    7.98
   1  -2  -5  113.77    8.25
   1  -2  -5  112.82    8.26
  -1  -2   5   85.40    7.90
   1   2  -5  113.61    8.21
   1   2  -5  116.24    8.30
  -1  -2   5  111.70    7.93
  -1   2   5  124.17    8.00
   1  -2  -5  110.97    8.02
  -1   2   5  127.62    8.00
  -1  -2   5  108.93    7.97
   1   2  -4  352.84   24.19
  -1  -2   4  333.10   24.18
  -1   2   4  320.96   24.17
   1  -2  -4  328.18   24.12
   1   2  -4  319.28   24.21
   1   2  -4  336.96   24.36
   1   2  -4  329.34   24.44
   1  -2  -4  343.66   24.40
  -1   2   4  363.08   24.19
  -1  -2   4  318.94   24.17
  -1   2   4  367.88   24.19
  -1  -2   4  328.21   24.13
   1  -2  -4  332.13   24.21
   1   2  -4  313.38   24.18
  -1  -2   4  338.73   24.15
  -1   2   4  332.39   24.17
  -1   2   4  366.26   24.42
  -1   2   4  363.38   24.19
   1   2  -4  356.24   24.20
  -1  -2   4  296.32   24.22
  -1   2   4  331.19   24.36
   1   2  -4  376.40   24.26
  -1   2   4  324.29   24.36
   1   2  -4  330.46   24.16
   1  -2  -4  336.05   24.39
   1   2  -4  335.64   24.35
   1  -2  -4  305.89   24.19
   1  -2  -4  320.44   24.17
   1   2  -4  328.73   24.18
   1   2  -4  329.63   24.21
  -1   2   3  721.87   53.02
   1  -2  -3  705.38   53.00
   1   2  -3  698.82   53.00
   1   2  -3  714.94   53.02
   1   2  -3  741.09   53.15
   1   2  -3  725.56   53.21
   1  -2  -3  686.44   53.17
   1   2  -3  741.81   53.04
  -1   2   3  730.67   53.00
  -1  -2   3  743.78   52.97
  -1   2   3  826.24   53.00
  -1  -2   3  710.28   53.00
   1  -2  -3  715.57   52.99
  -1  -2   3  704.14   52.96
   1  -2  -3  731.79   53.02
  -1   2   3  803.14   53.01
   1  -2  -3  718.86   52.94
  -1   2   3  715.04   53.00
  -1  -2   3  707.53   53.01
   1   2  -3  780.95   53.03
  -1  -2   3  732.54   53.09
   1  -2  -3  685.08   53.17
   1   2  -3  824.74   53.14
  -1   2   3  779.26   53.19
   1   2  -3  818.12   53.09
  -1   2   3  758.60   53.18
   1   2  -3  747.28   53.15
   1  -2  -2    4.81    0.53
   1   2  -2    3.85    0.52
   1   2  -2    3.92    0.52
   1  -2  -2    4.19    0.78
   1   2  -2    4.57    0.73
   1   2  -2    4.80    0.77
  -1   2   2    4.31    0.80
   1   2  -2    4.24    0.40
  -1  -2   2    4.45    0.37
  -1   2   2    4.50    0.44
  -1   2   2    4.03    0.53
   1   2  -2    4.86    0.45
  -1   2   2    4.20    0.50
   1   2  -2    4.02    0.56
  -1   2   2    4.82    0.45
   1  -2  -2    4.34    0.48
   1  -2  -2    4.16    0.35
  -1   2   2    3.79    0.49
  -1  -2   2    4.29    0.52
  -1   2   2    3.69    0.75
   1   2  -2    4.66    0.72
   1   2  -2    4.48    0.67
  -1  -2   2    3.49    0.61
   1   2  -2    4.76    0.70
   1  -2  -2    4.79    0.79
  -1   2   2    4.55    0.69
   1  -2  -2    3.35    0.75
  -1   2   1  314.98   23.82
   1  -2  -1  315.46   23.80
   1   2  -1  330.46   23.80
  -1   2   1  343.06   23.99
   1  -2  -1  312.77   23.95
   1   2  -1  332.83   23.94
  -1   2   1  351.43   23.77
  -1  -2   1  323.52   23.76
  -1   2   1  332.14   23.82
   1   2  -1  343.26   23.86
   1   2  -1  328.18   23.82
  -1   2   1  343.08   23.92
   1   2  -1  352.31   23.82
  -1   2   1  335.19   23.78
  -1  -2   1  332.35   23.81
   1   2  -1  324.28   23.83
   1  -2  -1  306.88   23.76
  -1   2   1  324.51   23.81
   1  -2  -1  327.25   23.96
  -1  -2   1  324.39   23.95
   1  -2  -1  321.56   23.95
  -1   2   1  318.55   23.95
  -1   2   1  335.70   23.96
   1   2  -1  347.24   23.97
   1   2   0   38.37    2.85
  -1   2   0   37.88    2.88
   1   2   0   41.56    2.99
  -1   2   0   39.18    3.07
   1  -2   0   36.05    3.03
  -1   2   0   39.36    2.81
  -1   2   0   39.13    2.87
  -1   2   0   41.31    2.95
   1   2   0   39.95    2.87
  -1  -2   0   37.09    2.81
   1   2   0   39.95    2.97
  -1   2   0   38.42    2.81
  -1   2   0   39.07    2.81
  -1   2   0   35.61    2.86
  -1  -2   0   38.41    2.81
   1   2   0   40.67    2.89
   1  -2   0   36.74    2.83
  -1  -2   0   40.23    2.87
   1  -2   0   41.73    3.03
  -1  -2   0   37.28    3.06
   1  -2   0   33.83    3.02
   1   2   0   32.61    3.04
   1   2   1  267.69   20.43
  -1   2  -1  289.21   20.44
  -1   2  -1  293.58   20.48
  -1   2  -1  258.30   20.61
   1   2   1  289.73   20.53
  -1   2  -1  283.09   20.65
  -1   2  -1  284.58   20.47
   1   2   1  279.33   20.45
   1   2   1  293.00   20.61
  -1   2  -1  295.77   20.51
  -1   2  -1  285.80   20.42
  -1  -2  -1  277.86   20.43
  -1  -2  -1  281.73   20.47
   1   2   1  286.23   20.47
  -1  -2  -1  286.06   20.43
  -1   2  -1  277.70   20.42
  -1  -2  -1  274.12   20.45
   1   2   1  280.47   20.48
  -1   2  -1  257.54   20.61
  -1  -2  -1  285.53   20.66
  -1   2  -1  290.33   20.57
   1  -2   1  282.62   20.58
  -1   2  -1  294.99   20.58
   1   2   1  291.22   20.67
   1   2   1  295.10   20.67
  -1  -2  -2  845.58   60.11
   1   2   2  821.78   60.07
  -1   2  -2  845.60   60.09
  -1   2  -2  807.30   60.11
   1   2   2  852.57   60.13
  -1  -2  -2  850.98   60.12
  -1   2  -2  817.10   60.06
  -1  -2  -2  841.24   60.08
   1   2   2  813.76   60.08
   1   2   2  805.24   60.16
  -1   2  -2  859.12   60.13
  -1   2  -2  797.04   60.29
  -1   2  -2  818.34   60.28
   1   2   2  867.53   60.32
  -1   2  -2  863.03   60.18
   1  -2   2  850.24   60.20
  -1   2  -2  815.45   60.27
  -1  -2  -2  871.60   60.33
  -1   2  -2  888.60   60.20
   1   2   2  898.49   60.33
   1   2   2  824.50   60.11
  -1  -2  -2  810.65   60.09
  -1  -2  -2  848.65   60.08
  -1   2  -2  807.73   60.09
  -1   2  -2  815.21   60.06
  -1  -2  -3  227.47   16.13
  -1  -2  -3  229.28   16.18
  -1   2  -3  211.58   16.16
   1   2   3  216.70   16.18
  -1  -2  -3  234.16   16.18
   1   2   3  212.72   16.15
   1   2   3  222.84   16.11
  -1   2  -3  222.99   16.17
  -1  -2  -3  221.69   16.18
  -1   2  -3  225.01   16.38
  -1  -2  -3  231.81   16.23
  -1   2  -3  225.65   16.19
   1   2   3  215.44   16.37
  -1   2  -3  226.44   16.21
   1  -2   3  228.70   16.24
   1   2   3  232.01   16.41
  -1   2  -3  223.04   16.37
  -1   2  -3  216.66   16.12
  -1   2  -3  222.73   16.14
   1   2   3  218.31   16.15
  -1  -2  -3  211.57   16.14
  -1  -2  -3  233.86   16.15
  -1  -2  -4  264.25   17.39
  -1  -2  -4  245.95   17.43
  -1   2  -4  239.36   17.43
   1   2   4  237.07   17.44
   1   2   4  237.32   17.42
   1   2   4  235.43   17.68
  -1   2  -4  248.27   17.42
   1  -2   4  227.49   17.45
   1   2   4  241.25   17.34
   1   2   4  236.80   17.41
   1  -2   4  231.17   17.38
  -1  -2  -4  228.04   17.40
  -1  -2  -4  240.16   17.43
  -1   2  -4  233.76   17.42
  -1  -2  -4  253.90   17.51
  -1   2  -4  243.28   17.67
  -1   2  -4  239.69   17.43
   1   2   4  238.06   17.66
   1  -2   4  228.96   17.46
  -1   2  -4  242.97   17.66
  -1  -2  -4  255.78   17.70
   1  -2   4  236.99   17.45
   1   2   4  234.80   17.63
   1   2   4  231.86   17.39
  -1   2  -4  239.81   17.37
  -1   2  -4  241.32   17.38
  -1  -2  -4  236.66   17.40
   1   2   5    8.67    0.77
  -1   2  -5    8.67    0.74
  -1  -2  -5    9.25    0.79
  -1  -2  -5    7.53    0.84
  -1  -2  -5   10.29    0.79
  -1   2  -5    8.20    0.91
  -1   2  -5    9.26    0.87
  -1   2  -5    8.69    0.86
  -1   2  -5    9.11    0.85
  -1  -2  -5    8.88    0.82
  -1  -2  -5    9.60    0.87
   1  -2   5    8.93    0.79
  -1  -2  -5   10.23    0.99
  -1   2  -5    7.44    1.20
   1   2   5    9.00    1.19
  -1   2  -5    9.24    1.21
  -1   2  -5    8.83    0.82
   1   2   5    9.37    0.84
   1  -2   5    9.95    0.80
   1  -2   5    7.84    0.84
   1   2   5    7.18    0.84
   1  -2   5    8.60    0.78
   1   2   5    9.26    0.86
   1  -2   5    8.21    0.78
   1   2   5    7.11    1.13
  -1  -2  -5    8.65    1.12
  -1   2  -5    7.96    1.16
   1   2   5    9.44    1.06
   1  -2   5    9.12    0.79
   1   2   6   94.38    6.90
   1  -2   6   89.56    6.84
  -1   2  -6   97.63    6.87
   1  -2   6   90.25    6.94
   1   2   6   95.83    7.24
   1   2   6   94.45    6.88
   1  -2   6   93.90    6.85
  -1   2  -6   93.72    7.23
  -1  -2  -6  104.96    7.06
  -1   2  -6   98.85    7.25
   1   2   6   90.29    6.81
  -1   2  -6   90.67    6.78
  -1  -2  -6   94.22    6.85
  -1   2  -6   92.89    6.90
  -1   2  -6   95.30    6.89
   1   2   6   91.61    6.89
  -1   2  -6   91.93    6.89
  -1  -2  -6   93.84    6.90
  -1  -2  -6   86.25    6.86
  -1  -2  -6   98.95    6.85
  -1   2  -6   85.69    6.90
  -1   2  -6   96.89    6.92
  -1   2  -6  100.90    6.89
  -1  -2  -6   89.67    6.90
   1   2   6   93.38    7.14
  -1   2  -6   95.78    7.23
  -1  -2  -6  102.49    7.22
   1   2   6   88.63    7.08
  -1   2  -7   36.45    3.00
  -1  -2  -7   30.63    3.01
  -1   2  -7   31.83    3.02
  -1  -2  -7   24.03    2.67
   1   2   7   32.09    2.77
  -1  -2  -7   37.24    2.92
  -1  -2  -7   28.56    2.95
  -1   2  -7   32.38    3.01
   1   2   7   34.56    2.86
  -1   2  -7   31.86    2.60
   1   2   7   32.29    2.58
   1  -2   7   32.18    2.52
   1  -2   7   32.35    2.64
   1  -2   7   34.68    2.54
  -1   2  -7   33.77    2.53
   1   2   7   38.62    3.03
  -1  -2  -7   33.30    2.55
  -1   2  -7   33.74    2.54
  -1   2  -7   35.74    2.61
  -1   2  -7   32.48    2.56
  -1   2  -7   33.39    2.57
   1   2   7   32.09    2.57
  -1  -2  -7   34.24    2.59
  -1  -2  -7   34.25    2.54
  -1   2  -7   33.45    2.58
  -1   2  -7   35.12    2.61
  -1  -2  -7   33.64    2.59
  -1   2  -7   34.19    2.59
  -1  -2  -7   24.99    2.48
  -1   2  -7   37.01    2.59
  -1   2  -7   34.90    2.62
  -1  -2  -7   33.20    2.53
  -1  -2  -8    5.38    1.22
   1   2   8    4.22    0.76
  -1   2  -8    6.08    1.23
   1   2   8    5.39    0.89
  -1  -2  -8    3.46    0.85
  -1   2  -8    4.58    0.72
   1  -2   8    5.54    0.60
   1  -2   8    5.01    0.60
  -1  -2  -8    3.68    0.66
   1   2   8    4.28    0.63
  -1   2  -8    5.08    0.67
  -1   2  -8    2.42    0.50
   1  -2   8    5.92    0.61
  -1  -2  -8    4.98    0.76
  -1  -2  -8    4.15    0.59
  -1   2  -8    4.17    0.60
  -1   2  -8    4.86    0.70
  -1  -2  -8    5.11    0.58
  -1  -2  -8    3.83    0.67
  -1   2  -8    4.36    0.71
  -1   2  -8    4.59    0.65
  -1  -2  -8    4.14    0.60
  -1  -2  -8    4.48    0.58
  -1   2  -8    3.68    0.65
   1   2   8    4.25    0.63
  -1   2  -8    4.04    0.73
  -1  -2  -8    4.30    0.60
  -1  -2  -8    4.23    0.70
  -1   2  -8    3.74    0.64
  -1   2  -8    3.93    0.72
  -1   2  -8    3.97    0.69
  -1  -2  -8    3.59    0.54
  -1  -2  -8    3.37    0.52
  -1  -2  -8    4.42    1.19
   1  -2   8    3.77    0.70
  -1   2  -8    5.40    1.13
   1   2   8    2.28    1.03
  -1  -2  -8    2.87    0.71
  -1   2  -8    6.35    1.17
  -1   2  -9  371.52   24.84
   1   2   9  323.42   24.52
  -1  -2  -9  386.79   24.64
  -1  -2  -9  362.67   24.85
  -1   2  -9  361.75   24.33
   1  -2   9  357.97   24.24
   1  -2   9  349.76   24.23
   1   2   9  359.71   24.78
  -1   2  -9  253.04   24.16
   1  -2   9  355.85   24.24
  -1  -2  -9  348.34   24.22
  -1  -2  -9  347.02   24.31
  -1   2  -9  331.65   24.29
  -1   2  -9  349.52   24.25
  -1  -2  -9  344.83   24.24
  -1  -2  -9  333.15   24.22
  -1   2  -9  345.37   24.27
  -1  -2  -9  328.84   24.22
  -1   2  -9  363.39   24.31
   1   2   9  336.73   24.27
  -1   2  -9  253.09   24.20
  -1   2  -9  351.40   24.29
  -1  -2  -9  349.76   24.29
  -1   2  -9  363.11   24.32
  -1  -2  -9  344.17   24.24
  -1   2  -9  358.40   24.30
  -1  -2  -9  361.56   24.30
  -1  -2  -9  259.85   24.17
  -1   2  -9  382.24   24.34
  -1   2  -9  363.32   24.29
  -1   2  -9  362.03   24.83
  -1  -2  -9  251.52   24.39
  -1   2  -9  380.64   24.87
  -1  -2  -9  360.19   24.85
   1   2  10   35.37    2.98
  -1  -2 -10   41.14    3.02
  -1  -2 -10   39.08    3.41
  -1   2 -10   39.94    3.39
  -1   2 -10   38.47    2.81
   1   2  10   36.43    2.73
   1  -2  10   38.61    2.69
   1  -2  10   35.29    2.66
   1   2  10   35.88    2.74
  -1   2 -10   25.96    2.55
   1   2  10   35.18    3.18
   1  -2  10   36.98    2.68
  -1  -2 -10   35.23    2.65
  -1   2 -10   36.95    2.71
  -1  -2 -10   33.62    2.78
  -1  -2 -10   36.84    2.69
  -1   2 -10   33.82    2.77
  -1  -2 -10   35.54    2.66
  -1  -2 -10   34.62    2.66
  -1   2 -10   26.22    2.69
  -1   2 -10   25.34    2.63
   1   2  10   33.02    2.69
  -1   2 -10   40.87    2.86
  -1   2 -10   34.99    2.81
  -1   2 -10   34.88    2.75
  -1  -2 -10   34.41    2.74
  -1   2 -10   41.54    2.83
  -1  -2 -10   38.11    2.76
  -1   2 -10   37.66    2.76
  -1   2 -10   34.32    2.71
  -1  -2 -10   25.54    2.59
  -1   2 -10   24.99    3.09
  -1   2 -10   37.30    3.36
  -1  -2 -10   24.25    2.81
  -1  -2 -10   36.27    3.39
  -1   2 -11   50.80    3.69
   1   2  11   47.40    3.58
   1  -2  11   48.70    3.55
   1  -2  11   47.22    3.52
   1   2  11   49.22    3.62
   1   2  11   43.60    4.07
   1  -2  11   48.60    3.55
  -1   2 -11   37.42    4.06
  -1  -2 -11   48.75    4.30
  -1   2 -11   44.98    4.21
  -1  -2 -11   49.06    3.65
  -1   2 -11   42.40    3.60
  -1  -2 -11   45.91    3.55
  -1   2 -11   47.61    3.56
  -1   2 -11   35.85    3.55
  -1  -2 -11   43.27    3.50
   1   2  11   47.10    3.56
  -1   2 -11   48.69    3.71
  -1   2 -11   33.20    3.47
  -1   2 -11   48.89    3.62
  -1  -2 -11   47.59    3.61
  -1   2 -11   35.12    3.56
  -1  -2 -11   50.22    3.63
  -1   2 -11   49.43    3.63
  -1   2 -11   50.93    3.60
  -1  -2 -11   46.27    3.51
  -1   2 -11   43.31    4.16
  -1  -2 -11   42.90    4.18
   1   2  12  165.36   12.48
  -1   2 -12  182.22   12.62
   1  -2  12  174.70   12.44
   1  -2  12  176.96   12.47
   1   2  12  170.86   12.51
   1   2  12  169.76   13.06
   1  -2  12  183.98   12.48
  -1   2 -12  130.10   12.97
  -1  -2 -12  182.47   13.33
  -1   2 -12  171.57   13.25
  -1  -2 -12  165.42   12.48
  -1   2 -12  174.13   12.50
  -1   2 -12  165.81   12.54
  -1  -2 -12  173.11   12.56
  -1   2 -12  138.77   12.47
  -1  -2 -12  169.31   12.43
   1   2  12  164.25   12.46
  -1   2 -12  189.06   12.64
  -1  -2 -12  139.25   12.49
  -1   2 -12  185.72   12.56
  -1  -2 -12  169.51   12.52
  -1   2 -12  182.18   12.55
  -1  -2 -12  168.90   12.43
  -1  -2 -12  181.19   12.56
  -1   2 -12  180.66   12.53
  -1   2 -12  135.10   12.48
  -1   2 -12  173.00   13.25
  -1  -2 -12  183.30   13.32
  -1   2 -13   83.41    6.64
  -1  -2 -13   82.26    6.72
   1   2  13   75.93    5.82
  -1   2 -13   81.24    5.97
   1  -2  13   76.66    5.77
   1  -2  13   77.73    5.76
   1   2  13   86.90    5.88
   1  -2  13   80.53    5.79
   1   2  13   73.39    6.38
   1   2  13   77.07    5.84
  -1   2 -13   77.40    5.90
  -1   2 -13   84.20    5.84
  -1  -2 -13   80.36    5.81
  -1  -2 -13   76.61    5.90
  -1   2 -13   56.68    5.76
  -1  -2 -13   75.72    5.74
  -1  -2 -13   56.48    5.79
  -1   2 -13   91.24    6.02
  -1  -2 -13   83.30    5.89
  -1   2 -13   82.68    5.89
  -1  -2 -13   75.71    5.74
  -1   2 -13   80.92    5.89
  -1   2 -13   55.06    5.78
  -1   2 -13   82.99    5.86
  -1  -2 -13   73.28    5.85
  -1   2 -13   84.10    6.66
  -1   2 -13   56.07    6.29
  -1  -2 -13   82.36    6.75
  -1   2 -14    5.06    1.04
   1   2  14    7.87    0.98
   1  -2  14    6.52    0.93
   1  -2  14    6.36    0.81
   1   2  14    5.56    0.92
   1   2  14    4.20    0.87
  -1  -2 -14    5.38    0.96
  -1   2 -14    6.09    1.03
   1  -2  14    4.86    0.79
  -1  -2 -14    5.48    1.56
  -1   2 -14    8.53    1.82
   1   2  14    6.53    0.96
  -1   2 -14    6.63    0.95
  -1  -2 -14    5.15    1.01
  -1  -2 -14    7.32    0.91
  -1   2 -14    4.97    1.01
  -1  -2 -14    6.48    0.84
  -1   2 -14    5.00    1.16
  -1  -2 -14    3.41    0.91
   1  -2  14    6.14    0.87
   1   2  14    7.51    1.40
  -1  -2 -14    5.38    1.53
  -1   2 -14    5.35    1.63
  -1   2 -14    2.46    1.19
  -1  -2 -14    7.43    1.01
  -1   2 -14    4.23    0.89
  -1  -2 -14    6.03    0.78
  -1   2 -14    6.99    1.02
  -1  -2 -15    8.02    1.76
  -1   2 -15    8.38    1.81
  -1   2 -15    7.40    1.19
  -1  -2 -15    5.01    0.91
   1   2  15    6.52    0.97
   1   2  15    7.22    1.01
  -1   2 -15    8.40    1.08
   1   2  15    8.31    1.04
   1  -2  15    8.88    1.03
   1   2  15    5.50    0.82
  -1  -2 -15    6.30    1.03
   1  -2  15    6.45    0.92
   1   2  15    8.29    1.03
  -1  -2 -15    5.96    1.14
  -1  -2 -15    7.51    0.99
  -1   2 -15    6.82    1.05
  -1   2 -15    7.41    1.15
  -1   2 -15    5.44    0.96
  -1  -2 -15    8.30    1.10
  -1   2 -15    7.00    1.04
  -1  -2 -15    5.39    1.03
  -1  -2 -15    4.49    1.59
  -1   2 -15    6.53    1.70
   1   2  15    7.28    1.46
   1  -2  15    6.75    1.00
   1  -2  15    7.18    0.85
  -1   2 -16   29.84    3.12
  -1  -2 -16   24.38    2.96
   1   2  16   25.39    2.15
  -1   2 -16   20.53    2.26
   1   2  16   16.17    2.02
   1  -2  16   26.47    2.20
   1   2  16   24.97    2.19
   1  -2  16   26.13    2.14
   1   2  16   28.60    2.24
  -1   2 -16   31.09    2.26
  -1  -2 -16   28.16    2.34
  -1   2 -16   28.36    2.31
  -1  -2 -16   28.36    2.27
  -1   2 -16   26.57    2.25
  -1  -2 -16   19.73    2.17
  -1   2 -16   26.95    2.26
  -1  -2 -16   23.56    2.20
   1   2  16   24.11    2.65
  -1  -2 -16   24.64    3.02
  -1   2 -16   27.90    3.11
   1  -2  16   26.09    2.20
  -1  -2 -17   16.55    1.96
   1  -2  17   21.69    1.85
  -1   2 -17   23.07    1.87
  -1   2 -17   23.54    1.95
  -1   2 -17   21.06    1.87
  -1  -2 -17   21.06    1.87
  -1  -2 -17   14.47    1.78
  -1  -2 -17   21.86    1.87
  -1   2 -17   22.49    1.88
   1  -2  17   22.01    1.83
   1   2  17   13.40    1.65
   1   2  17   23.72    1.85
   1  -2  17   23.04    1.84
   1   2  17   21.40    1.85
   1   2  17   22.19    1.77
  -1   2 -17   13.15    1.82
   1  -2  17   23.85    1.87
   1   2  18    0.07    0.44
  -1   2 -18    0.05    0.59
   1  -2  18    0.13    0.51
   1  -2  18   -0.44    0.51
   1   2  18    0.45    0.36
  -1   2 -18    0.38    0.60
  -1  -2 -18    0.46    0.55
   1  -2  18    0.29    0.59
  -1   2 -18    0.05    0.64
  -1  -2 -18    0.10    0.64
  -1   2 -18    0.25    0.58
   1   2  18   -0.51    0.52
  -1  -2 -18   -0.04    0.56
   1   2  18   -0.14    0.50
   1  -2  18    0.83    0.55
   1   2  18   -0.04    0.57
   1   2  18    0.27    0.48
   1   2  19    0.06    0.44
  -1  -2 -19    0.65    0.61
  -1   2 -19    0.57    0.59
   1  -2  19    0.34    0.50
  -1   2 -19    0.67    0.49
   1   2  19    0.74    0.47
   1  -2  19    0.28    0.47
   1   2  19    0.03    0.51
  -1   2 -19    0.20    0.46
  -1   2 -19    1.06    0.53
   1  -2  19    0.07    0.42
   1  -2  19    0.82    0.45
  -1  -2 -19    0.18    0.47
   1  -2  20   27.12    1.91
   1   2  20   25.39    1.92
   1   2  20   28.18    1.94
   1  -2  20   27.06    1.93
  -1  -2 -20   22.92    1.96
   1   2  20   27.14    1.90
  -1   2 -20   25.76    1.97
   1   3 -21    3.20    0.64
   1  -3 -20    2.59    0.59
   1   3 -20    2.29    0.50
   1  -3 -20    1.80    0.48
  -1  -3  20    2.48    0.48
  -1   3  20    2.60    0.43
  -1   3  20    2.23    0.48
  -1  -3  20    2.18    0.40
  -1   3  20    2.53    0.40
   1  -3 -20    1.16    0.41
   1   3 -19    1.66    0.55
   1  -3 -19    1.99    0.64
   1  -3 -19    2.20    0.70
  -1   3  19    2.27    0.42
   1  -3 -19    2.94    0.64
  -1  -3  19    2.87    0.55
   1   3 -19    1.67    0.61
  -1  -3  19    2.21    0.52
  -1   3  19    2.18    0.49
   1  -3 -19    1.57    0.51
  -1  -3  19    2.38    0.51
  -1   3  19    2.92    0.57
  -1   3  19    1.78    0.51
  -1   3  18    7.42    0.91
  -1   3  18    4.41    0.76
  -1  -3  18    7.85    0.86
  -1   3  18    5.85    0.76
   1   3 -18    8.15    0.95
  -1  -3  18    7.65    0.89
   1  -3 -18    7.97    0.96
   1   3 -18    4.97    0.91
   1  -3 -18    6.01    1.01
   1  -3 -18   10.29    1.13
  -1  -3  18    7.08    0.88
  -1  -3  18    8.53    0.90
   1   3 -18    8.54    0.91
   1  -3 -18    3.87    0.81
  -1   3  18    8.46    0.86
  -1  -3  18    5.55    0.81
  -1   3  17    8.69    0.97
   1   3 -17    7.34    1.17
  -1  -3  17    8.99    1.01
   1   3 -17    9.37    1.04
  -1  -3  17    7.42    0.95
   1  -3 -17    8.03    0.96
  -1   3  17    8.28    0.99
  -1   3  17    6.38    0.92
  -1   3  17    7.64    0.99
  -1  -3  17    9.97    0.97
   1   3 -17   11.54    1.09
   1  -3 -17    8.02    1.06
   1   3 -17    9.28    1.11
  -1   3  17    7.41    0.89
  -1  -3  17    9.10    1.03
   1   3 -17    6.03    1.05
  -1   3  17    7.68    0.87
   1  -3 -17    6.79    1.13
   1  -3 -17    9.70    1.20
   1   3 -17    9.24    1.04
   1   3 -17    4.63    1.03
  -1  -3  17    5.18    0.91
   1   3 -16    2.16    1.21
  -1   3  16    1.54    0.99
   1  -3 -16    1.48    1.20
   1   3 -16   -0.43    1.19
   1  -3 -16    4.18    1.39
   1   3 -16    1.94    1.17
  -1   3  16    1.79    0.66
   1   3 -16    1.62    0.88
  -1  -3  16    1.62    0.64
  -1  -3  16    2.80    0.70
   1  -3 -16    3.24    0.67
   1   3 -16    3.61    0.81
  -1   3  16    2.58    0.71
  -1   3  16    2.14    0.66
  -1  -3  16    0.88    0.63
  -1   3  16    1.01    0.68
  -1  -3  16    2.11    0.75
   1   3 -16    1.75    0.74
   1  -3 -16    1.51    0.76
  -1   3  16    1.97    0.57
   1   3 -16    3.20    0.75
   1   3 -16    0.98    0.80
   1  -3 -16    1.54    0.89
   1  -3 -16    2.95    0.92
   1   3 -16    1.90    0.72
   1   3 -16    1.79    0.89
   1  -3 -16    2.34    0.68
  -1  -3  16    1.59    0.68
   1  -3 -15   38.57    3.98
   1   3 -15   39.77    3.98
   1   3 -15   38.87    4.21
   1  -3 -15   44.91    4.10
   1   3 -15   41.72    3.99
  -1   3  15   43.02    3.27
   1   3 -15   43.77    3.45
  -1  -3  15   41.31    3.25
   1   3 -15   41.20    3.27
  -1   3  15   43.36    3.27
  -1   3  15   42.50    3.88
  -1  -3  15   42.27    3.22
  -1   3  15   27.40    3.13
  -1   3  15   40.99    3.28
   1   3 -15   37.57    3.28
  -1   3  15   27.31    3.09
   1  -3 -15   38.58    3.28
   1   3 -15   45.96    3.31
  -1  -3  15   46.77    3.28
   1   3 -15   36.70    3.37
   1   3 -15   48.45    3.50
   1  -3 -15   40.67    3.39
   1  -3 -15   42.40    3.24
   1  -3 -15   41.49    3.25
   1   3 -15   42.45    3.29
   1   3 -15   41.50    3.44
  -1  -3  15   43.15    3.27
   1  -3 -14   18.07    2.43
  -1   3  14   16.72    2.20
   1   3 -14   17.04    2.64
   1   3 -14   17.23    2.40
   1  -3 -14   18.31    2.42
   1   3 -14   20.84    2.48
  -1   3  14   19.47    1.72
   1   3 -14   19.75    1.89
  -1  -3  14   18.20    1.72
   1   3 -14   19.85    1.75
  -1   3  14   19.55    1.74
  -1   3  14   21.28    1.78
  -1  -3  14   18.74    1.67
  -1   3  14   15.43    1.64
   1  -3 -14   17.92    1.74
   1   3 -14   21.87    1.80
   1   3 -14   16.55    1.75
  -1  -3  14   19.06    1.71
  -1   3  14   12.13    1.57
   1   3 -14   20.78    1.94
   1   3 -14   13.93    1.72
   1   3 -14   20.13    1.93
   1  -3 -14   19.88    1.73
   1   3 -14   17.68    1.73
   1   3 -14   19.82    1.93
   1  -3 -14   18.25    1.70
  -1  -3  14   20.26    1.77
   1   3 -13   41.42    3.90
   1   3 -13   34.45    3.47
   1  -3 -13   40.05    3.63
   1  -3 -13   38.73    3.60
   1   3 -13   36.98    3.48
   1   3 -13   37.43    2.97
  -1   3  13   34.98    2.82
  -1  -3  13   34.78    2.81
   1   3 -13   37.05    2.84
  -1  -3  13   34.89    2.71
  -1   3  13   34.17    3.36
  -1   3  13   41.03    2.86
  -1   3  13   28.54    2.72
  -1   3  13   36.59    2.84
  -1  -3  13   36.76    2.77
   1   3 -13   33.62    2.84
  -1  -3  13   37.85    2.82
   1  -3 -13   35.79    2.85
  -1   3  13   24.27    2.66
   1   3 -13   36.95    2.86
   1  -3 -13   22.09    2.71
   1   3 -13   42.58    3.04
   1   3 -13   37.34    2.99
   1   3 -13   30.17    2.86
   1  -3 -13   37.36    2.82
   1  -3 -13   23.05    2.71
   1   3 -13   40.35    3.02
   1   3 -13   38.04    2.85
   1  -3 -13   37.34    2.82
  -1  -3  13   35.28    2.83
   1   3 -12   36.23    3.47
   1  -3 -12   20.07    2.79
   1  -3 -12   33.09    3.19
   1   3 -12   32.01    3.11
   1   3 -12   32.22    3.07
   1  -3 -12   31.73    3.13
   1   3 -12   34.20    2.61
  -1   3  12   30.76    2.47
  -1  -3  12   29.83    2.44
  -1   3  12   30.60    3.03
  -1  -3  12   30.52    2.36
   1   3 -12   23.57    2.41
  -1   3  12   32.24    2.48
  -1  -3  12   31.84    2.43
   1  -3 -12   31.03    2.61
   1   3 -12   33.39    2.51
   1   3 -12   28.81    2.49
  -1  -3  12   31.48    2.45
   1  -3 -12   31.13    2.51
   1  -3 -12   19.28    2.38
   1   3 -12   32.82    2.64
   1   3 -12   23.22    2.49
   1   3 -12   34.06    2.65
   1   3 -12   30.36    2.47
   1  -3 -12   32.55    2.46
   1  -3 -12   22.95    2.41
   1  -3 -12   31.61    2.46
   1   3 -12   29.87    2.49
  -1  -3  12   28.63    2.46
  -1   3  11  147.08   10.48
   1   3 -11  150.39   10.75
   1  -3 -11  139.54   10.74
  -1   3  11  141.23   10.14
   1   3 -11  145.79   10.23
  -1   3  11  147.90   10.14
  -1   3  11   95.37    9.96
  -1  -3  11  143.57   10.12
   1   3 -11  113.65   10.10
  -1   3  11  150.92   10.73
  -1  -3  11  141.70   10.05
  -1   3  11  157.79   10.16
  -1  -3  11  147.26   10.09
   1  -3 -11  154.09   10.23
   1  -3 -11  140.11   10.15
   1   3 -11  145.84   10.15
  -1  -3  11  143.52   10.10
   1   3 -11  156.13   10.16
   1  -3 -11  103.61   10.07
   1   3 -11  146.93   10.26
   1   3 -11  153.92   10.26
   1   3 -11  151.24   10.24
   1   3 -11  155.70   10.16
   1  -3 -11  142.11   10.11
   1   3 -11  154.48   10.16
   1  -3 -11  149.04   10.13
   1  -3 -11   99.64   10.07
   1   3 -11  142.73   10.72
   1  -3 -11  142.07   10.77
   1  -3 -11  104.15   10.49
   1  -3 -10   10.11    1.41
   1  -3 -10   12.19    1.64
  -1   3  10   10.32    1.32
   1   3 -10    9.48    1.49
   1   3 -10   10.03    1.14
  -1   3  10   10.70    1.07
  -1   3  10   11.71    1.08
  -1   3  10    7.02    0.85
  -1  -3  10   10.44    1.03
   1  -3 -10    8.76    1.01
  -1  -3  10   10.91    0.91
   1   3 -10    7.32    1.05
  -1  -3  10   11.48    0.96
  -1   3  10   11.15    1.06
   1  -3 -10   11.06    1.23
  -1  -3  10   10.47    1.00
   1   3 -10   10.68    1.11
   1   3 -10   10.31    1.10
   1  -3 -10   10.14    1.09
   1  -3 -10    7.45    1.04
   1   3 -10   12.44    1.25
   1   3 -10   10.90    1.15
   1   3 -10   12.28    1.08
   1  -3 -10   12.28    1.64
   1  -3 -10    7.83    1.44
   1   3 -10    9.20    1.50
  -1   3  10    9.66    1.50
   1  -3 -10    8.19    1.03
   1   3 -10   11.29    1.11
   1  -3 -10    9.16    1.01
   1   3  -9  178.04   12.40
  -1   3   9  174.85   12.35
  -1   3   9  191.10   12.36
  -1  -3   9  173.29   12.24
  -1   3   9  187.14   12.36
  -1  -3   9  173.62   12.33
  -1   3   9  120.15   12.20
  -1  -3   9  180.70   12.27
  -1   3   9  181.20   12.35
   1   3  -9  201.16   12.43
  -1   3   9  183.09   12.85
   1  -3  -9  117.80   12.21
  -1   3   9  167.98   12.29
  -1  -3   9  169.56   12.29
  -1   3   9  193.04   12.38
   1  -3  -9  185.72   12.41
   1  -3  -9  173.54   12.36
   1   3  -9  179.72   12.36
   1   3  -9  169.59   12.35
   1  -3  -9  181.63   12.34
   1   3  -9  186.92   12.37
   1   3  -9  196.31   12.46
   1  -3  -9  122.94   12.29
   1   3  -9  178.64   12.40
   1   3  -9  190.14   12.45
   1  -3  -9  184.10   12.42
   1   3  -9  180.73   12.35
   1  -3  -9  173.56   12.33
   1  -3  -9  124.12   12.62
   1  -3  -9  171.87   12.84
   1   3  -9  177.53   12.83
   1   3  -9  159.20   12.93
  -1   3   9  182.11   12.70
   1  -3  -9  181.69   12.86
   1  -3  -9  180.62   12.80
   1   3  -9  180.15   12.81
   1   3  -8  160.64   11.70
   1  -3  -8  161.14   11.56
   1   3  -8  164.24   11.55
   1  -3  -8  164.92   11.59
   1  -3  -8  159.83   11.56
  -1   3   8  167.75   11.47
   1   3  -8  164.01   11.53
   1  -3  -8  169.24   11.57
  -1   3   8  157.34   11.41
  -1   3   8  159.72   11.12
   1   3  -8  158.32   11.15
  -1  -3   8  154.44   11.00
  -1   3   8  110.83   10.98
  -1  -3   8  155.91   11.09
  -1   3   8  176.18   11.13
  -1   3   8  169.70   11.12
  -1   3   8  174.12   11.12
   1   3  -8  177.59   11.19
  -1   3   8  164.82   11.57
   1  -3  -8  111.48   11.00
  -1  -3   8  164.40   11.03
  -1   3   8  153.00   11.07
  -1   3   8  172.40   11.13
   1  -3  -8  159.15   11.16
  -1  -3   8  155.83   11.05
   1   3  -8  162.69   11.12
   1  -3  -8  158.03   11.13
   1   3  -8  149.79   11.10
   1   3  -8  153.23   11.16
   1   3  -8  118.85   11.02
   1   3  -8  175.15   11.21
   1   3  -8  162.77   11.16
   1  -3  -8  159.92   11.17
   1  -3  -8  154.80   11.09
   1   3  -8  160.14   11.11
   1  -3  -8  168.09   11.14
   1   3  -8  169.61   11.13
   1   3  -8  169.45   11.20
   1  -3  -8  162.63   11.09
   1   3  -8  109.85   10.98
  -1   3   8  159.26   11.02
  -1  -3   8  152.45   11.11
   1   3  -7   13.87    1.66
   1  -3  -7   10.21    1.46
   1   3  -7   13.74    1.53
   1  -3  -7   11.36    1.50
  -1   3   7   12.06    1.55
   1  -3  -7   11.72    1.49
  -1   3   7   15.72    1.46
   1  -3  -7   12.49    1.49
   1   3  -7   11.17    1.46
  -1   3   7   11.69    1.45
   1   3  -7   11.65    1.16
  -1   3   7   13.90    1.15
  -1  -3   7   13.12    1.10
  -1  -3   7   12.22    0.98
  -1   3   7    9.49    0.97
   1   3  -7   13.20    1.16
  -1   3   7   13.09    1.11
   1   3  -7   12.80    1.21
  -1  -3   7   13.31    1.02
  -1   3   7   13.22    1.13
  -1   3   7   15.07    1.16
  -1   3   7   12.10    1.08
   1   3  -7   11.81    1.14
   1  -3  -7   13.05    1.16
   1   3  -7   12.88    1.16
   1   3  -7    9.89    1.18
  -1   3   7   12.97    1.05
   1   3  -7   10.08    1.05
  -1   3   7   12.33    1.07
   1   3  -7   11.25    1.20
   1  -3  -7   12.36    1.25
   1  -3  -7   12.89    1.14
   1  -3  -7   12.73    1.15
   1   3  -7   14.08    1.24
   1   3  -7   13.27    1.14
   1  -3  -7   11.85    1.11
  -1   3   7   12.40    1.04
  -1  -3   7   13.45    1.16
   1   3  -7    9.24    1.01
   1   3  -6   10.64    1.45
   1   3  -6   12.06    1.40
   1  -3  -6    7.79    1.28
  -1   3   6   10.08    1.39
   1  -3  -6   12.39    1.44
   1  -3  -6   11.45    1.34
   1   3  -6    8.53    0.87
  -1  -3   6    9.87    0.89
   1   3  -6    9.93    1.32
  -1   3   6   10.89    1.22
  -1   3   6   10.30    1.27
   1  -3  -6   12.23    1.44
   1   3  -6   10.75    0.99
   1   3  -6    9.52    0.96
  -1  -3   6    9.75    0.93
  -1   3   6   11.08    0.98
   1  -3  -6   10.15    1.07
  -1   3   6   11.19    0.94
  -1   3   6   10.30    0.90
  -1  -3   6   10.92    0.85
  -1   3   6   11.95    0.98
   1   3  -6    7.71    1.05
  -1   3   6    9.67    1.02
   1   3  -6   10.16    0.98
   1  -3  -6    8.98    0.98
   1   3  -6    9.08    1.02
   1   3  -6    9.90    0.95
  -1   3   6    9.74    0.91
  -1   3   6    9.90    0.91
   1   3  -6   10.76    1.06
   1  -3  -6   10.00    0.96
   1  -3  -6    8.94    0.98
   1  -3  -6   10.62    0.97
   1   3  -6    9.78    1.05
   1   3  -6   10.93    0.99
   1   3  -6   11.89    0.94
  -1   3   6   10.37    0.91
  -1  -3   6   10.33    1.00
   1   3  -5    1.13    0.42
  -1  -3   5    1.14    0.48
  -1   3   5    1.38    0.38
   1  -3  -5    1.06    0.74
   1   3  -5    1.71    0.86
   1  -3  -5    1.46    0.86
   1   3  -5    1.48    0.75
   1   3  -5    1.69    0.54
   1   3  -5    1.14    0.56
   1   3  -5    1.48    0.52
  -1   3   5    0.95    0.35
   1  -3  -5    0.59    0.42
  -1   3   5    1.11    0.34
  -1   3   5    1.39    0.32
  -1   3   5    1.41    0.66
   1  -3  -5    1.08    0.85
   1   3  -5    1.65    0.77
   1   3  -5    0.97    0.28
   1   3  -5    0.99    0.26
   1  -3  -5    1.07    0.64
  -1  -3   5    1.23    0.39
   1   3  -5    1.40    0.40
  -1   3   5    1.86    0.74
  -1   3   5    1.40    0.38
  -1  -3   5    1.35    0.26
  -1   3   5    0.70    0.37
  -1   3   5    1.47    0.38
  -1  -3   5    1.21    0.36
   1   3  -5    1.02    0.45
   1  -3  -5    1.10    0.57
   1  -3  -5    1.36    0.48
   1  -3  -5    0.75    0.45
   1   3  -5    1.22    0.53
   1   3  -5    1.35    0.52
   1   3  -4   20.70    1.94
   1  -3  -4   20.66    1.96
   1  -3  -4   20.11    1.98
   1   3  -4   20.22    2.02
   1  -3  -4   19.07    1.61
   1   3  -4   20.19    1.64
   1   3  -4   20.63    1.67
  -1   3   4   19.89    1.61
   1   3  -4   19.14    1.68
  -1   3   4   20.10    1.61
  -1   3   4   19.51    1.59
   1  -3  -4   19.44    1.62
   1   3  -4   19.47    1.92
  -1   3   4   22.66    1.95
  -1  -3   4   21.89    1.74
   1   3  -4   25.05    1.79
   1  -3  -4   19.22    1.96
   1   3  -4   21.94    1.70
  -1   3   4   18.39    1.84
   1   3  -4   21.78    1.70
  -1  -3   4   18.27    1.51
  -1   3   4   21.76    1.61
  -1   3   4   24.90    1.61
  -1  -3   4   20.36    1.61
  -1  -3   4   18.74    1.58
   1   3  -4   19.87    1.63
   1  -3  -4   20.82    1.68
  -1   3   4   22.33    1.61
   1  -3  -4   19.65    1.51
  -1   3   4   20.28    1.62
  -1  -3   4   19.19    1.64
   1   3  -4   20.81    1.65
  -1   3   3    4.91    0.85
   1  -3  -3    4.78    1.01
   1   3  -3    4.89    0.96
   1   3  -3    5.67    0.93
   1  -3  -3    5.51    0.60
   1   3  -3    5.04    0.63
   1   3  -3    5.35    0.65
  -1   3   3    4.94    0.56
   1   3  -3    5.16    0.67
  -1   3   3    4.62    0.57
   1  -3  -3    5.87    0.63
  -1   3   3    4.66    0.53
   1   3  -3    6.07    0.74
   1   3  -3    4.79    0.88
   1   3  -3    6.33    0.77
   1  -3  -3    5.80    1.00
   1  -3  -3    5.83    0.89
  -1  -3   3    4.55    0.72
  -1   3   3    6.97    0.93
  -1   3   3    5.12    0.85
  -1   3   3    6.79    0.52
   1   3  -3    4.95    0.65
  -1   3   3    5.11    0.57
  -1   3   3    5.35    0.62
  -1  -3   3    4.17    0.40
  -1  -3   3    4.29    0.50
   1  -3  -3    4.41    0.58
  -1   3   3    5.77    0.53
   1   3  -3    5.12    0.61
  -1  -3   3    5.35    0.59
   1   3  -3    5.48    0.65
  -1   3   3    4.20    0.56
  -1  -3   3    5.14    0.58
   1  -3  -3    4.97    0.43
   1  -3  -2   60.77    4.49
   1   3  -2   56.04    4.15
  -1  -3   2   52.40    4.41
  -1   3   2   64.74    4.51
   1   3  -2   57.49    4.44
   1   3  -2   56.22    4.20
   1  -3  -2   57.58    4.20
  -1   3   2   61.46    4.21
  -1   3   2   58.18    4.20
   1  -3  -2   55.43    4.19
  -1   3   2   56.94    4.19
  -1   3   2   61.58    4.47
   1   3  -2   66.54    4.43
   1   3  -2   65.64    4.46
  -1  -3   2   50.32    4.39
   1  -3  -2   59.83    4.47
   1  -3  -2   55.78    4.46
  -1  -3   2   52.17    4.40
  -1   3   2   60.05    4.45
  -1   3   2   59.24    4.20
   1   3  -2   68.42    4.18
  -1   3   2   65.56    4.14
  -1   3   2   64.93    4.42
  -1  -3   2   49.01    4.08
   1   3  -2   60.84    4.23
   1   3  -2   54.44    4.20
  -1  -3   2   57.37    4.18
   1  -3  -2   55.87    4.18
  -1   3   2   64.74    4.15
  -1   3   2   59.31    4.20
  -1  -3   2   61.53    4.20
   1  -3  -2   55.85    4.12
   1  -3  -1   40.38    3.08
   1   3  -1   34.08    2.98
  -1  -3   1   33.13    3.00
  -1   3   1   36.74    3.07
  -1   3   1   34.50    2.79
   1  -3  -1   33.81    2.79
   1   3  -1   36.75    2.78
  -1   3   1   36.61    2.80
  -1   3   1   34.14    2.78
  -1  -3   1   37.70    2.80
   1  -3  -1   35.54    3.03
   1  -3  -1   30.83    2.99
   1   3  -1   41.57    3.07
   1   3  -1   42.06    3.04
  -1  -3   1   33.34    2.99
  -1  -3   1   34.95    3.00
   1   3  -1   43.29    2.87
  -1   3   1   38.22    2.69
   1   3  -1   34.18    2.81
  -1   3   1   41.39    2.94
  -1   3   1   37.60    2.80
   1   3  -1   43.18    2.75
  -1   3   1   37.00    2.71
   1  -3  -1   35.87    2.77
  -1   3   1   35.67    2.79
   1  -3  -1   34.94    2.71
   1   3  -1   35.05    2.81
  -1  -3   1   33.74    2.77
  -1   3   0  268.41   19.02
   1   3   0  266.14   18.93
   1  -3   0  256.87   18.99
   1  -3   0  244.22   18.75
   1   3   0  256.77   18.74
  -1   3   0  262.29   18.77
  -1   3   0  255.22   18.77
  -1   3   0  242.17   18.76
  -1  -3   0  245.03   18.76
  -1   3   0  243.36   18.94
   1  -3   0  254.38   18.97
  -1  -3   0  254.75   19.00
  -1   3   0  284.06   18.97
   1  -3   0  251.27   18.97
   1   3   0  269.67   19.02
   1   3   0  297.17   18.92
   1   3   0  253.61   18.68
  -1   3   0  278.62   18.86
   1   3   0  260.59   18.76
  -1   3   0  259.62   18.77
  -1   3   0  253.21   18.66
  -1   3   0  243.79   18.75
  -1   3   0  264.33   18.68
   1   3   0  269.50   18.69
  -1  -3   0  249.50   18.76
   1   3   0  295.10   18.75
  -1   3   0  254.13   18.76
   1   3   0  263.02   18.78
  -1  -3   0  247.33   18.74
   1  -3   0  250.65   18.71
  -1   3  -1   28.65    2.60
   1   3   1   31.33    2.46
   1   3   1   29.66    2.26
  -1   3  -1   33.10    2.33
  -1  -3  -1   29.07    2.32
  -1   3  -1   27.91    2.29
   1   3   1   27.72    2.29
  -1  -3  -1   30.40    2.30
   1   3   1   30.20    2.60
   1  -3   1   30.83    2.50
  -1  -3  -1   27.16    2.56
  -1   3  -1   32.58    2.49
  -1   3  -1   31.25    2.47
  -1   3  -1   31.08    2.33
  -1   3  -1   30.65    2.31
   1   3   1   30.64    2.28
   1   3   1   34.15    2.51
   1   3   1   29.82    2.21
   1   3   1   31.99    2.29
   1   3   1   28.99    2.22
  -1  -3  -1   30.54    2.31
   1   3   1   30.36    2.32
   1  -3   1   26.58    2.25
  -1  -3  -1   28.92    2.27
  -1   3  -2  205.22   14.67
   1   3   2  197.75   14.48
  -1   3  -2  203.66   14.37
  -1   3  -2  202.15   14.63
  -1   3  -2  192.67   14.38
  -1  -3  -2  204.95   14.38
   1   3   2  196.12   14.33
  -1   3  -2  199.75   14.37
   1   3   2  189.14   14.36
  -1   3  -2  196.29   14.39
  -1  -3  -2  197.17   14.36
  -1  -3  -2  196.67   14.37
  -1  -3  -2  201.14   14.67
   1   3   2  215.27   14.69
  -1   3  -2  214.49   14.51
  -1   3  -2  193.33   14.61
   1   3   2  221.33   14.70
   1  -3   2  200.01   14.54
  -1   3  -2  220.99   14.55
  -1   3  -2  171.42   14.37
   1  -3   2  186.46   14.27
   1   3   2  199.31   14.63
   1   3   2  197.96   14.34
   1   3   2  206.36   14.32
  -1  -3  -2  197.97   14.37
   1   3   2  214.43   14.38
   1   3   2  205.43   14.33
  -1   3  -2  200.65   14.36
   1   3   2  198.42   14.37
  -1  -3  -2  190.10   14.33
   1  -3   2  195.36   14.34
  -1   3  -3  147.25   11.24
  -1   3  -3  150.78   11.54
  -1  -3  -3  149.79   11.38
  -1   3  -3  155.16   11.59
  -1   3  -3  151.68   11.30
  -1   3  -3  140.38   11.26
  -1  -3  -3  157.15   11.29
   1   3   3  156.91   11.22
  -1   3  -3  158.86   11.27
   1   3   3  143.44   11.25
  -1  -3  -3  154.10   11.29
  -1  -3  -3  151.22   11.25
  -1   3  -3  165.43   11.37
  -1   3  -3  170.45   11.42
   1  -3   3  154.06   11.40
   1   3   3  156.56   11.58
  -1   3  -3  157.11   11.55
   1   3   3  172.53   11.63
   1   3   3  169.06   11.57
   1   3   3  158.19   11.23
   1  -3   3  152.19   11.18
   1   3   3  159.99   11.23
   1   3   3  159.07   11.24
   1   3   3  154.49   11.29
  -1  -3  -3  153.58   11.28
  -1  -3  -3  150.23   11.23
   1   3   3  150.92   11.27
  -1   3  -3  155.54   11.26
  -1   3  -4  139.00   10.19
  -1  -3  -4  136.94    9.99
  -1   3  -4  123.48    9.88
  -1   3  -4  139.72    9.88
  -1  -3  -4  138.62    9.89
  -1  -3  -4  138.99    9.82
  -1   3  -4  142.51    9.86
  -1   3  -4  134.92    9.89
   1   3   4  128.61    9.84
  -1   3  -4  139.76    9.85
  -1  -3  -4  143.13    9.87
  -1  -3  -4  131.63    9.85
  -1  -3  -4  138.12    9.88
   1   3   4  135.82   10.18
   1  -3   4  129.04    9.96
  -1   3  -4  143.68   10.20
   1   3   4  136.46   10.19
   1  -3   4  136.26    9.79
  -1   3  -4  139.10    9.89
   1   3   4  141.02    9.84
   1   3   4  138.73    9.80
   1  -3   4  119.04    9.81
   1   3   4  144.88    9.85
  -1   3  -4  132.51    9.88
  -1  -3  -4  144.14    9.90
   1  -3   4  120.89    9.78
   1   3   4  131.29    9.85
  -1  -3  -4  128.81    9.82
  -1   3  -4  144.24    9.84
  -1   3  -5    2.75    0.54
  -1  -3  -5    2.98    0.63
   1  -3   5    3.00    0.37
   1   3   5    2.97    0.54
   1   3   5    3.14    0.49
   1  -3   5    2.67    0.35
   1  -3   5    3.52    0.38
   1   3   5    3.14    0.46
   1   3   5    2.86    0.34
  -1   3  -5    2.57    0.51
   1  -3   5    2.68    0.46
  -1  -3  -5    4.01    1.00
  -1   3  -5    3.78    0.96
  -1   3  -5    1.75    0.37
   1   3   5    2.08    0.94
   1  -3   5    2.61    0.46
   1   3   5    2.08    0.69
  -1   3  -5    2.50    0.40
   1   3   5    2.89    0.48
  -1   3  -5    2.59    0.56
  -1   3  -5    3.11    0.58
  -1   3  -5    3.39    0.61
   1   3   5    2.43    0.52
  -1   3  -5    3.39    0.43
  -1  -3  -5    3.11    0.64
  -1  -3  -5    2.75    0.54
  -1  -3  -5    3.02    0.49
   1   3   5    2.57    0.41
  -1   3  -5    3.46    0.59
  -1  -3  -5    2.38    0.56
  -1  -3  -5    2.86    0.42
  -1  -3  -5    2.29    0.40
  -1   3  -5    1.77    0.88
  -1  -3  -5    2.24    0.67
  -1   3  -6   86.88    6.76
  -1  -3  -6   68.77    6.45
   1   3   6   89.37    6.33
   1   3   6   95.32    6.40
   1   3   6   97.89    6.37
   1  -3   6   90.85    6.28
   1  -3   6   91.08    6.27
  -1   3  -6   97.16    6.38
   1   3   6   84.55    6.76
   1   3   6   93.01    6.35
   1  -3   6   92.76    6.28
  -1   3  -6   96.88    6.80
   1   3   6   86.66    6.68
   1  -3   6   86.07    6.31
   1   3   6   91.75    6.73
   1  -3   6   83.17    6.31
  -1  -3  -6   95.80    6.81
  -1  -3  -6   90.96    6.34
   1   3   6   83.88    6.34
  -1   3  -6   87.99    6.37
  -1   3  -6   95.01    6.41
  -1   3  -6   95.32    6.40
   1   3   6   90.27    6.38
  -1   3  -6   60.18    6.26
  -1  -3  -6   86.81    6.32
  -1   3  -6   88.90    6.37
  -1  -3  -6   92.80    6.38
  -1  -3  -6   91.29    6.38
  -1   3  -6   94.67    6.39
  -1  -3  -6   93.44    6.38
  -1  -3  -6   67.80    6.27
   1   3   6   89.43    6.30
  -1   3  -6   63.50    6.25
  -1  -3  -6   90.00    6.30
  -1   3  -7  558.14   38.09
  -1   3  -7  559.36   38.00
  -1  -3  -7  417.09   37.63
   1  -3   7  537.70   37.46
   1   3   7  537.15   37.52
   1   3   7  557.40   37.54
   1  -3   7  534.71   37.45
   1  -3   7  549.10   37.46
  -1   3  -7  583.87   37.55
   1   3   7  568.17   38.02
   1   3   7  557.72   37.52
   1   3   7  540.78   37.91
  -1   3  -7  554.59   37.98
   1   3   7  522.89   37.85
  -1  -3  -7  591.60   38.03
   1   3   7  495.25   37.50
  -1   3  -7  512.93   37.54
  -1   3  -7  543.52   37.49
  -1   3  -7  556.68   37.57
  -1  -3  -7  498.85   37.48
  -1  -3  -7  512.76   37.47
  -1   3  -7  574.68   37.57
   1   3   7  534.07   37.55
  -1  -3  -7  578.06   37.56
  -1  -3  -7  513.35   37.49
  -1   3  -7  532.55   37.54
  -1  -3  -7  549.38   37.55
  -1  -3  -7  555.48   37.55
  -1   3  -7  535.77   37.58
  -1   3  -7  559.40   37.56
  -1  -3  -7  426.88   37.44
   1   3   7  522.57   37.45
  -1  -3  -7  536.53   37.47
  -1   3  -7  381.26   37.40
  -1  -3  -8   10.06    1.27
  -1   3  -8   16.04    1.82
   1   3   8   11.27    1.61
  -1   3  -8   13.86    1.72
   1   3   8   12.05    1.44
  -1   3  -8   16.16    1.78
   1   3   8   10.89    1.49
  -1  -3  -8   13.56    1.60
   1   3   8   11.74    1.16
   1  -3   8   13.00    1.06
   1  -3   8   13.53    1.07
   1   3   8   13.61    1.19
  -1   3  -8    9.86    1.10
   1   3   8   13.84    1.19
   1  -3   8   14.19    1.10
  -1  -3  -8   10.06    1.21
   1   3   8   11.29    1.11
  -1  -3  -8   11.08    1.20
  -1   3  -8   13.45    1.13
  -1   3  -8   12.71    1.21
  -1  -3  -8   12.92    1.10
  -1   3  -8   12.47    1.25
  -1  -3  -8   11.45    1.11
  -1  -3  -8   12.34    1.10
   1   3   8   12.65    1.18
  -1   3  -8   13.36    1.25
  -1  -3  -8   12.06    1.11
  -1  -3  -8   12.61    1.20
  -1   3  -8   12.68    1.21
  -1  -3  -8   12.49    1.22
  -1  -3  -8    9.03    1.03
  -1   3  -8   13.50    1.20
  -1   3  -8   13.20    1.23
  -1   3  -8   13.00    1.30
  -1  -3  -8   11.95    1.08
  -1   3  -9    2.93    1.12
  -1  -3  -9    3.33    0.95
   1   3   9    3.18    0.92
  -1  -3  -9    3.95    1.22
   1   3   9    3.72    0.69
  -1  -3  -9    4.02    0.71
  -1   3  -9    3.83    0.67
   1  -3   9    3.28    0.51
   1   3   9    3.18    0.57
   1  -3   9    3.59    0.49
   1   3   9    3.98    0.67
  -1   3  -9    2.09    0.49
   1  -3   9    3.60    0.53
   1   3   9    3.39    0.63
   1   3   9    4.21    0.57
  -1  -3  -9    2.95    0.73
  -1   3  -9    3.87    0.60
  -1   3  -9    2.96    0.69
  -1  -3  -9    3.28    0.74
  -1  -3  -9    4.06    0.56
  -1   3  -9    4.15    0.75
  -1  -3  -9    3.44    0.54
  -1  -3  -9    3.31    0.56
  -1   3  -9    2.05    0.68
   1   3   9    2.69    0.59
  -1  -3  -9    2.36    0.53
  -1   3  -9    3.60    0.75
  -1  -3  -9    3.12    0.51
  -1   3  -9    2.97    0.66
  -1  -3  -9    2.32    0.44
  -1   3  -9    3.75    0.70
  -1  -3  -9    3.46    0.65
  -1   3  -9    3.78    1.15
   1   3   9    1.50    0.97
  -1  -3  -9    2.55    1.16
  -1   3  -9    4.86    1.35
   1   3  10   25.36    2.30
  -1  -3 -10   19.91    2.51
  -1   3 -10   21.63    2.52
   1   3  10   25.24    1.96
  -1   3 -10   19.34    1.98
   1   3  10   22.28    1.93
   1   3  10   24.54    1.93
   1  -3  10   23.54    1.80
   1  -3  10   21.91    1.81
   1   3  10   22.36    1.91
  -1   3 -10   16.94    1.79
   1  -3  10   23.92    1.83
   1   3  10   26.36    2.55
  -1  -3 -10   21.32    1.80
  -1   3 -10   21.35    1.86
  -1   3 -10   21.77    1.95
  -1  -3 -10   23.82    1.98
  -1  -3 -10   22.23    1.83
  -1  -3 -10   18.76    1.81
  -1   3 -10   26.17    2.02
  -1  -3 -10   21.38    1.82
   1   3  10   21.35    1.90
  -1   3 -10   17.81    1.89
  -1  -3 -10   21.91    1.93
  -1   3 -10   23.33    1.96
  -1  -3 -10   21.53    1.85
  -1   3 -10   23.86    2.59
  -1  -3 -10   21.16    2.59
  -1   3 -10   25.74    2.63
  -1  -3 -10   21.19    1.93
  -1   3 -10   26.93    1.98
  -1   3 -10   21.63    1.94
  -1   3 -10   24.49    2.04
  -1   3 -11    5.30    0.92
   1   3  11    3.12    0.74
   1  -3  11    4.81    0.63
   1   3  11    5.03    0.82
   1   3  11    5.15    0.76
  -1  -3 -11    5.07    0.83
  -1   3 -11    3.99    0.82
   1   3  11    4.78    0.81
   1  -3  11    4.37    0.67
  -1  -3 -11    3.99    1.31
   1   3  11    4.03    1.18
  -1   3 -11    1.37    1.08
  -1   3 -11    5.38    1.43
  -1   3 -11    4.30    0.87
  -1  -3 -11    3.41    0.83
  -1  -3 -11    4.96    0.70
  -1   3 -11    3.74    0.70
  -1   3 -11    2.91    0.79
  -1  -3 -11    5.42    0.68
  -1  -3 -11    3.55    0.63
   1   3  11    4.05    0.71
  -1   3 -11    3.02    0.72
  -1  -3 -11    5.16    0.81
  -1   3 -11    4.26    0.78
  -1   3 -11    4.82    0.92
  -1  -3 -11    3.57    0.59
  -1   3 -11    6.77    0.90
  -1   3 -11    4.46    1.41
   1   3  11    4.38    0.98
  -1  -3 -11    4.58    1.35
  -1  -3 -12  173.99   13.31
  -1   3 -12  181.46   13.30
  -1   3 -12  132.62   13.04
  -1   3 -12  131.37   12.37
  -1  -3 -12  172.06   12.42
  -1   3 -12  187.80   12.52
  -1   3 -12  174.04   12.53
  -1  -3 -12  183.56   12.56
  -1   3 -12  132.20   12.45
  -1  -3 -12  170.70   12.37
  -1   3 -12  177.51   12.53
  -1  -3 -12  169.54   12.37
  -1  -3 -12  174.39   12.52
  -1   3 -12  128.77   12.46
  -1  -3 -12  178.58   12.52
  -1   3 -12  176.80   12.52
   1  -3  12  180.50   12.40
   1   3  12  176.48   13.16
   1   3  12  185.20   12.50
   1  -3  12  169.85   12.46
   1  -3  12  171.86   12.39
   1   3  12  176.42   12.49
  -1   3 -12  183.28   13.29
  -1  -3 -12  160.95   13.21
  -1   3 -12  178.45   12.61
   1   3  12  171.40   12.48
  -1  -3 -13  105.29    8.85
  -1   3 -13  108.41    8.85
   1   3  13  116.93    8.06
  -1   3 -13  121.81    8.21
   1  -3  13  111.64    8.03
   1   3  13  115.95    8.06
   1   3  13  107.97    8.69
   1   3  13  116.62    8.06
   1   3  13  110.29    8.06
  -1  -3 -13  115.93    7.99
  -1   3 -13  120.69    8.09
  -1   3 -13  109.36    8.10
  -1  -3 -13  108.51    8.12
  -1   3 -13   80.83    7.99
  -1  -3 -13   79.36    7.97
  -1  -3 -13  103.73    8.04
  -1   3 -13  123.85    8.12
  -1   3 -13  112.46    8.11
  -1   3 -13   80.08    8.01
  -1  -3 -13  108.70    8.07
  -1   3 -13   82.10    8.60
  -1  -3 -13  111.51    8.92
  -1   3 -13  104.31    8.86
  -1  -3 -14    0.98    1.30
  -1   3 -14    1.37    1.17
   1   3  14    2.19    0.75
  -1   3 -14    2.60    0.93
  -1   3 -14    3.64    0.84
   1   3  14    2.32    0.70
   1  -3  14    2.43    0.73
  -1  -3 -14    2.54    0.79
   1   3  14    4.07    0.78
   1   3  14    3.19    0.79
  -1   3 -14    3.45    0.81
  -1   3 -14    3.53    0.87
  -1  -3 -14    2.78    0.68
  -1  -3 -14    2.45    0.87
  -1   3 -14    1.73    0.76
  -1  -3 -14    3.04    0.81
  -1   3 -14    1.88    0.76
  -1  -3 -14    3.97    0.80
  -1   3 -14    2.44    0.77
  -1   3 -14    4.28    1.36
  -1   3 -14    2.00    1.33
  -1  -3 -14    3.20    1.40
   1   3  14    2.36    1.09
  -1  -3 -15   -0.79    1.32
  -1   3 -15    0.39    1.23
  -1   3 -15    1.25    0.89
   1   3  15    0.27    0.66
   1  -3  15    1.10    0.61
  -1  -3 -15    0.24    0.66
  -1   3 -15    0.25    0.71
   1   3  15    0.23    0.62
   1   3  15    0.53    0.70
   1  -3  15    0.79    0.63
  -1   3 -15    0.70    0.78
  -1  -3 -15    0.13    0.71
  -1   3 -15    0.06    0.71
  -1   3 -15    0.72    0.66
  -1  -3 -15    0.88    0.68
  -1  -3 -15    0.48    0.79
  -1   3 -15    0.47    0.69
  -1  -3 -15    0.92    0.70
  -1   3 -15    0.58    0.71
  -1   3 -15   -1.01    1.25
   1   3  15    0.16    0.94
  -1   3 -15    0.56    0.99
  -1  -3 -15    1.60    1.28
  -1  -3 -16   39.34    3.53
  -1   3 -16   42.69    3.54
   1  -3  16   44.12    3.43
  -1   3 -16   49.29    3.53
  -1   3 -16   45.15    3.61
   1   3  16   45.50    3.45
   1  -3  16   43.01    3.44
  -1   3 -16   46.07    3.52
   1   3  16   44.65    3.46
   1   3  16   36.60    3.89
  -1  -3 -16   44.33    3.58
  -1  -3 -16   42.02    3.47
   1   3  16   45.57    3.49
   1  -3  16   43.88    3.40
  -1   3 -16   48.39    3.55
  -1  -3 -16   46.07    3.50
  -1   3 -16   28.42    3.39
   1  -3  16   39.17    3.43
  -1   3 -17    0.31    0.70
   1   3  17    0.61    0.53
  -1  -3 -17   -0.05    0.58
   1  -3  17    0.28    0.49
  -1   3 -17   -0.48    0.61
  -1  -3 -17   -0.05    0.56
  -1   3 -17    0.60    0.63
  -1  -3 -17    0.29    0.74
   1   3  17    0.30    0.58
   1  -3  17    1.11    0.53
   1   3  17    0.17    0.53
   1  -3  17   -0.10    0.58
   1  -3  17   -0.21    0.56
  -1   3 -17    0.89    0.68
  -1   3 -17    0.33    0.68
  -1  -3 -17    0.16    0.68
   1   3  17    0.41    0.49
  -1  -3 -18   50.86    3.58
  -1  -3 -18   44.34    3.48
   1  -3  18   46.37    3.41
   1   3  18   46.64    3.49
   1   3  18   38.94    3.41
  -1   3 -18   49.73    3.53
   1  -3  18   41.42    3.45
   1  -3  18   47.55    3.45
  -1   3 -18   46.80    3.49
  -1   3 -18   46.17    3.53
  -1  -3 -18   45.83    3.55
   1   3  18   32.58    3.35
   1   3  18   49.20    3.46
  -1   3 -18   47.73    3.58
  -1  -3 -19    1.67    0.61
   1  -3  19    1.46    0.42
  -1  -3 -19    1.38    0.47
  -1   3 -19    0.94    0.51
   1  -3  19    1.68    0.45
  -1   3 -19    1.33    0.58
   1   3  19    0.18    0.33
   1  -3  19    1.60    0.48
  -1  -3 -19    1.21    0.56
   1   3  19    1.25    0.40
   1   3  19    1.03    0.45
  -1   3 -19    1.18    0.55
   1  -3  19    1.32    0.40
   1   3  19    1.42    0.45
  -1  -3 -20    0.27    0.46
  -1   3 -20   -0.12    0.41
   1  -3  20    0.27    0.30
  -1   3 -20   -0.11    0.32
   1   3  20   -0.04    0.34
   1   3  20    0.38    0.28
  -1   4  20    1.10    0.31
   1  -4 -20    1.40    0.38
  -1  -4  20    1.48    0.36
   1   4 -19    3.99    0.63
   1  -4 -19    3.10    0.62
   1  -4 -19    6.10    0.78
  -1   4  19    6.08    0.65
  -1   4  19    3.16    0.48
  -1  -4  19    5.30    0.64
  -1  -4  19    4.90    0.57
   1   4 -19    5.50    0.65
   1  -4 -19    4.88    0.66
   1  -4 -19    2.81    0.53
  -1   4  19    4.95    0.62
   1   4 -19    4.99    0.76
   1   4 -18   11.35    1.32
   1  -4 -18   12.70    1.33
  -1  -4  18    9.34    1.20
   1  -4 -18   19.04    1.48
  -1   4  18   15.20    1.31
  -1   4  18   10.96    1.16
  -1  -4  18   15.73    1.32
  -1   4  18   16.09    1.30
   1   4 -18   16.30    1.46
   1  -4 -18    8.52    1.19
  -1  -4  18   16.46    1.26
   1  -4 -18   16.29    1.36
   1   4 -18   15.81    1.34
   1   4 -17    2.63    0.81
  -1   4  17    0.09    0.56
   1   4 -17    0.36    0.58
  -1  -4  17    0.31    0.47
  -1   4  17    0.35    0.43
  -1  -4  17   -0.50    0.46
   1  -4 -17    0.64    0.67
   1   4 -17   -0.28    0.63
  -1  -4  17    0.69    0.56
   1   4 -17   -0.12    0.66
  -1   4  17    0.41    0.47
   1  -4 -17   -0.38    0.65
   1  -4 -17    0.57    0.71
   1   4 -17    0.13    0.69
  -1  -4  17    0.66    0.58
  -1   4  17   -0.28    0.48
   1   4 -16    1.67    1.35
  -1   4  16    1.09    0.93
  -1   4  16   -0.15    0.60
   1   4 -16    0.07    0.74
  -1  -4  16   -0.05    0.52
   1  -4 -16    0.28    0.53
   1   4 -16   -0.05    0.60
  -1   4  16    0.08    0.48
  -1  -4  16    0.33    0.49
   1   4 -16   -0.16    0.69
  -1  -4  16    0.04    0.58
   1  -4 -16    0.11    0.69
   1   4 -16    0.34    0.79
   1  -4 -16   -0.18    0.72
  -1   4  16    0.40    0.48
   1   4 -16   -0.05    0.58
   1   4 -16    1.60    0.84
  -1   4  16    0.05    0.52
  -1  -4  16    0.16    0.61
   1  -4 -15    6.30    1.60
   1   4 -15    8.62    1.68
   1   4 -15    7.36    1.88
  -1   4  15    3.64    1.28
   1   4 -15    7.71    1.13
  -1   4  15    6.27    0.94
  -1  -4  15    7.19    1.00
  -1  -4  15    6.44    0.88
   1   4 -15    7.04    0.97
   1  -4 -15    7.74    0.95
   1   4 -15    5.44    1.45
   1  -4 -15    6.01    1.58
  -1  -4  15    6.78    0.85
  -1   4  15    3.34    0.77
   1   4 -15    7.94    1.06
   1  -4 -15    5.55    0.98
  -1  -4  15    8.16    0.93
   1   4 -15    7.49    1.03
   1   4 -15    7.94    1.16
   1   4 -15    5.60    0.99
  -1   4  15    4.50    0.82
   1   4 -15    7.62    0.99
   1  -4 -15    7.66    0.94
   1   4 -15    6.88    1.18
  -1   4  15    8.25    0.95
  -1  -4  15    8.52    1.01
   1  -4 -14    2.98    1.29
  -1   4  14    2.87    1.10
   1   4 -14    2.49    1.44
   1   4 -14    3.43    1.32
   1  -4 -14    2.93    1.24
   1   4 -14    4.06    1.33
  -1   4  14    5.52    0.87
   1   4 -14    4.08    1.03
  -1  -4  14    2.63    0.72
  -1  -4  14    4.86    0.84
   1   4 -14    4.34    0.81
   1  -4 -14    3.77    0.76
  -1   4  14    2.77    0.66
  -1  -4  14    5.53    0.71
  -1   4  14    2.89    0.64
   1   4 -14    0.06    0.90
   1   4 -14    3.94    0.88
  -1  -4  14    3.55    0.76
   1  -4 -14    3.31    0.91
   1   4 -14    5.25    1.08
   1   4 -14    1.44    0.82
   1   4 -14    3.88    0.82
   1   4 -14    3.53    1.01
   1  -4 -14    3.41    0.72
  -1   4  14    4.68    0.78
  -1  -4  14    4.27    0.87
   1  -4 -13   23.06    2.83
   1   4 -13   29.69    2.95
  -1   4  13   25.50    2.19
   1   4 -13   26.20    2.31
  -1  -4  13   27.81    2.19
   1   4 -13   24.99    2.19
  -1  -4  13   27.01    2.14
  -1   4  13   25.82    2.16
  -1   4  13   29.18    2.86
  -1   4  13   18.71    2.05
   1  -4 -13   16.53    2.17
  -1   4  13   24.55    2.15
  -1  -4  13   26.35    2.07
  -1   4  13   18.07    2.01
   1   4 -13   26.92    2.24
  -1  -4  13   26.38    2.12
   1  -4 -13   26.82    2.24
   1   4 -13   27.80    2.24
   1   4 -13   27.65    2.38
   1   4 -13   18.64    2.21
   1  -4 -13   26.17    2.15
   1  -4 -13   25.98    2.88
   1   4 -13   23.17    2.84
   1   4 -13   29.87    3.20
   1  -4 -13   24.62    2.13
   1   4 -13   26.38    2.20
  -1   4  12   71.59    5.16
   1   4 -12   78.98    5.30
  -1  -4  12   67.68    5.14
   1   4 -12   71.58    5.18
  -1  -4  12   65.12    5.12
  -1   4  12   70.90    5.14
  -1   4  12   76.50    5.88
   1   4 -12   52.18    5.11
  -1   4  12   56.32    5.06
  -1   4  12   49.36    4.99
   1  -4 -12   49.89    5.13
  -1  -4  12   72.03    5.06
  -1   4  12   73.85    5.19
  -1  -4  12   69.54    5.09
   1  -4 -12   71.84    5.20
   1   4 -12   67.81    5.17
   1   4 -12   76.76    5.24
   1  -4 -12   68.25    5.13
   1   4 -12   70.84    5.17
   1   4 -12   58.97    5.20
   1  -4 -12   72.29    5.14
   1   4 -12   75.46    5.91
   1  -4 -12   73.48    5.91
   1   4 -12   77.00    5.91
  -1   4  12   72.04    5.60
   1  -4 -12   71.56    5.87
   1  -4 -11    1.74    0.86
   1   4 -11    3.08    1.11
  -1   4  11    1.66    0.96
   1  -4 -11    3.52    1.18
  -1   4  11    2.96    0.99
   1   4 -11    1.36    0.97
   1  -4 -11    3.14    1.21
  -1   4  11    1.91    0.67
   1   4 -11    2.07    0.81
  -1  -4  11    2.26    0.63
   1   4 -11    2.57    0.69
  -1  -4  11    2.51    0.59
   1  -4 -11    2.37    0.61
   1   4 -11    2.91    0.74
  -1   4  11    2.09    0.58
  -1   4  11    2.15    0.56
  -1   4  11    2.68    0.55
   1  -4 -11    2.60    0.88
  -1   4  11    2.67    0.68
  -1  -4  11    3.42    0.64
   1   4 -11    2.60    0.77
   1  -4 -11    2.53    0.73
   1   4 -11    3.26    0.76
   1  -4 -11    2.00    0.63
   1   4 -11    3.80    0.93
   1   4 -11    2.52    0.90
   1   4 -11    2.42    0.69
   1  -4 -11    2.17    0.65
   1  -4 -11    2.42    0.60
  -1  -4  11    2.96    0.75
  -1   4  11    2.72    0.62
   1   4 -10   62.29    4.94
   1   4 -10   69.79    5.29
   1  -4 -10   57.11    4.92
   1  -4 -10   35.48    4.55
   1  -4 -10   60.99    4.95
   1  -4 -10   60.55    4.89
   1   4 -10   61.16    4.90
  -1   4  10   59.73    4.75
   1   4 -10   61.14    4.38
  -1   4  10   60.12    4.32
   1   4 -10   62.48    4.32
  -1  -4  10   60.12    4.30
  -1  -4  10   62.03    4.27
  -1   4  10   61.14    4.31
  -1   4  10   41.57    4.19
  -1   4  10   58.56    4.88
   1   4 -10   45.63    4.29
  -1   4  10   63.53    4.32
  -1   4  10   43.74    4.16
   1  -4 -10   63.14    4.39
  -1   4  10   58.55    4.24
  -1  -4  10   56.35    4.22
   1   4 -10   53.21    4.29
   1   4 -10   64.53    4.34
   1  -4 -10   58.06    4.32
   1  -4 -10   39.04    4.21
   1   4 -10   67.89    4.47
   1  -4 -10   59.03    4.28
   1  -4 -10   61.25    4.41
   1  -4 -10   55.56    4.26
   1   4 -10   61.94    4.33
   1   4 -10   62.25    4.44
   1  -4 -10   37.44    4.20
  -1  -4  10   58.94    4.31
   1  -4  -9   16.08    2.21
   1   4  -9   25.09    2.66
   1   4  -9   22.97    2.48
   1  -4  -9   22.92    2.45
  -1   4   9   25.56    2.36
   1   4  -9   24.84    2.50
   1  -4  -9   18.84    2.35
   1  -4  -9   24.39    2.45
   1   4  -9   23.67    1.98
  -1  -4   9   24.30    1.94
   1   4  -9   23.18    1.92
  -1  -4   9   21.58    1.84
  -1   4   9   26.23    1.90
  -1   4   9   18.89    1.83
   1   4  -9   28.32    2.06
  -1   4   9   25.74    2.48
   1  -4  -9   21.16    2.00
  -1   4   9   17.20    1.78
  -1   4   9   23.11    1.87
  -1   4   9   24.42    1.93
   1   4  -9   24.50    1.96
   1   4  -9   21.78    1.94
   1  -4  -9   23.02    1.95
  -1  -4   9   24.25    1.84
   1   4  -9   25.71    2.04
   1   4  -9   16.16    1.76
   1   4  -9   25.61    2.08
   1  -4  -9   23.45    1.90
   1  -4  -9   22.61    1.99
   1  -4  -9   23.46    1.89
   1   4  -9   23.20    1.93
   1  -4  -9   16.30    1.84
   1   4  -9   25.42    2.07
  -1  -4   9   24.52    1.94
   1  -4  -8    1.02    0.82
  -1   4   8    1.08    0.84
   1  -4  -8    0.95    1.02
   1   4  -8    0.80    0.95
   1   4  -8    1.38    0.59
  -1  -4   8    1.36    0.46
  -1  -4   8    1.46    0.53
   1   4  -8    1.21    0.54
   1   4  -8    1.56    0.65
  -1   4   8    0.69    0.42
  -1   4   8    1.53    0.47
  -1   4   8    1.39    0.50
   1   4  -8    1.31    0.59
   1  -4  -8    1.37    0.57
   1   4  -8    1.81    0.61
   1   4  -8    0.53    0.60
   1   4  -8    1.15    0.60
   1   4  -8    0.58    0.62
   1  -4  -8    2.49    0.55
   1  -4  -8    1.19    0.52
   1   4  -8    1.41    0.43
   1  -4  -8    1.31    0.50
   1  -4  -8    1.57    0.69
   1  -4  -8    0.88    0.74
   1  -4  -8    2.43    1.01
   1   4  -8    1.63    0.96
   1   4  -8    1.71    1.06
   1   4  -8    0.96    0.36
  -1   4   8    1.25    0.46
  -1  -4   8    1.47    0.57
  -1   4   8    1.37    0.41
   1   4  -7    4.95    1.22
   1  -4  -7    1.94    0.93
   1  -4  -7    2.99    1.05
   1   4  -7    5.80    1.12
  -1   4   7    4.61    1.06
   1  -4  -7    5.22    1.17
   1  -4  -7    4.63    1.05
   1   4  -7    5.05    1.07
   1   4  -7    3.13    0.45
  -1   4   7    4.98    0.72
  -1   4   7    4.98    0.61
   1   4  -7    6.07    0.77
  -1  -4   7    4.02    0.67
  -1  -4   7    5.28    0.61
   1   4  -7    7.02    0.76
   1  -4  -7    3.64    0.78
  -1   4   7    3.94    0.61
   1   4  -7    5.89    0.86
  -1   4   7    4.49    0.58
  -1   4   7    5.89    0.68
  -1   4   7    6.25    0.70
   1  -4  -7    5.18    0.72
   1   4  -7    4.73    0.69
   1   4  -7    5.10    0.74
   1   4  -7    6.95    0.85
  -1   4   7    4.39    0.60
   1  -4  -7    6.81    0.90
   1   4  -7    4.30    0.65
  -1   4   7    5.01    0.60
   1  -4  -7    6.02    0.71
   1   4  -7    5.19    0.75
   1  -4  -7    4.76    0.68
   1  -4  -7    5.75    0.69
   1   4  -7    4.73    0.79
   1   4  -7    4.50    0.61
  -1   4   7    4.63    0.60
  -1   4   7    4.96    0.65
  -1  -4   7    5.99    0.74
   1  -4  -6   27.82    2.69
   1   4  -6   30.99    2.81
   1  -4  -6   25.26    2.62
   1   4  -6   30.28    2.68
   1  -4  -6   31.14    2.75
   1   4  -6   28.67    2.64
   1  -4  -6   26.19    2.64
  -1   4   6   31.43    2.68
  -1   4   6   28.41    2.61
   1   4  -6   29.67    2.27
  -1   4   6   27.99    2.21
  -1   4   6   31.02    2.27
  -1   4   6   25.83    2.27
   1  -4  -6   28.09    2.32
  -1  -4   6   26.36    2.22
  -1   4   6   25.66    2.18
   1   4  -6   27.92    2.25
  -1  -4   6   28.75    2.19
  -1   4   6   26.81    2.65
  -1   4   6   27.30    2.18
  -1   4   6   21.74    2.15
  -1   4   6   26.48    2.22
  -1   4   6   31.74    2.24
   1   4  -6   30.33    2.28
   1   4  -6   25.59    2.23
   1   4  -6   28.93    2.31
  -1   4   6   27.85    2.20
   1   4  -6   29.40    2.25
  -1   4   6   27.81    2.20
   1   4  -6   30.17    2.35
   1  -4  -6   30.46    2.34
   1  -4  -6   26.68    2.24
   1  -4  -6   27.98    2.23
   1  -4  -6   28.13    2.25
   1   4  -6   28.67    2.31
   1   4  -6   30.77    2.27
   1   4  -6   23.14    2.19
  -1   4   6   29.81    2.21
  -1  -4   6   28.21    2.25
   1  -4  -5  119.44    9.29
   1  -4  -5  127.48    9.35
   1   4  -5  117.67    9.28
   1   4  -5  130.67    9.40
   1   4  -5  126.24    9.30
   1  -4  -5  131.13    9.36
   1  -4  -5  104.53    9.28
  -1  -4   5  114.01    9.04
   1   4  -5   96.41    8.90
   1   4  -5  101.24    9.01
  -1   4   5  121.10    9.29
  -1   4   5  127.96    9.31
  -1   4   5  117.45    8.94
  -1   4   5  137.15    8.94
  -1   4   5  121.63    8.90
   1   4  -5  120.44    8.94
  -1  -4   5  122.77    8.90
  -1   4   5  110.60    8.86
   1   4  -5  115.06    8.92
  -1  -4   5  118.36    8.86
   1  -4  -5  122.17    8.96
   1   4  -5  130.76    8.99
  -1   4   5  142.93    9.37
  -1   4   5  102.50    8.84
  -1   4   5  129.36    8.89
  -1   4   5  123.47    8.92
   1   4  -5  126.44    8.94
   1   4  -5  117.04    8.92
   1   4  -5  122.16    8.96
  -1   4   5  120.93    8.90
  -1   4   5  121.00    8.89
   1   4  -5  126.61    8.99
   1   4  -5  133.04    8.96
   1  -4  -5  119.42    8.91
  -1   4   5  121.36    8.89
   1   4  -5  126.53    8.93
   1  -4  -5  120.23    8.92
   1  -4  -5  125.58    8.92
   1   4  -5  124.15    8.96
  -1   4   5  117.09    8.90
  -1  -4   5  132.34    8.93
   1   4  -5  141.85    8.96
   1  -4  -4  540.61   38.67
   1   4  -4  556.17   38.69
   1  -4  -4  525.01   38.62
   1   4  -4  424.89   38.34
   1  -4  -4  536.39   38.65
   1   4  -4  539.43   38.51
  -1   4   4  575.18   38.68
  -1  -4   4  521.43   38.46
  -1   4   4  452.95   38.55
  -1   4   4  523.50   38.27
   1   4  -4  522.90   38.28
  -1   4   4  523.19   38.29
   1  -4  -4  539.56   38.26
  -1  -4   4  532.59   38.22
   1   4  -4  521.87   38.28
  -1   4   4  469.91   38.21
  -1  -4   4  537.40   38.26
   1  -4  -4  552.56   38.31
   1   4  -4  585.24   38.34
  -1   4   4  432.18   38.19
  -1   4   4  613.15   38.68
  -1   4   4  550.11   38.26
  -1   4   4  531.57   38.28
   1   4  -4  505.32   38.27
   1   4  -4  532.53   38.30
  -1   4   4  548.86   38.28
   1   4  -4  572.79   38.32
   1   4  -4  550.07   38.32
  -1   4   4  534.44   38.26
  -1   4   4  531.92   38.26
   1  -4  -4  503.29   38.20
   1  -4  -4  529.96   38.27
  -1   4   4  557.71   38.29
   1  -4  -4  532.37   38.26
   1   4  -4  547.82   38.29
   1   4  -4  562.36   38.31
  -1  -4   4  549.65   38.27
   1   4  -4  619.77   38.32
  -1   4   4  548.64   38.27
  -1   4   3  148.37   10.13
  -1  -4   3  126.86    9.95
  -1  -4   3  133.99   10.04
   1  -4  -3  135.94   10.14
  -1   4   3  145.43   10.13
   1  -4  -3  135.83   10.09
   1   4  -3  158.77   10.07
   1   4  -3  157.41    9.99
  -1   4   3  133.13    9.75
  -1   4   3  129.89    9.73
   1  -4  -3  134.49    9.72
  -1  -4   3  136.44    9.71
  -1   4   3  112.34    9.64
   1   4  -3  129.40    9.74
  -1   4   3  141.36    9.73
  -1   4   3  162.07   10.10
   1   4  -3  145.62    9.79
  -1   4   3  103.05    9.62
  -1   4   3  139.77    9.75
  -1   4   3  136.01    9.74
  -1  -4   3  140.91    9.73
   1   4  -3  149.13    9.78
   1   4  -3  132.70    9.75
  -1   4   3  139.16    9.75
   1   4  -3  137.72    9.77
  -1   4   3  127.61    9.73
   1   4  -3  133.56    9.77
  -1   4   3  133.64    9.72
   1  -4  -3  133.94    9.73
   1  -4  -3  132.69    9.67
  -1   4   3  136.52    9.73
  -1   4   3  132.13    9.75
   1   4  -3  140.70    9.76
   1  -4  -3  139.69    9.73
   1   4  -3  150.05   10.14
  -1   4   3  146.43   10.10
  -1  -4   3  134.18   10.05
   1  -4  -3  139.88   10.12
  -1   4   2   84.26    5.89
   1  -4  -2   87.30    5.88
  -1   4   2   69.24    5.77
  -1  -4   2   79.69    5.85
   1   4  -2   90.91    5.94
  -1   4   2   87.42    5.90
   1   4  -2   67.61    5.79
  -1   4   2  103.04    6.20
  -1   4   2   61.78    5.75
  -1   4   2   86.60    5.90
   1  -4  -2   79.61    5.78
  -1  -4   2   85.01    5.87
   1   4  -2   84.27    5.90
  -1   4   2   84.69    5.91
  -1   4   2   86.42    5.90
   1   4  -2   83.52    5.91
  -1  -4   2   86.64    5.90
   1  -4  -2   81.76    5.84
   1  -4  -2   84.22    5.89
  -1   4   2   88.11    5.90
   1  -4  -2   84.45    6.27
   1   4  -2   91.74    6.26
  -1  -4   2   83.31    6.25
  -1   4   2   88.55    6.27
   1   4  -2   89.90    5.90
   1  -4  -2   81.82    5.90
  -1   4   2   87.98    5.91
  -1  -4   2   82.98    6.17
   1   4  -2  101.83    6.24
  -1  -4   2   82.20    6.22
   1  -4  -2   83.16    6.26
   1  -4  -2   88.90    6.27
   1   4  -2   99.43    6.29
  -1  -4   1    2.60    0.59
   1  -4  -1    3.44    0.55
  -1   4   1    2.68    0.29
   1   4  -1    3.98    0.60
  -1   4   1    2.49    0.58
  -1   4   1    3.89    0.57
  -1  -4   1    3.27    0.53
   1  -4  -1    3.40    0.41
  -1   4   1    2.41    0.28
   1   4  -1    3.87    0.63
  -1   4   1    3.78    0.54
  -1   4   1    3.66    0.57
   1   4  -1    3.75    0.60
  -1  -4   1    3.75    0.60
   1   4  -1    4.06    0.58
  -1   4   1    3.46    0.53
   1  -4  -1    3.04    0.51
   1  -4  -1    4.02    0.99
  -1   4   1    3.22    0.92
  -1   4   1    2.77    0.61
  -1  -4   1    2.89    0.96
   1   4  -1    3.48    0.86
   1   4  -1    4.52    0.57
   1  -4  -1    3.31    0.61
   1   4  -1    4.08    0.56
   1   4  -1    4.94    0.83
  -1  -4   1    3.14    0.82
  -1   4   1    4.06    0.89
  -1  -4   1    4.71    1.01
   1  -4  -1    3.84    0.97
   1  -4  -1    3.74    0.86
   1   4  -1    6.11    0.94
  -1  -4   0  144.48   10.57
   1   4   0  146.35   10.57
  -1   4   0  149.03   10.59
  -1   4   0  158.59   10.70
   1   4   0  168.57   10.74
   1  -4   0  140.46   10.50
  -1  -4   0  140.31   10.53
   1   4   0  152.57   10.61
  -1   4   0  143.46   10.57
  -1   4   0  139.27   10.58
  -1   4   0  146.92   10.59
   1   4   0  141.53   10.59
  -1   4   0  141.94   10.58
   1   4   0  141.27   10.56
  -1  -4   0  139.18   10.56
   1  -4   0  137.96   10.53
   1  -4   0  135.98   10.88
   1   4   0  150.98   10.83
  -1   4   0  161.14   10.96
  -1  -4   0  138.70   10.86
  -1  -4   0  127.72   10.56
  -1   4   0  138.28   10.59
   1   4   0  151.03   10.55
   1  -4   0  136.00   10.56
   1  -4   0  140.10   10.87
  -1   4   0  160.00   10.91
   1   4   0  162.24   10.97
  -1  -4   0  136.69   10.84
  -1   4   0  162.92   10.88
   1   4   0  175.56   10.98
  -1  -4   0  142.06   10.89
   1  -4   0  138.84   10.87
   1   4   1   17.16    1.46
   1  -4   1   19.32    1.50
  -1  -4  -1   20.73    1.62
   1   4   1   17.72    1.44
  -1   4  -1   19.24    1.62
  -1   4  -1   19.87    1.64
   1   4   1   23.06    1.85
   1   4   1   19.82    1.60
   1   4   1   22.32    1.87
  -1   4  -1   23.07    2.07
   1  -4   1   18.01    1.97
   1   4   1   18.81    1.63
   1  -4   1   19.51    1.54
  -1  -4  -1   20.05    1.55
  -1   4  -1   19.87    1.63
  -1   4  -1   20.89    1.65
   1   4   1   20.04    1.59
   1   4   1   19.88    1.62
  -1  -4  -1   19.01    1.63
  -1  -4  -1   20.18    1.60
  -1   4  -1   22.75    1.66
   1   4   1   20.67    1.56
  -1  -4  -1   21.19    1.66
   1  -4   1   19.12    1.63
  -1   4  -1   21.99    1.88
   1  -4   1   17.77    1.96
  -1  -4  -1   15.26    1.88
   1  -4   1   19.57    1.87
  -1   4  -1   22.99    1.90
   1  -4   2    0.33    0.84
   1   4   2    1.04    0.67
  -1   4  -2    1.40    0.94
   1   4   2    0.41    0.69
  -1   4  -2    0.19    0.28
   1   4   2    1.07    0.73
  -1  -4  -2    0.45    0.73
  -1   4  -2    0.52    0.55
   1  -4   2    1.67    0.91
   1  -4   2    1.37    0.66
  -1   4  -2    0.93    0.54
   1   4   2    0.85    0.47
   1  -4   2    0.45    0.32
   1   4   2    0.67    0.21
  -1  -4  -2    1.14    0.49
   1   4   2    0.75    0.29
  -1   4  -2    1.13    0.49
   1   4   2    0.72    0.25
   1   4   2    0.69    0.38
   1   4   2    0.99    0.40
  -1   4  -2    0.91    0.47
  -1   4  -2    0.89    0.48
  -1   4  -2    0.99    0.52
   1   4   2    0.68    0.41
  -1   4  -2    0.85    0.53
   1   4   2    0.65    0.41
  -1  -4  -2    0.69    0.53
  -1  -4  -2    1.00    0.44
  -1   4  -2    0.87    0.42
   1   4   2   -0.03    0.39
  -1  -4  -2    0.66    0.49
  -1   4  -2    1.02    0.57
  -1   4  -2    0.58    0.43
   1  -4   2    0.36    0.38
  -1  -4  -2    0.43    0.35
   1   4   2    0.59    0.49
   1   4   3  286.06   18.60
   1  -4   3  266.94   18.38
  -1   4  -3  263.43   18.28
  -1   4  -3  308.53   18.41
  -1   4  -3  252.59   18.50
   1   4   3  270.62   18.60
  -1  -4  -3  276.60   18.61
   1   4   3  256.47   18.13
  -1   4  -3  264.83   18.16
  -1  -4  -3  270.79   18.15
   1   4   3  212.80   18.05
  -1  -4  -3  274.32   18.16
   1   4   3  204.42   18.03
   1   4   3  300.84   18.53
   1   4   3  209.50   18.03
   1   4   3  285.03   18.10
   1  -4   3  262.69   18.10
   1   4   3  270.62   18.14
  -1   4  -3  287.08   18.15
  -1  -4  -3  267.79   18.08
  -1   4  -3  259.79   18.12
  -1   4  -3  261.05   18.14
  -1   4  -3  266.26   18.17
  -1   4  -3  284.36   18.16
   1   4   3  265.98   18.14
  -1   4  -3  273.00   18.18
   1   4   3  296.78   18.16
  -1  -4  -3  276.32   18.16
  -1  -4  -3  273.26   18.12
  -1   4  -3  284.59   18.18
   1   4   3  271.91   18.08
  -1  -4  -3  277.07   18.16
  -1   4  -3  272.77   18.56
  -1   4  -3  308.58   18.66
  -1   4  -3  164.49   18.00
  -1  -4  -4   74.19    7.52
  -1   4  -4  120.26    7.94
  -1   4  -4  116.18    7.97
   1   4   4  114.93    7.92
   1   4   4  109.78    7.89
   1  -4   4  108.17    7.64
  -1   4  -4   80.55    7.47
  -1   4  -4  110.93    7.87
  -1   4  -4   79.16    7.52
   1   4   4  102.79    7.43
  -1   4  -4  106.48    7.47
   1   4   4   81.91    7.34
   1  -4   4  107.14    7.36
   1   4   4   85.52    7.36
  -1  -4  -4  113.16    7.49
  -1   4  -4  107.76    7.46
   1   4   4   77.91    7.34
   1   4   4  113.15    7.38
   1   4   4  121.78    7.91
   1   4   4  102.29    7.45
  -1   4  -4  105.87    7.46
  -1   4  -4  109.91    7.45
  -1  -4  -4  100.47    7.40
  -1   4  -4  118.73    7.46
   1   4   4  103.88    7.42
   1   4   4  112.84    7.47
  -1  -4  -4  103.63    7.41
  -1  -4  -4  110.76    7.47
  -1  -4  -4  112.17    7.47
  -1   4  -4  110.19    7.50
  -1  -4  -4   72.04    7.34
  -1   4  -4  111.42    7.47
  -1   4  -4  119.50    7.45
   1   4   4  108.26    7.44
  -1  -4  -4  103.76    7.38
   1  -4   4  109.21    7.43
  -1  -4  -5    8.74    1.17
  -1   4  -5   13.68    1.57
   1   4   5   11.65    1.54
  -1   4  -5   13.52    1.67
   1   4   5    9.88    1.42
   1   4   5   12.42    1.44
  -1   4  -5   13.77    1.61
  -1   4  -5    9.07    0.99
   1  -4   5   12.11    1.18
  -1  -4  -5   11.41    1.49
  -1   4  -5   11.76    1.10
   1   4   5   10.45    1.02
   1   4   5    9.74    0.99
  -1   4  -5   11.49    1.11
  -1  -4  -5   12.87    1.19
   1   4   5    8.14    0.94
   1  -4   5   11.13    0.97
  -1   4  -5   12.05    1.13
   1   4   5   12.53    0.95
   1   4   5    8.98    0.97
   1   4   5   12.33    1.08
  -1   4  -5   11.14    1.10
  -1   4  -5   12.32    1.09
  -1  -4  -5   11.45    1.01
   1   4   5   11.64    1.01
  -1   4  -5   12.96    1.04
  -1  -4  -5   11.24    1.02
  -1  -4  -5   11.12    1.09
  -1  -4  -5   12.19    1.11
  -1  -4  -5   13.69    1.13
  -1   4  -5   12.37    1.14
  -1   4  -5   12.07    1.15
  -1  -4  -5    8.80    0.95
  -1   4  -5    9.80    0.99
  -1  -4  -5   11.21    0.97
   1  -4   5   11.83    1.08
   1   4   5   10.27    1.02
  -1  -4  -6   20.22    2.19
  -1   4  -6   27.30    2.63
  -1  -4  -6   29.13    2.63
   1   4   6   29.59    2.62
  -1   4  -6   29.18    2.63
   1   4   6   27.07    2.05
   1   4   6   29.96    2.13
  -1   4  -6   27.90    2.15
   1   4   6   22.05    2.02
   1   4   6   21.19    2.00
  -1   4  -6   27.04    2.11
   1  -4   6   28.10    2.03
  -1   4  -6   32.76    2.19
   1   4   6   21.30    2.01
   1   4   6   30.36    2.64
   1   4   6   28.54    2.10
  -1   4  -6   27.33    2.12
  -1   4  -6   26.57    2.13
  -1  -4  -6   25.77    2.04
  -1   4  -6   22.41    2.01
  -1   4  -6   31.08    2.20
   1   4   6   28.60    2.04
  -1  -4  -6   18.54    2.05
  -1  -4  -6   27.63    2.12
  -1  -4  -6   26.92    2.05
  -1  -4  -6   19.94    1.97
  -1   4  -6   27.85    2.13
  -1  -4  -6   28.37    2.12
  -1   4  -6   21.52    1.99
   1   4   6   26.47    2.05
   1  -4   6   30.04    2.11
  -1  -4  -6   27.38    2.01
  -1  -4  -7   28.16    2.86
  -1   4  -7   40.20    3.38
  -1  -4  -7   39.04    3.35
   1   4   7   41.82    3.32
  -1   4  -7   39.77    3.35
   1   4   7   40.36    2.81
  -1   4  -7   41.27    2.86
   1   4   7   30.02    2.70
   1  -4   7   40.14    2.73
   1   4   7   29.02    2.68
  -1   4  -7   40.62    2.82
   1   4   7   31.61    2.70
  -1   4  -7   46.92    2.86
  -1  -4  -7   28.48    2.73
   1   4   7   35.42    2.75
  -1   4  -7   28.55    2.64
  -1   4  -7   37.42    2.81
  -1   4  -7   41.97    2.88
  -1  -4  -7   37.96    2.71
  -1   4  -7   42.87    2.89
   1   4   7   39.08    2.81
  -1   4  -7   28.98    2.65
  -1  -4  -7   30.14    2.75
  -1  -4  -7   36.80    2.72
  -1  -4  -7   37.05    2.79
  -1   4  -7   41.00    2.84
  -1  -4  -7   41.68    2.82
  -1  -4  -7   28.32    2.64
  -1  -4  -7   38.09    2.68
  -1   4  -7   28.02    2.63
   1   4   7   38.54    2.70
   1  -4   7   37.90    2.79
  -1   4  -8   -0.54    0.92
  -1   4  -8    0.74    1.05
  -1   4  -8   -0.79    0.89
   1   4   8    0.84    0.79
  -1  -4  -8   -0.14    0.78
  -1   4  -8    0.25    0.60
  -1   4  -8    0.09    0.54
   1   4   8    0.08    0.49
   1   4   8    0.32    0.34
   1  -4   8    0.10    0.38
   1   4   8    0.53    0.42
  -1   4  -8    0.13    0.49
   1   4   8    0.15    0.44
  -1  -4  -8    0.34    0.61
  -1   4  -8    0.22    0.57
  -1   4  -8    0.26    0.36
  -1  -4  -8    0.03    0.41
  -1   4  -8    0.05    0.62
   1   4   8   -0.09    0.47
  -1   4  -8   -0.20    0.63
  -1  -4  -8    0.17    0.57
  -1  -4  -8    0.06    0.41
  -1  -4  -8    0.05    0.34
  -1  -4  -8    0.13    0.54
  -1   4  -8   -0.22    0.58
   1  -4   8    0.12    0.57
  -1   4  -9   21.95    2.51
  -1   4  -9   19.62    2.31
   1   4   9   21.04    2.20
  -1   4  -9   20.04    2.33
  -1  -4  -9   22.94    2.35
   1   4   9   20.64    1.71
   1   4   9   16.85    1.64
   1  -4   9   20.80    1.68
  -1   4  -9   19.40    1.77
   1   4   9   16.77    1.66
   1   4   9   22.76    2.34
  -1   4  -9   16.93    1.70
   1   4   9   20.99    1.70
  -1  -4  -9   15.81    1.71
  -1   4  -9   20.19    1.81
  -1   4  -9   14.78    1.59
  -1   4  -9   23.74    1.82
  -1  -4  -9   21.99    1.82
  -1  -4  -9   20.54    1.65
  -1   4  -9   22.88    1.85
   1   4   9   22.08    1.77
  -1   4  -9   18.67    1.79
  -1   4  -9   14.15    1.58
  -1  -4  -9   20.06    1.67
  -1  -4  -9   21.44    1.79
  -1   4  -9   22.50    1.81
  -1  -4  -9   22.63    1.80
  -1   4  -9   22.09    1.89
   1  -4   9   22.38    1.78
  -1  -4  -9   20.31    1.61
  -1   4 -10   66.74    5.14
  -1   4 -10   57.70    4.87
   1   4  10   57.76    4.65
  -1   4 -10   58.63    4.87
   1   4  10   53.48    4.14
   1   4  10   40.77    4.02
   1  -4  10   56.53    4.09
   1   4  10   59.27    4.13
  -1   4 -10   54.13    4.17
   1   4  10   59.04    4.80
   1   4  10   42.35    4.03
  -1   4 -10   41.23    4.04
   1   4  10   55.62    4.13
   1   4  10   57.07    4.07
  -1  -4 -10   36.49    4.04
  -1   4 -10   54.43    4.16
  -1  -4 -10   54.78    4.18
  -1   4 -10   61.22    4.18
  -1   4 -10   62.08    4.26
  -1  -4 -10   53.73    4.03
   1   4  10   57.95    4.16
  -1   4 -10   42.27    4.11
  -1  -4 -10   54.30    4.05
  -1  -4 -10   56.59    4.15
  -1   4 -10   64.47    4.30
  -1   4 -10   57.11    4.19
  -1  -4 -10   55.87    4.16
   1  -4  10   55.08    4.14
   1   4  11   16.82    2.01
  -1   4 -11   16.87    2.24
  -1   4 -11   13.10    1.97
  -1   4 -11   12.80    1.98
   1   4  11   15.17    1.79
   1   4  11   13.24    1.37
   1   4  11   12.91    1.30
   1  -4  11   12.06    1.24
  -1   4 -11   12.34    1.36
   1   4  11    9.64    1.20
   1   4  11    9.39    1.22
   1   4  11   13.27    1.21
   1   4  11   13.95    1.34
  -1   4 -11   14.25    1.46
  -1  -4 -11   12.02    1.39
  -1   4 -11   14.31    1.38
  -1  -4 -11   12.59    1.21
  -1   4 -11   14.43    1.47
  -1   4 -11    9.71    1.30
  -1  -4 -11   14.01    1.39
  -1  -4 -11   13.78    1.37
  -1   4 -11   12.60    1.45
  -1   4 -11   12.65    1.39
   1  -4  11   12.40    1.37
  -1   4 -12    1.51    1.12
  -1  -4 -12    0.19    1.06
  -1   4 -12    0.61    1.10
   1   4  12    0.51    1.03
   1   4  12    0.17    0.69
  -1  -4 -12   -0.12    0.66
  -1   4 -12    0.97    0.71
   1   4  12   -0.16    0.45
   1   4  12    0.22    0.60
   1  -4  12    0.30    0.49
  -1  -4 -12    0.75    1.13
  -1   4 -12    1.48    1.14
   1   4  12    0.52    0.85
   1   4  12    0.55    0.66
  -1  -4 -12    0.49    0.69
  -1   4 -12    0.24    0.76
  -1   4 -12   -0.06    0.72
  -1   4 -12   -0.27    0.75
  -1   4 -12   -0.06    0.61
   1   4  12    0.16    0.52
  -1   4 -12    0.93    0.78
  -1  -4 -12    0.89    0.68
  -1   4 -12   -0.06    0.69
   1  -4  12    0.06    0.63
   1   4  13    5.60    1.40
  -1   4 -13    4.54    1.44
  -1  -4 -13    2.36    1.33
  -1   4 -13    4.83    1.53
   1   4  13    6.92    0.98
   1   4  13    5.33    0.85
   1  -4  13    4.31    0.80
   1   4  13    3.40    0.73
  -1  -4 -13    4.30    0.91
  -1   4 -13    5.67    1.00
  -1  -4 -13    5.60    1.62
  -1   4 -13    4.82    1.44
   1  -4  13    5.69    0.77
   1   4  13    5.16    0.91
  -1  -4 -13    4.51    0.95
  -1   4 -13    5.77    0.98
  -1   4 -13    4.35    0.93
  -1  -4 -13    4.11    0.86
   1   4  13    4.30    0.78
  -1   4 -13    4.58    0.97
  -1   4 -13    5.78    0.97
  -1  -4 -13    5.99    0.92
   1  -4  13    6.98    1.00
  -1   4 -14    9.95    1.90
  -1  -4 -14    7.96    1.79
   1   4  14   10.28    1.21
  -1   4 -14   10.60    1.33
   1  -4  14   13.60    1.22
  -1  -4 -14   11.01    1.24
   1   4  14   11.89    1.20
   1   4  14    6.55    1.07
   1  -4  14   12.45    1.11
  -1  -4 -14    9.07    1.30
  -1   4 -14    9.36    1.34
  -1   4 -14    9.90    1.30
   1  -4  14   12.22    1.18
  -1   4 -14    8.27    1.24
  -1  -4 -14   10.94    1.23
  -1   4 -14   13.16    1.34
  -1   4 -14    9.84    1.31
  -1  -4 -14   11.66    1.98
   1   4  14    8.64    1.69
  -1   4 -14   10.78    1.95
  -1   4 -14    8.26    1.76
   1  -4  14    9.79    1.21
  -1   4 -15    4.28    1.00
   1   4  15    3.30    0.79
   1  -4  15    3.98    0.71
  -1   4 -15    3.64    0.84
  -1  -4 -15    3.75    0.81
   1   4  15    3.40    0.69
   1   4  15    3.33    0.66
   1  -4  15    4.76    0.76
  -1   4 -15    3.73    0.86
  -1   4 -15    4.67    0.95
  -1  -4 -15    2.62    0.90
  -1   4 -15    3.47    0.80
  -1   4 -15    2.12    0.79
  -1  -4 -15    3.22    0.82
  -1   4 -15    4.92    0.89
  -1  -4 -15    5.54    1.02
   1   4  15    4.78    1.27
  -1   4 -15    3.27    1.33
   1  -4  15    3.73    0.82
   1   4  15    4.45    0.78
   1  -4  16    5.42    0.73
  -1  -4 -16    4.14    0.83
  -1   4 -16    4.90    0.86
  -1   4 -16    4.57    0.90
  -1   4 -16    2.73    0.73
  -1   4 -16    3.11    0.78
  -1   4 -16    5.45    0.86
  -1  -4 -16    4.77    0.81
  -1  -4 -16    5.00    0.93
   1   4  16    4.18    0.68
  -1  -4 -16    4.49    0.82
   1  -4  16    4.41    0.71
   1  -4  16    4.92    0.74
  -1   4 -16    3.67    0.86
   1   4  16    5.54    0.81
  -1   4 -16    2.48    0.88
   1   4  16    4.36    0.74
  -1  -4 -17   22.65    1.98
  -1  -4 -17   20.66    1.87
   1   4  17   15.67    1.74
   1  -4  17   21.56    1.84
  -1   4 -17   25.09    1.96
   1  -4  17   21.10    1.86
   1   4  17   23.01    1.86
  -1   4 -17   23.47    1.97
  -1   4 -17   24.15    1.96
   1  -4  17   21.38    1.80
  -1  -4 -17   21.65    1.95
  -1   4 -17   26.74    2.07
   1   4  17   21.29    1.86
  -1  -4 -18    1.55    0.63
   1  -4  18    0.42    0.47
   1  -4  18   -0.26    0.38
  -1  -4 -18    0.55    0.46
  -1   4 -18   -0.12    0.51
  -1   4 -18    0.28    0.58
   1  -4  18   -0.17    0.41
  -1  -4 -18    0.04    0.53
   1   4  18   -0.26    0.44
  -1   4 -18    0.44    0.58
   1   4  18    0.21    0.36
  -1  -4 -19    9.56    0.98
  -1   4 -19   10.18    1.00
   1   4  19    9.24    0.89
  -1   4 -19   10.66    0.98
   1   4  19    9.77    0.93
  -1   5  19    1.07    0.36
   1   5 -19    0.48    0.45
   1  -5 -19    1.15    0.40
  -1  -5  19    0.65    0.41
   1   5 -18    0.04    0.53
   1  -5 -18    0.92    0.48
  -1   5  18    0.22    0.36
  -1  -5  18    0.06    0.46
   1  -5 -18    0.60    0.57
   1   5 -18    0.30    0.55
  -1   5  18    0.41    0.42
   1  -5 -18    0.33    0.50
   1   5 -18    0.91    0.49
  -1   5  18   -0.13    0.44
   1  -5 -18    0.65    0.35
  -1   5  17   57.09    4.23
   1   5 -17   65.14    4.41
   1  -5 -17   39.25    4.22
  -1  -5  17   43.15    4.22
   1  -5 -17   62.49    4.38
  -1   5  17   59.65    4.28
   1   5 -17   60.91    4.28
  -1  -5  17   57.26    4.28
  -1   5  17   59.02    4.28
   1   5 -17   54.52    4.37
   1   5 -17   62.75    4.31
   1  -5 -17   56.72    4.29
   1   5 -16    3.51    0.88
  -1   5  16    2.35    0.66
   1   5 -16    3.46    0.72
   1  -5 -16    2.79    0.61
  -1  -5  16    2.68    0.64
  -1   5  16    1.96    0.61
   1   5 -16    3.29    0.74
   1  -5 -16    2.92    0.71
   1   5 -16    2.74    0.84
  -1   5  16    1.74    0.59
   1  -5 -16    1.71    0.69
   1   5 -16    2.23    0.69
  -1  -5  16    2.65    0.71
   1   5 -16    2.33    0.83
  -1   5  16    1.54    0.52
  -1  -5  16    2.64    0.70
  -1   5  15   55.13    3.94
   1   5 -15   55.37    4.07
  -1  -5  15   53.96    3.93
  -1   5  15   36.87    3.79
   1   5 -15   55.86    3.95
  -1   5  15   52.66    4.57
  -1   5  15   33.87    3.76
  -1   5  15   52.74    3.92
   1  -5 -15   54.22    3.96
  -1  -5  15   51.13    3.80
   1   5 -15   55.65    3.96
   1   5 -15   60.31    4.14
   1   5 -15   40.44    3.93
   1  -5 -15   52.56    3.88
   1   5 -15   56.25    4.13
   1   5 -15   53.31    3.95
   1   5 -15   53.15    4.97
   1   5 -14    8.02    1.63
   1  -5 -14    7.37    1.64
  -1   5  14    7.48    1.53
   1   5 -14    6.53    1.81
   1   5 -14    9.06    1.66
   1  -5 -14    6.16    1.53
  -1   5  14    8.36    1.05
   1   5 -14    7.50    1.11
  -1  -5  14    8.39    1.00
   1   5 -14    8.87    1.09
  -1  -5  14    8.99    0.97
   1  -5 -14    8.41    0.97
  -1   5  14    5.08    0.82
  -1   5  14    8.44    1.03
  -1  -5  14    9.10    0.90
   1   5 -14    7.48    1.08
   1   5 -14    7.41    1.22
   1   5 -14    7.88    1.15
  -1   5  14    5.85    0.86
   1   5 -14   10.32    1.11
   1  -5 -14    9.26    1.03
   1  -5 -13  140.77   10.75
   1   5 -13  144.76   10.70
  -1   5  13  151.03    9.96
   1   5 -13  152.56   10.07
  -1  -5  13  145.18    9.94
   1   5 -13  153.27    9.97
  -1  -5  13  134.41    9.86
  -1   5  13  105.31    9.81
  -1   5  13  148.78   10.69
  -1   5  13  102.07    9.78
   1   5 -13  106.61    9.87
  -1   5  13  133.69    9.89
   1  -5 -13   96.48    9.84
   1  -5 -13  140.43    9.95
  -1  -5  13  135.74    9.80
   1   5 -13  149.53    9.98
   1   5 -13  154.22    9.98
   1  -5 -13  147.63    9.93
   1   5 -13  117.06    9.97
   1  -5 -13  146.32    9.91
   1   5 -13  141.36   10.72
   1  -5 -13  135.03   10.73
  -1  -5  13  153.37    9.97
  -1   5  12   55.47    4.43
   1  -5 -12   45.76    4.52
   1   5 -12   52.74    4.58
   1   5 -12   52.05    3.95
   1   5 -12   51.24    3.87
  -1   5  12   39.06    3.71
  -1  -5  12   49.80    3.81
  -1  -5  12   50.01    3.76
  -1   5  12   34.57    3.66
  -1   5  12   48.86    4.51
   1   5 -12   39.20    3.81
  -1   5  12   54.51    3.77
   1  -5 -12   40.00    3.81
  -1   5  12   36.22    3.71
   1   5 -12   53.64    3.93
   1  -5 -12   54.94    3.89
   1   5 -12   48.21    3.86
   1  -5 -12   48.31    3.80
   1   5 -12   53.46    3.88
   1   5 -12   55.49    4.05
   1   5 -12   63.64    4.11
   1  -5 -12   56.02    3.84
   1  -5 -12   47.68    4.56
   1   5 -12   57.29    4.68
  -1  -5  12   52.17    3.87
   1   5 -11    5.60    1.40
   1  -5 -11    5.59    1.45
   1   5 -11    6.75    1.73
   1   5 -11    4.81    1.37
   1  -5 -11    3.77    1.26
  -1   5  11    3.48    1.11
   1   5 -11    6.97    0.99
  -1  -5  11    4.74    0.83
   1  -5 -11    6.09    0.83
   1   5 -11    5.37    0.91
  -1  -5  11    4.77    0.73
   1   5 -11    3.35    0.84
  -1   5  11    3.96    0.66
  -1   5  11    3.56    0.72
   1  -5 -11    3.53    0.92
  -1   5  11    4.62    0.75
   1   5 -11    6.89    1.02
   1  -5 -11    4.29    0.83
   1   5 -11    6.07    0.97
   1   5 -11    4.57    1.02
   1   5 -11    5.89    1.08
   1  -5 -11    5.26    0.77
   1   5 -11    5.19    1.02
   1   5 -11    4.84    0.91
  -1  -5  11    6.76    0.92
  -1   5  11    3.59    0.69
   1   5 -10    6.09    1.41
   1  -5 -10    7.75    1.56
   1   5 -10   11.03    1.92
  -1   5  10    6.03    1.32
   1  -5 -10    7.61    1.59
   1   5 -10    7.37    1.48
   1   5 -10    9.54    1.09
  -1  -5  10    7.98    0.89
   1   5 -10    9.31    1.06
  -1  -5  10    8.58    0.96
  -1   5  10    5.33    0.79
   1   5 -10    8.44    1.07
   1  -5 -10    4.92    1.05
  -1   5  10    7.96    0.90
  -1   5  10    6.40    0.88
   1  -5 -10    5.92    0.95
   1   5 -10    8.47    1.08
   1   5 -10    7.13    1.01
   1   5 -10    8.46    1.14
   1   5 -10    8.93    1.24
   1  -5 -10    8.61    1.18
   1  -5 -10    7.66    0.95
   1   5 -10    6.65    1.06
   1  -5 -10    7.73    0.94
   1   5 -10   10.47    1.07
   1  -5 -10    5.02    0.83
  -1  -5  10    6.61    1.01
  -1   5  10    6.09    0.82
  -1   5   9   22.00    2.43
   1  -5  -9   26.06    2.66
   1   5  -9   22.56    2.49
   1   5  -9   23.51    2.03
  -1   5   9   26.32    2.00
  -1  -5   9   22.00    1.87
  -1  -5   9   23.26    1.96
  -1   5   9   17.44    1.85
   1   5  -9   26.13    2.02
  -1   5   9   17.17    1.80
   1   5  -9   27.87    2.14
  -1   5   9   17.93    1.86
  -1   5   9   25.69    1.95
   1  -5  -9   22.51    2.04
   1   5  -9   24.54    2.02
   1   5  -9   22.36    1.96
   1  -5  -9   23.17    1.99
   1   5  -9   24.07    2.11
   1  -5  -9   23.69    1.96
   1  -5  -9   15.97    1.86
   1   5  -9   25.34    2.03
   1   5  -9   23.39    2.07
   1  -5  -9   22.44    2.06
   1  -5  -9   25.49    1.96
  -1   5   9   18.93    2.41
   1  -5  -9   26.85    2.70
   1  -5  -9   13.90    2.19
   1   5  -9   24.50    2.74
   1   5  -9   25.47    2.59
  -1  -5   9   25.64    2.01
  -1   5   9   23.61    1.85
   1   5  -8  123.84    8.78
   1  -5  -8   74.80    8.20
   1  -5  -8  114.45    8.60
   1   5  -8  116.61    8.59
   1  -5  -8  110.92    8.55
   1   5  -8  114.17    8.54
  -1   5   8  111.61    8.49
  -1   5   8  111.81    7.88
  -1   5   8  130.86    7.98
   1   5  -8  112.70    7.98
  -1   5   8   87.54    7.82
  -1  -5   8  104.21    7.84
  -1  -5   8  110.08    7.92
   1   5  -8  118.82    7.97
  -1   5   8   86.70    7.79
  -1   5   8  128.78    8.62
   1   5  -8  131.47    8.09
  -1   5   8  117.91    7.93
  -1   5   8   87.94    7.84
   1  -5  -8  111.21    7.95
   1   5  -8  109.44    7.94
   1   5  -8  116.19    8.02
   1   5  -8   90.66    7.87
  -1   5   8  115.75    7.88
   1  -5  -8  117.34    8.01
   1  -5  -8  108.95    7.91
   1   5  -8  122.34    7.98
   1  -5  -8  109.36    7.91
   1  -5  -8   76.31    7.83
   1   5  -8  115.13    8.02
   1   5  -8   88.68    7.83
  -1  -5   8  118.04    7.95
  -1   5   8  113.82    7.87
   1   5  -7   65.10    5.32
   1  -5  -7   63.87    5.21
   1  -5  -7   41.21    4.88
  -1   5   7   69.81    5.23
   1  -5  -7   64.39    5.21
  -1   5   7   73.53    4.67
   1   5  -7   61.87    4.65
   1   5  -7   47.62    4.53
  -1   5   7   65.80    4.60
   1   5  -7   65.72    4.66
  -1  -5   7   60.83    4.54
   1  -5  -7   65.16    4.70
  -1   5   7   51.53    4.52
  -1  -5   7   69.64    4.63
  -1   5   7   50.64    4.49
  -1   5   7   70.10    5.22
  -1   5   7   64.45    4.54
  -1   5   7   64.49    4.63
  -1   5   7   53.52    4.55
   1  -5  -7   63.94    4.66
   1   5  -7   65.15    4.65
   1   5  -7   64.27    4.70
  -1   5   7   63.29    4.59
   1   5  -7   51.28    4.59
   1   5  -7   68.98    4.75
   1  -5  -7   63.13    4.62
   1  -5  -7   68.58    4.71
   1   5  -7   63.61    4.71
   1  -5  -7   44.86    4.55
   1   5  -7   64.80    4.66
   1  -5  -7   61.96    4.61
  -1   5   7   63.89    4.59
   1   5  -7   53.53    4.57
  -1  -5   7   65.29    4.64
   1   5  -6    4.28    1.23
   1  -5  -6    2.16    0.95
  -1   5   6    4.57    1.04
   1  -5  -6    2.77    1.03
  -1  -5   6    2.62    1.13
  -1   5   6    3.69    1.06
   1  -5  -6    4.00    1.08
   1  -5  -6    4.32    1.14
  -1  -5   6    3.94    1.16
  -1   5   6    3.77    0.62
  -1   5   6    3.66    0.63
   1   5  -6    3.01    0.59
   1   5  -6    3.71    0.67
   1   5  -6    4.03    0.68
   1  -5  -6    2.91    0.75
  -1  -5   6    3.19    0.59
  -1   5   6    2.86    0.43
  -1   5   6    3.60    0.59
  -1   5   6    3.96    0.74
  -1   5   6    2.86    0.53
  -1   5   6    3.90    0.67
   1   5  -6    3.15    0.67
   1   5  -6    4.88    0.77
  -1   5   6    3.80    0.56
   1   5  -6    3.63    0.80
  -1   5   6    3.41    0.51
  -1   5   6    3.88    0.60
   1   5  -6    3.46    0.61
   1  -5  -6    2.89    0.64
   1   5  -6    3.99    0.73
   1  -5  -6    2.70    0.59
   1  -5  -6    4.12    0.63
  -1  -5   6    4.24    0.70
  -1   5   6    2.88    0.48
  -1   5   6    4.07    0.62
   1   5  -6    4.33    0.69
   1   5  -5    2.02    1.07
   1  -5  -5    0.98    0.92
  -1   5   5    1.50    0.78
  -1  -5   5    1.90    0.96
   1  -5  -5    2.14    1.05
   1  -5  -5    1.05    1.05
  -1   5   5    2.96    0.94
  -1  -5   5    1.20    0.96
   1   5  -5    1.44    0.42
   1   5  -5    1.48    0.49
  -1   5   5    1.31    0.49
   1   5  -5    1.12    0.52
   1   5  -5    2.02    0.57
  -1   5   5    1.83    0.50
   1   5  -5    0.79    0.60
   1  -5  -5    1.69    0.71
  -1  -5   5    1.62    0.47
  -1   5   5    1.26    0.28
  -1   5   5    1.73    0.48
   1   5  -5    1.04    0.60
  -1   5   5    1.34    0.63
  -1   5   5    1.56    0.41
  -1   5   5    1.41    0.51
   1   5  -5    1.41    0.61
   1   5  -5    1.81    0.64
   1   5  -5    0.83    0.59
  -1   5   5    2.23    0.48
   1   5  -5    1.58    0.54
  -1   5   5    1.91    0.42
   1  -5  -5    1.81    0.57
  -1   5   5    1.25    0.47
   1   5  -5    2.44    0.65
   1  -5  -5    1.33    0.56
   1  -5  -5    1.16    0.54
   1   5  -5    1.79    0.54
  -1  -5   5    2.08    0.56
  -1   5   5    1.47    0.33
  -1   5   5    1.19    0.48
  -1   5   4    0.87    0.73
   1   5  -4    1.16    0.94
  -1  -5   4    0.74    1.02
   1  -5  -4    1.16    0.90
   1  -5  -4    0.90    1.00
  -1  -5   4    0.93    0.98
   1   5  -4    0.86    0.49
  -1   5   4    0.79    0.82
   1  -5  -4    0.55    1.01
   1   5  -4    0.71    0.57
   1  -5  -4    0.13    0.79
  -1  -5   4    0.08    0.61
  -1   5   4    1.21    0.45
   1   5  -4    0.31    0.50
  -1   5   4    0.83    0.47
  -1  -5   4    0.70    0.45
   1  -5  -4    0.88    0.50
   1  -5  -4    1.59    0.71
   1   5  -4    1.32    0.55
  -1   5   4    1.04    0.55
  -1   5   4    0.95    0.45
  -1   5   4    0.51    0.19
   1   5  -4    0.92    0.48
   1   5  -4    0.56    0.38
  -1   5   4    1.27    0.60
  -1   5   4    2.16    0.54
   1   5  -4    0.51    0.56
   1   5  -4    1.31    0.60
   1   5  -4    0.72    0.61
  -1   5   4    1.13    0.45
  -1   5   4    0.97    0.38
   1  -5  -4    1.32    0.52
   1  -5  -4    0.96    0.37
  -1  -5   4    1.83    0.60
  -1   5   4    0.92    0.41
   1   5  -4    0.90    0.51
   1   5  -4    0.63    0.57
   1  -5  -4    0.86    0.53
  -1   5   4    0.75    0.48
  -1  -5   4    0.97    0.52
  -1   5   4    0.65    0.25
   1   5  -4    1.30    0.56
   1   5  -3  100.75    7.36
   1  -5  -3   93.19    7.33
  -1   5   3   99.02    7.32
  -1  -5   3   89.99    7.28
  -1  -5   3   91.54    7.17
   1  -5  -3   98.88    7.35
   1   5  -3   77.86    7.05
   1   5  -3   72.54    7.10
  -1  -5   3   88.53    7.26
   1  -5  -3   95.53    7.39
  -1   5   3   91.10    6.86
  -1   5   3   98.16    6.90
   1   5  -3  105.18    6.92
   1   5  -3   91.77    6.86
  -1   5   3   72.12    6.78
   1  -5  -3   93.77    6.85
   1   5  -3   99.87    6.92
  -1   5   3   78.52    7.10
  -1   5   3   96.82    6.86
   1   5  -3   73.13    6.80
  -1  -5   3   91.89    6.84
   1   5  -3   89.43    6.87
   1   5  -3   92.40    6.88
  -1   5   3   92.91    6.88
   1   5  -3   94.42    6.90
   1   5  -3   93.76    6.91
  -1   5   3   93.33    6.85
  -1   5   3   94.58    6.88
  -1   5   3   95.02    6.86
   1  -5  -3   90.13    6.78
  -1  -5   3   93.84    6.87
   1  -5  -3   97.69    6.87
   1  -5  -3   95.05    6.86
   1   5  -3   97.93    6.88
  -1   5   3   96.96    6.88
   1   5  -3  103.40    6.93
  -1   5   3   97.79    6.89
  -1  -5   3   97.71    6.85
   1  -5  -2    5.55    1.27
  -1   5   2    3.77    0.83
   1   5  -2    6.17    1.22
  -1   5   2    6.92    1.20
  -1  -5   2    7.14    1.31
  -1   5   2    6.88    1.18
  -1  -5   2    7.05    1.32
   1   5  -2    8.24    1.10
   1  -5  -2    5.48    1.12
  -1  -5   2    4.46    0.95
   1   5  -2    4.44    0.90
   1  -5  -2    4.70    1.22
  -1   5   2    5.61    0.73
   1   5  -2    4.74    0.73
   1  -5  -2    5.71    0.76
  -1  -5   2    4.86    0.74
  -1   5   2    5.21    0.71
  -1   5   2    5.78    0.76
   1   5  -2    6.30    0.80
   1   5  -2    4.87    0.70
   1   5  -2    5.94    0.71
  -1   5   2    5.85    0.78
   1   5  -2    5.33    0.83
  -1  -5   2    5.14    0.71
  -1   5   2    5.34    0.77
   1   5  -2    6.37    0.76
  -1   5   2    4.76    0.69
   1   5  -2    6.03    0.77
  -1   5   2    4.61    0.68
   1  -5  -2    6.03    0.67
  -1   5   2    4.48    0.63
   1  -5  -2    5.66    0.77
  -1  -5   2    5.98    0.77
   1  -5  -2    6.72    0.81
   1   5  -2    6.55    0.74
  -1   5   2    6.06    0.76
  -1  -5   2    5.26    0.71
  -1   5   1    4.37    0.74
  -1  -5   1    5.59    1.24
   1   5  -1    4.08    0.57
   1  -5  -1    6.85    1.31
   1   5  -1    4.83    1.05
  -1   5   1    4.57    1.16
  -1  -5   1    5.20    0.98
   1   5  -1    3.59    0.97
  -1   5   1    5.06    0.98
  -1   5   1    6.66    1.18
   1  -5  -1    3.37    0.93
  -1  -5   1    4.39    1.16
   1   5  -1    5.51    1.03
   1  -5  -1    3.23    1.16
  -1   5   1    5.18    0.70
   1  -5  -1    4.74    0.71
  -1  -5   1    5.57    0.77
  -1   5   1    4.68    0.71
  -1   5   1    5.71    0.74
   1   5  -1    4.74    0.71
  -1   5   1    5.20    0.68
  -1   5   1    4.45    0.72
   1   5  -1    5.52    0.70
   1   5  -1    4.33    0.78
   1   5  -1    4.02    0.68
  -1  -5   1    4.94    0.67
  -1   5   1    4.49    0.75
   1   5  -1    4.58    0.73
   1  -5  -1    5.90    0.67
  -1  -5   1    5.39    0.72
  -1   5   1    5.33    0.72
   1   5  -1    5.48    0.74
  -1   5   1    4.70    0.63
   1   5  -1    5.13    0.66
   1  -5  -1    5.29    0.78
   1   5  -1    4.54    0.77
  -1  -5   1    4.28    0.63
   1  -5  -1    5.69    0.54
  -1   5   1    5.78    0.71
   1   5   0   37.82    3.11
  -1  -5   0   37.48    3.25
  -1   5   0   37.04    3.20
   1  -5   0   35.64    3.25
   1  -5   0   40.46    3.29
   1  -5   0   33.18    3.11
  -1  -5   0   34.47    3.18
   1   5   0   39.90    3.22
   1   5   0   38.35    3.21
  -1  -5   0   34.31    3.14
  -1   5   0   42.09    3.18
  -1   5   0   44.17    3.25
  -1   5   0   32.98    2.74
   1   5   0   33.55    2.75
   1   5   0   33.32    2.71
   1  -5   0   36.13    2.75
  -1  -5   0   36.19    2.77
  -1   5   0   36.46    2.77
  -1   5   0   27.58    2.76
   1   5   0   29.09    2.79
   1   5   0   33.70    2.73
  -1   5   0   37.53    2.75
   1   5   0   36.56    2.77
   1   5   0   33.36    2.78
  -1   5   0   34.09    2.79
   1   5   0   35.14    2.73
  -1   5   0   34.88    2.77
  -1   5   0   34.85    2.76
   1   5   0   34.97    2.77
  -1   5   0   37.04    2.79
   1   5   0   33.84    2.73
   1  -5   0   34.27    2.71
  -1  -5   0   33.34    2.73
   1  -5   0   35.52    2.76
  -1   5   0   35.50    2.76
  -1  -5   0   35.93    2.78
   1   5   0   34.70    2.71
  -1   5   0   33.75    2.76
   1  -5   0   30.92    2.63
  -1  -5   0   33.90    2.68
   1   5   0   38.74    2.80
   1  -5   1  173.06   13.22
  -1  -5  -1  174.46   13.21
   1   5   1  182.89   13.10
  -1   5  -1  188.58   13.30
  -1   5  -1  206.29   13.20
  -1  -5  -1  172.94   13.20
  -1  -5  -1  169.01   13.23
   1  -5   1  178.03   13.18
  -1   5  -1  210.48   13.28
   1  -5   1  178.02   13.23
   1   5   1  197.77   13.34
   1   5   1  202.72   13.32
  -1   5  -1  175.84   12.81
   1   5   1  171.98   12.75
   1   5   1  175.02   12.81
  -1   5  -1  187.16   12.81
   1  -5   1  170.66   12.78
  -1  -5  -1  180.37   12.80
  -1   5  -1  126.29   12.74
   1   5   1  182.94   12.78
  -1   5  -1  188.73   12.82
   1   5   1  149.67   12.94
  -1   5  -1  198.84   12.79
   1   5   1  185.74   12.81
   1   5   1  167.48   12.80
  -1   5  -1  169.87   12.80
  -1  -5  -1  167.58   12.72
  -1  -5  -1  160.57   12.74
   1   5   1  168.38   12.75
  -1   5  -1  178.90   12.81
   1   5   1  142.81   12.72
   1   5   1  171.52   12.76
  -1   5  -1  177.63   12.81
   1   5   1  173.58   12.81
  -1  -5  -1  182.77   12.78
  -1  -5  -1  177.24   12.80
   1  -5   1  178.73   12.76
  -1   5  -1  181.11   12.82
  -1  -5  -1  182.24   12.81
   1   5   1  181.03   12.75
   1  -5   1  177.75   12.80
   1   5   1  191.86   12.83
  -1  -5  -1  169.61   12.72
   1  -5   1  170.32   12.71
  -1  -5  -2   16.81    2.10
   1   5   2   19.63    1.88
   1  -5   2   20.74    2.14
  -1   5  -2   16.14    2.05
   1  -5   2   20.93    2.13
  -1  -5  -2   19.79    2.15
   1  -5   2   17.05    1.88
  -1   5  -2   21.91    1.95
  -1  -5  -2   14.60    1.93
  -1   5  -2   13.76    1.75
   1   5   2   18.73    1.57
  -1   5  -2   18.97    1.61
  -1   5  -2   20.99    1.62
   1   5   2   18.79    1.61
  -1  -5  -2   16.99    1.61
   1   5   2   14.27    1.76
   1   5   2   18.84    1.57
  -1   5  -2   18.69    1.65
  -1   5  -2   21.70    1.58
  -1   5  -2   18.82    1.64
  -1  -5  -2   17.62    1.51
  -1  -5  -2   16.22    1.54
   1   5   2   18.19    1.54
  -1   5  -2   19.10    1.63
   1   5   2   20.62    1.59
   1   5   2   18.97    1.60
  -1   5  -2   18.67    1.64
  -1   5  -2   18.88    1.61
  -1  -5  -2   19.27    1.64
  -1  -5  -2   18.19    1.56
  -1  -5  -2   20.41    1.65
   1   5   2   18.64    1.54
  -1   5  -2   18.31    1.63
   1  -5   2   17.03    1.63
  -1   5  -2   21.58    1.64
   1   5   2   14.99    1.59
  -1  -5  -2   17.28    1.51
   1  -5   2   19.12    1.52
   1  -5   3  138.35   10.56
  -1   5  -3  150.96   10.65
  -1  -5  -3  135.04   10.60
   1  -5   3  139.78   10.40
  -1   5  -3  112.06   10.20
   1  -5   3  141.28   10.55
  -1   5  -3  115.92   10.29
   1   5   3  136.89   10.07
  -1   5  -3  150.36   10.09
   1   5   3  106.91    9.99
  -1   5  -3  143.99   10.10
  -1  -5  -3  141.76   10.08
  -1  -5  -3  142.91   10.10
   1   5   3  109.15    9.92
   1  -5   3  135.54    9.99
   1   5   3  102.21   10.27
   1   5   3  147.13   10.04
  -1   5  -3  157.91   10.14
  -1   5  -3  114.03    9.99
   1   5   3  146.71   10.10
  -1   5  -3  135.87   10.09
  -1   5  -3  144.57   10.12
  -1  -5  -3  135.19   10.02
   1   5   3  153.92   10.09
   1   5   3  145.12   10.09
  -1   5  -3  142.27   10.12
  -1   5  -3  155.43   10.12
  -1  -5  -3  135.84   10.04
  -1  -5  -3  142.37   10.09
  -1  -5  -3  145.20   10.09
  -1   5  -3  154.59   10.13
   1   5   3  143.25   10.02
   1   5   3  141.90   10.09
   1  -5   3  144.09   10.03
  -1   5  -3  161.50   10.11
  -1  -5  -3  138.68    9.99
  -1  -5  -4   65.87    6.71
   1  -5   4   93.34    7.13
  -1   5  -4  104.37    7.25
   1   5   4  101.07    7.19
   1  -5   4   95.90    6.90
  -1   5  -4   74.36    6.75
   1  -5   4   96.06    7.14
  -1   5  -4   69.77    6.64
  -1   5  -4   89.97    6.58
  -1   5  -4   97.34    6.64
   1   5   4   69.08    6.52
   1   5   4   93.38    6.60
   1   5   4   76.68    6.46
  -1   5  -4   92.01    6.63
   1  -5   4   95.25    6.54
  -1  -5  -4   99.23    6.65
   1   5   4  105.52    7.10
   1   5   4  100.43    6.54
   1   5   4   72.53    6.44
   1   5   4   96.19    6.62
  -1   5  -4   92.30    6.63
  -1   5  -4   93.34    6.60
  -1   5  -4   90.05    6.65
  -1  -5  -4   85.01    6.53
   1   5   4  105.27    6.64
   1   5   4   91.90    6.59
  -1   5  -4   93.63    6.66
  -1   5  -4  104.77    6.64
  -1  -5  -4   90.41    6.55
  -1  -5  -4   95.05    6.62
  -1  -5  -4   97.32    6.63
  -1   5  -4   96.16    6.67
  -1  -5  -4   63.01    6.47
  -1   5  -4   92.35    6.63
   1  -5   4   93.78    6.56
   1   5   4   96.09    6.61
  -1   5  -4  101.57    6.62
  -1  -5  -4   89.80    6.50
   1   5   5    3.04    0.90
  -1  -5  -5    1.77    0.61
  -1   5  -5    4.27    1.14
   1   5   5    3.56    1.01
  -1  -5  -5    1.83    0.94
  -1   5  -5    2.07    0.48
   1   5   5    3.40    0.61
   1   5   5    2.05    0.54
  -1  -5  -5    2.70    0.71
   1  -5   5    2.63    0.51
   1   5   5    1.98    0.34
  -1   5  -5    2.58    0.64
   1   5   5    1.98    0.40
   1   5   5    1.69    0.35
   1   5   5    3.20    0.64
   1   5   5    1.88    0.44
  -1   5  -5    2.22    0.62
  -1   5  -5    2.66    0.68
  -1   5  -5    2.36    0.61
  -1   5  -5    2.38    0.69
  -1  -5  -5    2.16    0.51
   1   5   5    2.50    0.60
  -1  -5  -5    3.52    0.68
  -1  -5  -5    2.33    0.52
  -1  -5  -5    1.86    0.64
  -1   5  -5    2.27    0.51
   1   5   5    2.87    0.53
   1   5   5    3.23    0.46
  -1   5  -5    3.07    0.72
  -1  -5  -5    2.72    0.64
  -1  -5  -5    2.27    0.42
  -1   5  -5    3.24    0.67
  -1  -5  -5    1.86    0.41
  -1   5  -5    2.07    0.49
   1   5   5    2.42    0.56
   1  -5   5    2.31    0.57
  -1   5  -6  190.74   12.51
  -1   5  -6  172.91   12.35
  -1  -5  -6  166.59   12.37
  -1   5  -6  168.96   12.31
   1   5   6  178.09   12.35
   1   5   6  169.13   11.68
   1   5   6  188.03   11.73
  -1   5  -6  178.26   11.78
  -1   5  -6  129.61   11.61
   1   5   6  126.75   11.57
   1   5   6  134.96   11.60
  -1  -5  -6  171.79   11.78
  -1   5  -6  170.26   11.74
   1   5   6  131.78   11.57
  -1   5  -6  199.83   11.82
   1   5   6  197.92   12.37
   1   5   6  165.13   11.72
   1   5   6  131.58   11.61
  -1   5  -6  173.81   11.75
  -1   5  -6  179.82   11.74
  -1  -5  -6  156.37   11.63
  -1   5  -6  136.02   11.65
   1   5   6  185.24   11.76
   1   5   6  171.60   11.67
  -1  -5  -6  171.91   11.66
  -1  -5  -6  124.91   11.64
  -1  -5  -6  173.36   11.73
  -1  -5  -6  183.88   11.75
  -1   5  -6  185.69   11.77
  -1   5  -6  192.98   11.83
   1   5   6  174.02   11.68
   1  -5   6  177.06   11.70
  -1   5  -6  134.40   11.63
  -1  -5  -6  164.41   11.60
  -1   5  -7   31.25    3.05
   1   5   7   35.21    3.13
  -1   5  -7   32.85    3.07
   1   5   7   33.99    2.41
   1   5   7   34.75    2.47
  -1   5  -7   34.80    2.54
   1  -5   7   31.34    2.34
   1   5   7   24.45    2.32
   1   5   7   23.72    2.29
  -1   5  -7   33.44    2.51
   1   5   7   33.74    3.04
  -1   5  -7   39.09    2.57
   1   5   7   24.28    2.29
   1   5   7   24.22    2.34
   1   5   7   31.46    2.44
  -1  -5  -7   22.33    2.37
  -1   5  -7   36.77    2.52
  -1   5  -7   31.39    2.49
  -1  -5  -7   29.60    2.35
  -1   5  -7   24.57    2.34
  -1   5  -7   31.94    2.58
  -1  -5  -7   23.73    2.39
  -1  -5  -7   35.62    2.50
  -1  -5  -7   32.59    2.39
  -1   5  -7   31.20    2.49
  -1   5  -7   35.53    2.58
  -1  -5  -7   32.27    2.48
  -1   5  -7   24.34    2.30
   1  -5   7   34.81    2.48
   1   5   7   33.30    2.39
  -1   5  -8   30.95    2.96
  -1   5  -8   34.44    3.00
   1   5   8   30.50    2.86
  -1   5  -8   30.33    2.33
   1   5   8   28.01    2.24
   1   5   8   21.98    2.11
  -1   5  -8   29.63    2.31
   1  -5   8   29.61    2.13
   1   5   8   20.18    2.07
  -1   5  -8   23.14    2.23
   1   5   8   20.55    2.07
   1   5   8   29.82    2.84
   1   5   8   21.44    2.12
   1   5   8   29.24    2.22
  -1  -5  -8   19.59    2.15
  -1   5  -8   31.09    2.30
  -1  -5  -8   24.76    2.11
  -1   5  -8   32.35    2.39
   1   5   8   30.26    2.28
  -1  -5  -8   30.54    2.16
  -1  -5  -8   21.19    2.18
  -1   5  -8   21.73    2.14
  -1  -5  -8   29.82    2.26
  -1   5  -8   30.21    2.31
  -1  -5  -8   28.37    2.26
   1  -5   8   28.71    2.24
   1   5   8   30.19    2.13
  -1   5  -9   56.11    4.48
  -1   5  -9   55.52    4.51
  -1   5  -9   51.89    4.35
   1   5   9   51.81    4.18
   1   5   9   50.31    3.56
  -1   5  -9   49.90    3.63
   1   5   9   36.73    3.41
   1   5   9   33.13    3.37
  -1   5  -9   49.31    3.59
   1  -5   9   46.11    3.43
  -1   5  -9   37.51    3.51
   1   5   9   36.12    3.39
   1   5   9   51.91    4.29
   1   5   9   35.71    3.43
   1   5   9   46.48    3.50
  -1  -5  -9   47.60    3.59
  -1   5  -9   46.77    3.58
  -1  -5  -9   45.99    3.42
  -1   5  -9   50.41    3.67
  -1   5  -9   55.82    3.71
  -1  -5  -9   45.82    3.44
  -1  -5  -9   49.58    3.58
  -1   5  -9   35.92    3.43
  -1  -5  -9   50.63    3.57
  -1   5  -9   49.12    3.60
   1  -5   9   47.60    3.55
  -1   5 -10    2.89    1.37
  -1   5 -10    3.86    1.47
   1   5  10    1.84    0.98
  -1   5 -10    0.35    1.13
  -1   5 -10    2.32    0.84
   1   5  10    1.35    0.71
  -1   5 -10    1.78    0.78
   1   5  10    1.24    0.54
  -1  -5 -10    1.78    0.67
   1  -5  10    1.54    0.51
   1   5  10    0.56    0.41
  -1   5 -10    1.27    0.61
   1   5  10    0.81    0.46
   1   5  10    1.03    0.53
   1   5  10    1.04    0.56
  -1  -5 -10    1.00    0.78
  -1   5 -10    1.12    0.66
  -1   5 -10    1.87    0.78
  -1   5 -10    2.09    0.86
  -1   5 -10    1.73    0.78
  -1  -5 -10    2.00    0.51
  -1   5 -10    1.32    0.73
  -1  -5 -10    0.51    0.65
  -1   5 -10    1.68    0.80
   1  -5  10    1.43    0.72
  -1   5 -11   -1.28    1.26
  -1   5 -11   -1.52    1.28
  -1   5 -11    1.86    1.32
   1   5  11    1.22    0.93
  -1   5 -11    0.49    0.74
   1  -5  11    0.58    0.50
  -1  -5 -11    0.17    0.65
   1   5  11    0.15    0.48
  -1   5 -11    0.43    0.75
   1   5  11    0.36    0.47
   1   5  11    0.47    0.53
   1   5  11    1.01    0.52
  -1  -5 -11    0.55    0.73
  -1   5 -11    1.14    0.71
  -1   5 -11   -0.18    0.82
  -1   5 -11    1.34    0.81
  -1   5 -11    0.34    0.67
  -1  -5 -11    0.56    0.45
  -1   5 -11    0.74    0.79
  -1  -5 -11    0.24    0.60
  -1   5 -11    0.44    0.70
   1  -5  11    1.11    0.74
  -1   5 -12    6.48    1.68
  -1   5 -12    8.34    1.88
   1   5  12    6.18    1.47
  -1   5 -12    5.95    1.54
   1   5  12    5.16    1.24
   1  -5  12    7.39    1.02
  -1   5 -12    8.34    1.13
  -1  -5 -12    6.87    1.01
   1  -5  12    7.85    0.92
   1   5  12    5.84    0.85
   1   5  12    8.57    0.90
   1   5  12    6.72    0.94
  -1  -5 -12    8.01    1.11
  -1   5 -12    9.67    1.17
  -1   5 -12    7.75    1.12
  -1   5 -12    8.87    1.21
  -1   5 -12    6.41    1.06
  -1   5 -12    8.37    1.19
  -1  -5 -12    8.39    1.03
  -1   5 -12    8.49    1.10
   1  -5  12    8.09    1.04
   1   5  12    5.22    0.87
  -1   5 -13   80.28    7.58
  -1   5 -13   96.58    7.67
  -1   5 -13   97.14    7.64
   1   5  13  105.14    6.80
  -1   5 -13   98.73    6.81
   1   5  13   67.64    6.61
   1  -5  13   92.12    6.67
   1  -5  13   94.42    6.75
   1   5  13   66.40    6.59
   1   5  13   96.88    7.51
   1   5  13   83.54    6.69
  -1   5 -13  105.69    6.85
  -1   5 -13   93.88    6.82
  -1  -5 -13   94.18    6.81
  -1   5 -13   71.80    6.75
  -1   5 -13   74.97    6.70
  -1  -5 -13   96.92    6.78
  -1   5 -13  115.86    6.99
  -1  -5 -13   93.06    6.78
  -1   5 -13   99.40    6.83
   1  -5  13   91.69    6.75
   1   5  14   12.48    1.25
   1  -5  14   11.70    1.12
  -1  -5 -14   10.50    1.21
   1  -5  14    9.96    1.16
  -1   5 -14   12.09    1.29
  -1  -5 -14    8.74    1.29
  -1   5 -14   12.04    1.32
  -1   5 -14   11.58    1.35
  -1   5 -14    7.07    1.22
  -1   5 -14   10.30    1.33
  -1   5 -14   12.95    1.31
  -1  -5 -14   11.51    1.24
   1   5  14    6.98    1.01
   1   5  14    8.77    1.07
   1  -5  14   13.31    1.28
  -1   5 -14    9.72    1.88
   1   5  14   11.93    1.79
   1   5  14   10.69    1.16
  -1   5 -15    4.73    0.91
  -1  -5 -15    5.30    0.88
  -1   5 -15    5.09    0.93
  -1   5 -15    3.13    0.81
  -1   5 -15    2.80    0.82
  -1  -5 -15    4.25    0.79
  -1   5 -15    4.41    0.85
   1   5  15    4.38    0.74
   1  -5  15    3.66    0.75
   1  -5  15    3.55    0.64
  -1   5 -15    5.07    0.87
  -1  -5 -15    5.19    0.82
   1   5  15    5.18    0.79
   1  -5  15    4.58    0.80
   1   5  15    2.90    0.62
  -1   5 -16   -0.14    0.55
   1   5  16    0.22    0.56
   1  -5  16    0.26    0.50
   1  -5  16   -0.22    0.40
  -1  -5 -16    0.40    0.55
  -1   5 -16    0.15    0.66
  -1  -5 -16   -0.50    0.69
   1   5  16   -0.08    0.50
   1  -5  16   -0.36    0.53
   1   5  16   -0.04    0.41
  -1  -5 -16    0.63    0.65
  -1   5 -16    0.20    0.65
   1   5  17    0.04    0.48
  -1   5 -17    0.41    0.54
   1  -5  17    0.47    0.46
  -1  -5 -17    0.61    0.49
  -1  -5 -17    0.20    0.58
  -1   5 -17   -0.20    0.45
  -1   5 -17    0.45    0.60
  -1  -5 -17   -0.04    0.52
   1   5  17    0.10    0.43
  -1   5 -17   -0.09    0.59
   1  -5  18    2.01    0.45
  -1   5 -18    2.16    0.55
  -1  -5 -18    1.70    0.54
  -1   5 -18    2.23    0.56
   1   5  18    0.91    0.39
   1   5  18    2.13    0.45
  -1  -5 -19   -0.18    0.55
   1   5  19    0.71    0.40
   1   6 -18    0.80    0.45
  -1   6  18    1.41    0.34
   1   6 -18    1.72    0.48
   1  -6 -18    0.85    0.38
  -1   6  18    0.45    0.37
   1   6 -17    5.66    0.79
  -1  -6  17    2.87    0.66
  -1   6  17    4.01    0.57
  -1  -6  17    3.28    0.61
   1   6 -17    3.92    0.71
   1   6 -17    3.91    0.64
   1  -6 -17    4.19    0.65
  -1   6  17    3.74    0.62
   1   6 -16    5.99    0.92
  -1  -6  16    6.29    0.82
  -1   6  16    5.32    0.73
   1   6 -16    4.71    0.79
   1  -6 -16    3.94    0.73
  -1  -6  16    5.61    0.82
   1  -6 -16    5.62    0.83
   1   6 -16    6.64    0.83
  -1  -6  16    3.11    0.63
  -1  -6  16    6.12    0.74
  -1   6  16    6.34    0.75
   1   6 -16    5.80    0.90
  -1   6  16    3.51    0.63
  -1   6  15    1.23    0.50
   1   6 -15    2.55    0.79
  -1  -6  15    1.28    0.61
  -1   6  15    3.60    0.70
   1   6 -15    2.15    0.77
  -1  -6  15    3.68    0.79
   1  -6 -15    1.97    0.71
   1   6 -15    2.69    0.72
  -1  -6  15    2.95    0.65
   1  -6 -15    2.94    0.60
  -1  -6  15    3.50    0.71
  -1   6  15    1.63    0.62
  -1   6  14   95.67    8.53
   1   6 -14  146.50    8.71
   1  -6 -14  132.74    8.69
  -1  -6  14   82.64    8.54
   1   6 -14  113.24    8.71
  -1  -6  14  140.03    8.70
   1  -6 -14  137.29    8.63
  -1   6  14   83.93    8.47
  -1  -6  14  128.77    8.65
   1   6 -14  137.90    8.79
  -1  -6  14  141.24    8.70
   1  -6 -13  109.27    8.67
   1   6 -13  116.80    8.01
  -1  -6  13  112.94    7.90
   1   6 -13  120.65    7.95
   1   6 -13   89.13    7.87
  -1   6  13   80.36    7.76
   1  -6 -13   76.50    7.79
  -1   6  13  116.23    7.82
   1   6 -13  120.79    7.95
   1  -6 -13  112.02    7.93
   1  -6 -13  110.17    7.86
  -1  -6  13   76.18    7.80
   1   6 -13  132.16    8.13
   1   6 -13  136.57    8.13
   1  -6 -13  111.19    7.86
   1  -6 -13  108.10    8.68
  -1  -6  13  111.60    7.90
   1  -6 -12   -0.37    1.09
  -1   6  12    0.34    1.02
  -1  -6  12    1.36    1.12
   1   6 -12   -0.67    1.34
  -1   6  12   -0.11    0.71
   1   6 -12    0.07    0.72
  -1  -6  12    0.44    0.59
   1   6 -12    1.44    0.73
   1  -6 -12    0.41    0.57
  -1   6  12   -0.46    0.95
   1  -6 -12    1.45    1.20
  -1  -6  12   -0.17    1.05
   1  -6 -12    0.45    0.78
  -1   6  12    0.05    0.48
  -1   6  12   -0.24    0.50
   1   6 -12    0.12    0.72
   1  -6 -12    0.18    0.71
   1   6 -12    0.22    0.81
   1   6 -12    0.23    0.92
   1   6 -12   -0.14    0.61
   1  -6 -12    0.26    0.57
   1   6 -12    1.14    0.79
  -1  -6  12   -0.35    0.73
  -1  -6  12    0.92    0.67
   1   6 -11    7.71    1.79
  -1   6  11    7.03    1.55
   1  -6 -11    7.18    1.64
  -1  -6  11    5.31    1.46
  -1  -6  11    2.17    1.22
   1  -6 -11    6.69    1.54
  -1   6  11    6.14    1.43
   1   6 -11    5.27    1.04
  -1   6  11    7.41    0.99
   1  -6 -11    7.52    0.94
  -1  -6  11    7.37    0.96
   1   6 -11    9.00    1.10
   1   6 -11    5.34    0.98
   1  -6 -11    4.16    0.99
  -1   6  11    5.66    0.84
  -1   6  11    5.04    0.77
   1   6 -11    5.04    1.00
   1  -6 -11    4.21    1.03
   1   6 -11    7.98    1.19
   1   6 -11    8.07    1.28
   1   6 -11    6.72    1.12
   1  -6 -11    5.94    0.89
  -1  -6  11    6.23    0.95
  -1  -6  10    7.40    1.76
   1  -6 -10   15.21    2.06
  -1   6  10   15.20    1.92
   1   6 -10   14.08    1.43
  -1   6  10   13.34    1.36
  -1  -6  10   12.92    1.33
   1   6 -10   15.03    1.43
   1   6 -10   15.37    1.54
  -1   6  10   14.35    1.34
  -1   6  10    9.55    1.20
   1  -6 -10    8.45    1.35
   1  -6 -10   13.41    1.43
   1   6 -10   14.34    1.44
   1   6 -10   14.47    1.54
   1  -6 -10   13.61    1.33
   1   6 -10   13.93    1.50
  -1  -6  10   10.81    1.38
   1  -6 -10    8.37    1.36
  -1  -6  10   13.90    1.46
   1  -6 -10   12.78    1.29
   1  -6 -10   15.31    2.10
   1   6 -10   12.54    2.17
  -1   6  10   13.08    1.89
  -1  -6  10   11.15    1.91
  -1  -6  10   13.30    1.40
   1  -6  -9   23.74    2.74
  -1  -6   9   19.53    2.53
  -1   6   9   27.42    2.68
   1   6  -9   25.56    2.11
  -1   6   9   24.90    2.01
  -1   6   9   23.94    1.93
  -1  -6   9   22.75    1.97
   1   6  -9   25.23    2.10
  -1   6   9   26.80    2.69
   1   6  -9   26.31    2.19
  -1   6   9   15.65    1.83
  -1   6   9   22.94    1.98
   1  -6  -9   16.55    1.99
   1   6  -9   22.45    2.02
   1  -6  -9   24.36    2.08
   1   6  -9   25.01    2.16
  -1  -6   9   21.32    2.04
   1   6  -9   24.46    2.14
   1  -6  -9   21.73    1.97
   1  -6  -9   15.25    1.98
   1  -6  -9   21.63    1.97
  -1  -6   9   23.32    2.09
  -1  -6   9   18.41    2.52
   1  -6  -9   20.18    2.64
   1   6  -9   21.79    2.75
  -1  -6   9   26.20    2.05
  -1   6   9   24.89    1.92
  -1  -6   8   -0.16    1.07
   1  -6  -8    1.00    1.05
   1   6  -8    2.27    1.25
   1  -6  -8    0.41    0.81
  -1   6   8    1.23    0.98
   1  -6  -8    1.31    1.07
  -1   6   8    0.48    1.00
  -1  -6   8    0.31    1.06
  -1   6   8    1.44    0.57
  -1   6   8    1.19    0.58
  -1  -6   8    1.00    0.54
   1   6  -8    1.31    0.77
  -1   6   8    1.72    0.64
   1   6  -8    1.86    0.68
   1   6  -8    1.41    0.72
   1  -6  -8    1.05    0.67
   1   6  -8    2.29    0.81
   1   6  -8    1.99    0.92
   1  -6  -8    1.45    0.80
   1   6  -8    1.62    0.53
  -1   6   8    0.79    0.44
   1  -6  -8    1.03    0.56
  -1  -6   8    1.40    0.83
  -1  -6   8    1.39    0.75
   1   6  -8    1.35    0.79
   1  -6  -8    1.72    0.60
   1  -6  -8    0.81    0.48
  -1   6   8    1.93    0.57
  -1  -6   8    2.06    0.69
  -1  -6   7   85.00    6.75
   1  -6  -7   89.63    6.85
   1  -6  -7   51.12    6.33
   1   6  -7   98.52    7.03
  -1  -6   7   83.95    6.72
  -1   6   7   91.28    6.80
   1  -6  -7   84.65    6.78
   1   6  -7   63.17    5.99
   1   6  -7   89.90    6.14
  -1   6   7   85.38    6.06
  -1   6   7   66.53    6.01
  -1  -6   7   83.40    6.05
   1  -6  -7   83.17    6.18
  -1   6   7   67.94    6.51
  -1   6   7   85.33    6.10
   1   6  -7   84.29    6.12
   1  -6  -7   87.25    6.12
   1   6  -7   88.63    6.20
  -1   6   7   87.16    6.07
   1   6  -7   67.80    6.06
   1   6  -7   91.99    6.23
   1  -6  -7   86.93    6.17
   1  -6  -7   81.86    6.07
  -1  -6   7   86.24    6.13
   1   6  -7   89.79    6.19
   1  -6  -7   80.06    6.06
   1  -6  -7   59.67    5.98
  -1  -6   7   86.72    6.14
  -1   6   7   85.56    6.06
   1   6  -7   68.25    6.02
  -1  -6   7   87.70    6.10
   1  -6  -6    1.99    1.05
  -1  -6   6    2.19    1.18
   1   6  -6    3.29    1.24
   1  -6  -6    0.67    0.86
  -1   6   6    1.34    0.83
  -1  -6   6    3.55    1.21
  -1   6   6    2.89    1.04
   1  -6  -6    3.45    1.21
  -1   6   6    1.64    0.55
   1   6  -6    2.17    0.61
  -1   6   6    2.73    0.61
  -1  -6   6    2.19    0.57
   1  -6  -6    1.78    0.79
  -1   6   6    2.54    0.55
   1   6  -6    2.53    0.79
   1   6  -6    1.89    0.66
  -1   6   6    2.01    0.64
  -1   6   6    2.22    0.74
   1   6  -6    2.96    0.75
   1   6  -6    3.79    0.79
  -1   6   6    2.35    0.54
   1   6  -6    1.68    0.78
   1   6  -6    3.02    0.69
  -1  -6   6    3.05    0.74
   1  -6  -6    2.04    0.66
  -1   6   6    1.99    0.56
  -1  -6   6    1.29    0.71
   1  -6  -6    2.26    0.64
   1  -6  -6    1.52    0.57
   1   6  -6    2.73    0.77
  -1   6   6    2.23    0.62
   1   6  -6    1.67    0.58
  -1  -6   6    2.60    0.63
   1  -6  -5    7.34    1.46
  -1   6   5    3.71    0.99
   1  -6  -5    3.97    1.15
   1   6  -5    7.36    1.44
  -1  -6   5    5.45    1.42
  -1  -6   5    5.31    1.48
  -1   6   5    7.07    1.36
   1  -6  -5    4.60    1.31
   1   6  -5    4.11    0.78
  -1   6   5    7.48    0.82
  -1   6   5    4.74    0.70
   1  -6  -5    5.21    0.97
   1   6  -5    6.21    0.95
  -1   6   5    5.85    0.75
   1   6  -5    5.86    0.83
  -1   6   5    6.19    0.84
  -1   6   5    6.31    0.93
   1   6  -5    7.25    0.93
  -1  -6   5    6.13    0.86
   1   6  -5    5.01    0.85
  -1   6   5    6.61    0.76
   1   6  -5    5.83    0.91
   1  -6  -5    5.54    0.80
  -1  -6   5    6.40    0.88
  -1   6   5    5.04    0.72
   1   6  -5    6.19    0.87
  -1   6   5    5.46    0.77
   1  -6  -5    3.44    0.73
   1  -6  -5    5.28    0.82
   1   6  -5    5.23    0.86
  -1  -6   5    6.11    0.82
   1   6  -5    4.42    0.82
  -1   6   5    4.82    0.78
  -1  -6   4    0.81    1.00
   1  -6  -4    1.04    0.91
   1   6  -4   -0.14    0.89
   1  -6  -4    0.57    1.12
  -1   6   4    0.45    0.69
  -1  -6   4    0.40    1.00
   1  -6  -4    0.14    1.17
  -1   6   4    0.69    0.52
  -1   6   4    0.28    0.42
   1   6  -4    0.69    0.57
   1  -6  -4    0.66    0.67
   1  -6  -4   -1.08    0.58
   1   6  -4    0.38    0.60
  -1   6   4    0.04    0.57
  -1   6   4   -0.17    0.45
  -1   6   4    0.54    0.64
   1   6  -4    0.21    0.39
  -1   6   4    0.19    0.52
   1   6  -4    0.14    0.54
   1   6  -4    0.24    0.68
   1   6  -4    0.59    0.60
  -1  -6   4    0.52    0.55
  -1   6   4   -0.04    0.41
   1   6  -4    0.26    0.67
   1   6  -4    0.49    0.61
  -1  -6   4    0.88    0.63
  -1   6   4    0.75    0.45
  -1   6   4    0.33    0.46
   1  -6  -4    0.48    0.53
   1  -6  -4   -0.17    0.54
   1   6  -4    0.29    0.61
  -1   6   4    0.51    0.49
  -1  -6   4    0.48    0.50
   1   6  -4    0.77    0.60
  -1  -6   3  348.84   25.46
   1  -6  -3  351.98   25.52
   1   6  -3  364.37   25.50
  -1   6   3  398.72   25.62
  -1  -6   3  357.35   25.46
   1  -6  -3  354.51   25.51
   1   6  -3  282.87   25.13
  -1   6   3  268.61   24.80
  -1   6   3  345.40   24.95
   1   6  -3  349.71   24.91
  -1   6   3  355.29   24.94
   1   6  -3  387.15   24.99
   1  -6  -3  350.62   24.90
  -1  -6   3  318.48   24.91
   1  -6  -3  322.36   24.93
  -1   6   3  272.48   25.14
  -1   6   3  362.88   24.93
   1   6  -3  381.19   25.00
   1   6  -3  285.45   24.84
   1   6  -3  339.97   24.94
  -1  -6   3  334.79   24.87
   1   6  -3  359.91   24.94
   1   6  -3  358.36   24.96
  -1   6   3  356.17   24.91
  -1   6   3  365.74   24.95
   1  -6  -3  352.60   24.92
   1  -6  -3  340.14   24.82
  -1  -6   3  349.56   24.92
  -1   6   3  345.62   24.93
   1   6  -3  343.18   24.94
  -1   6   3  358.42   24.93
   1  -6  -3  351.48   24.92
  -1   6   3  370.14   24.95
  -1  -6   3  328.16   24.87
   1   6  -3  395.25   25.01
   1   6  -2   -0.13    0.88
  -1  -6   2   -0.13    0.91
   1  -6  -2    0.14    1.00
  -1   6   2    1.84    1.09
  -1   6   2    0.09    0.53
  -1   6   2    1.71    0.94
  -1  -6   2   -0.50    1.04
   1  -6  -2   -0.26    0.95
   1   6  -2    0.55    0.75
  -1  -6   2    0.12    0.68
  -1   6   2    0.87    0.54
   1   6  -2    0.53    0.56
   1  -6  -2    0.78    0.59
  -1  -6   2    0.72    0.61
  -1   6   2    0.04    0.52
   1   6  -2    0.63    0.53
  -1   6   2   -0.13    0.51
  -1   6   2   -0.05    0.52
   1   6  -2    0.45    0.52
   1   6  -2    0.45    0.47
  -1   6   2    0.19    0.60
   1   6  -2    0.09    0.66
  -1   6   2    0.87    0.77
  -1   6   2    0.64    0.60
  -1  -6   2    0.18    0.47
   1   6  -2    0.30    0.53
  -1   6   2   -0.04    0.51
   1   6  -2    0.09    0.56
  -1   6   2    0.41    0.48
  -1  -6   2   -0.34    0.57
   1  -6  -2    0.70    0.45
   1  -6  -2    0.64    0.66
  -1   6   2    0.28    0.51
   1   6  -2   -0.08    0.52
   1  -6  -2    0.51    0.58
  -1   6   2    0.09    0.55
  -1  -6   2    0.17    0.45
  -1  -6   1  122.24    9.72
   1   6  -1  125.25    9.65
  -1   6   1  123.54    9.73
   1  -6  -1  120.05    9.76
  -1  -6   1  114.32    9.65
  -1   6   1  152.41    9.86
  -1  -6   1  128.08    9.74
   1  -6  -1  120.02    9.74
   1  -6  -1  121.98    9.78
   1   6  -1  101.92    9.53
  -1   6   1  131.74    9.23
   1   6  -1  119.50    9.17
  -1   6   1  123.58    9.23
   1  -6  -1  121.95    9.19
  -1  -6   1  125.82    9.21
  -1   6   1   85.81    9.23
   1   6  -1  127.73    9.23
  -1   6   1  125.36    9.21
  -1   6   1  133.64    9.23
   1   6  -1  140.53    9.23
  -1  -6   1  119.43    9.13
  -1   6   1  117.35    9.23
   1   6  -1  120.52    9.23
  -1   6   1  127.20    9.22
   1   6  -1  127.28    9.20
   1   6  -1  126.91    9.21
  -1   6   1  133.59    9.24
   1   6  -1  126.12    9.25
  -1  -6   1  125.58    9.19
   1  -6  -1  121.36    9.20
   1  -6  -1  124.34    9.13
  -1   6   1  122.89    9.22
  -1   6   1  130.40    9.23
   1  -6  -1  110.84    9.19
   1   6  -1  129.37    9.19
  -1  -6   1  115.65    9.20
  -1  -6   1  121.33    9.13
  -1   6   1  134.97    9.24
   1   6  -1  124.41    9.24
  -1  -6   0    2.43    1.19
  -1   6   0    1.35    1.00
   1  -6   0    2.56    1.22
   1   6   0    2.82    1.03
   1  -6   0    1.63    0.88
  -1   6   0    1.19    0.80
  -1  -6   0    3.24    1.24
   1   6   0    0.38    0.83
   1  -6   0    3.54    1.27
  -1  -6   0    0.41    0.76
   1   6   0    1.62    0.65
  -1  -6   0    2.11    0.66
   1  -6   0    2.89    0.72
   1   6   0    1.61    0.58
  -1   6   0    1.99    0.61
   1   6   0    2.53    0.59
  -1   6   0    2.56    0.70
   1   6   0    2.05    0.58
   1   6   0    1.40    0.53
  -1   6   0    1.94    0.54
  -1   6   0    1.87    0.65
  -1   6   0    1.65    0.78
   1   6   0    1.29    0.73
   1   6   0    2.01    0.56
  -1  -6   0    1.34    0.51
  -1  -6   0    1.79    0.56
  -1   6   0    1.07    0.60
   1   6   0    1.65    0.56
  -1   6   0    2.18    0.57
  -1   6   0    1.86    0.51
  -1  -6   0    2.12    0.74
   1  -6   0    1.40    0.53
   1   6   0    2.11    0.59
  -1  -6   0    1.42    0.62
  -1  -6   0    3.02    0.77
   1  -6   0    1.48    0.71
   1   6   0    1.36    0.62
  -1  -6   0    1.30    0.46
  -1   6   0    1.60    0.66
   1  -6   1   16.46    2.21
  -1  -6  -1   20.06    2.26
   1   6   1   18.80    2.04
  -1   6  -1   21.24    2.28
  -1   6  -1   17.27    1.99
   1  -6   1   20.38    2.17
   1   6   1   21.97    2.29
   1  -6   1   15.49    2.18
  -1  -6  -1   18.09    2.23
  -1  -6  -1   19.03    2.19
  -1   6  -1   18.48    1.72
  -1   6  -1   19.47    1.71
   1   6   1   20.93    1.75
   1   6   1   17.84    1.65
  -1  -6  -1   17.27    1.70
   1  -6   1   20.72    1.74
  -1   6  -1   20.74    1.75
   1   6   1   19.57    1.68
   1   6   1   19.36    1.73
  -1   6  -1   16.91    1.64
  -1   6  -1   16.94    1.75
  -1  -6  -1   17.43    1.58
  -1  -6  -1   18.78    1.66
  -1   6  -1   20.25    1.76
   1   6   1   18.84    1.66
   1   6   1   20.52    1.73
  -1   6  -1   20.16    1.78
   1   6   1   21.59    1.71
  -1  -6  -1   21.41    1.70
   1  -6   1   21.91    1.70
  -1   6  -1   19.32    1.71
  -1  -6  -1   18.28    1.73
  -1   6  -1   19.18    1.76
   1   6   1   21.10    1.66
  -1  -6  -1   20.49    1.75
   1  -6   1   17.62    1.71
   1  -6   1   17.01    1.56
  -1  -6  -1   18.57    1.58
   1   6   1   18.67    1.73
   1   6   2   17.81    1.85
   1  -6   2   16.16    2.11
  -1   6  -2   20.44    2.20
  -1  -6  -2   17.54    2.08
   1   6   2   12.52    1.60
  -1   6  -2   12.52    1.71
  -1  -6  -2   15.21    2.02
   1  -6   2   15.89    1.88
   1  -6   2   13.99    2.04
   1   6   2   23.32    2.20
  -1   6  -2   16.78    1.54
  -1   6  -2   18.66    1.56
   1   6   2   17.16    1.55
   1   6   2   16.47    1.46
   1  -6   2   14.40    1.48
  -1  -6  -2   14.92    1.50
  -1  -6  -2   17.48    1.57
   1   6   2   16.35    1.48
  -1   6  -2   16.83    1.55
  -1   6  -2   13.42    1.41
  -1   6  -2   17.65    1.60
  -1   6  -2   16.63    1.54
  -1  -6  -2   15.65    1.44
   1   6   2   15.79    1.44
   1   6   2   15.10    1.51
  -1   6  -2   16.40    1.56
  -1   6  -2   17.75    1.55
  -1   6  -2   15.92    1.54
  -1  -6  -2   18.01    1.54
   1  -6   2   17.30    1.50
  -1  -6  -2   15.73    1.46
   1   6   2   14.26    1.41
  -1  -6  -2   15.76    1.53
   1  -6   2   18.02    1.57
  -1   6  -2   17.34    1.57
   1   6   2   15.77    1.52
   1  -6   2   15.76    1.38
  -1  -6  -2   15.42    1.36
  -1   6  -2   18.77    1.57
  -1  -6  -3   25.61    3.38
   1  -6   3   37.56    3.84
  -1   6  -3   41.99    3.90
  -1  -6  -3   39.69    3.84
  -1   6  -3   33.44    3.42
  -1  -6  -3   45.20    3.91
   1  -6   3   42.95    3.90
  -1   6  -3   43.52    3.32
   1   6   3   43.36    3.25
   1   6   3   44.79    3.31
   1   6   3   32.40    3.14
  -1   6  -3   47.49    3.31
  -1  -6  -3   41.19    3.30
  -1   6  -3   46.86    3.35
   1   6   3   44.66    3.23
   1   6   3   35.31    3.51
  -1   6  -3   33.93    3.17
  -1   6  -3   40.25    3.32
  -1   6  -3   39.96    3.30
  -1  -6  -3   39.85    3.20
  -1   6  -3   43.09    3.37
  -1   6  -3   47.47    3.34
   1   6   3   42.50    3.28
  -1  -6  -3   45.58    3.32
   1  -6   3   42.15    3.27
  -1  -6  -3   40.81    3.22
   1   6   3   44.03    3.21
  -1   6  -3   44.39    3.34
   1  -6   3   40.12    3.31
  -1  -6  -3   42.30    3.30
   1  -6   3   40.59    3.19
  -1   6  -3   48.64    3.34
   1   6   3   42.75    3.29
  -1  -6  -3   41.74    3.15
  -1  -6  -4   89.72    8.33
  -1   6  -4  120.46    8.64
   1  -6   4  103.96    8.47
   1  -6   4  105.12    8.46
  -1  -6  -4   95.54    8.35
  -1   6  -4  110.11    7.91
  -1   6  -4   85.30    7.80
   1   6   4   82.16    7.74
   1   6   4  101.10    7.85
  -1  -6  -4  114.52    7.91
   1  -6   4   99.69    7.74
   1   6   4  109.69    7.78
   1   6   4   84.71    8.13
  -1   6  -4  111.47    7.93
   1   6   4  110.74    7.89
  -1   6  -4  112.40    7.91
  -1  -6  -4  100.03    7.77
  -1   6  -4  115.65    7.93
  -1   6  -4  119.98    7.94
   1   6   4  104.14    7.86
  -1   6  -4  120.11    7.96
  -1  -6  -4  110.92    7.89
  -1  -6  -4  105.28    7.80
  -1   6  -4  117.29    7.94
   1   6   4  107.91    7.82
   1  -6   4  110.69    7.85
  -1   6  -4  114.77    7.94
   1  -6   4  105.25    7.88
  -1  -6  -4  106.38    7.87
   1   6   4  112.48    7.89
  -1  -6  -4  103.14    7.73
   1  -6   4  101.83    7.79
  -1   6  -4   94.02    7.83
   1  -6   5    8.16    1.62
  -1  -6  -5    9.30    1.63
   1   6   5    7.29    1.31
  -1   6  -5    9.07    1.68
   1  -6   5   10.49    1.70
  -1  -6  -5   10.74    1.69
   1   6   5   10.04    1.55
   1   6   5    8.02    1.00
  -1   6  -5    7.52    0.96
   1   6   5    7.94    0.95
  -1  -6  -5    9.86    1.11
   1  -6   5    9.20    0.92
  -1   6  -5   10.53    1.14
   1   6   5   10.93    1.09
  -1   6  -5    8.75    1.10
  -1   6  -5    9.50    1.14
  -1   6  -5    9.67    1.13
  -1  -6  -5    8.78    0.93
  -1   6  -5   11.59    1.25
  -1  -6  -5    6.26    0.99
  -1   6  -5    6.66    0.97
  -1   6  -5   10.23    1.08
  -1  -6  -5    8.58    1.09
  -1  -6  -5    8.65    0.93
   1   6   5    8.40    0.91
   1   6   5    9.43    0.99
   1  -6   5    8.53    1.07
  -1  -6  -5   10.84    1.11
  -1   6  -5    9.28    1.15
  -1   6  -5    7.00    0.96
   1  -6   5   10.12    1.00
   1   6   5    8.50    1.01
   1   6   6    6.70    1.31
  -1  -6  -6    7.88    1.55
   1  -6   6   10.28    1.79
  -1   6  -6    7.50    1.61
  -1  -6  -6    6.03    1.41
   1  -6   6    7.97    1.64
   1   6   6    7.32    1.45
  -1   6  -6    5.75    0.85
   1   6   6    9.47    0.98
   1   6   6    6.11    0.89
   1  -6   6    7.65    0.88
  -1   6  -6    9.16    1.06
  -1  -6  -6    7.36    1.07
  -1   6  -6   11.49    1.17
   1   6   6    8.59    1.00
  -1   6  -6    9.59    1.10
  -1   6  -6    7.79    1.05
  -1   6  -6    7.72    1.10
  -1  -6  -6    7.67    0.88
   1   6   6    9.25    0.95
  -1  -6  -6    8.03    1.00
  -1   6  -6    6.46    0.91
  -1  -6  -6    8.13    0.87
  -1  -6  -6    4.88    0.90
  -1   6  -6   10.35    1.04
  -1   6  -6    8.45    1.12
  -1  -6  -6    8.13    1.00
  -1   6  -6    7.40    0.90
   1  -6   6    9.96    0.97
   1   6   6    9.20    0.96
   1   6   7    1.15    1.07
   1   6   7    0.50    0.52
   1   6   7    0.47    0.51
  -1   6  -7    0.81    0.74
   1  -6   7    0.42    0.50
  -1   6  -7    1.15    0.72
   1   6   7    0.37    0.55
  -1   6  -7    0.18    0.57
  -1   6  -7    0.40    0.67
  -1   6  -7    0.19    0.73
  -1  -6  -7    0.67    0.45
   1   6   7    0.15    0.83
  -1   6  -7    0.38    1.23
   1   6   7    0.38    0.42
  -1  -6  -7    0.48    0.67
  -1  -6  -7    0.38    0.56
  -1  -6  -7    0.50    0.47
  -1   6  -7    0.69    0.45
  -1   6  -7    1.18    0.52
   1   6   7    1.54    0.54
   1  -6   7    0.51    0.57
  -1  -6  -7    0.81    0.64
  -1   6  -7    0.71    0.76
  -1   6  -8   33.08    2.63
   1   6   8   29.73    2.43
   1   6   8   20.54    2.40
   1  -6   8   31.86    2.46
  -1   6  -8   27.65    2.54
  -1   6  -8   32.64    2.62
   1   6   8   38.36    3.26
   1   6   8   30.44    2.52
  -1   6  -8   30.28    2.59
  -1   6  -8   29.27    2.55
  -1   6  -8   32.95    2.59
  -1  -6  -8   32.45    2.56
  -1   6  -8   35.38    2.69
  -1   6  -8   35.85    2.71
  -1  -6  -8   27.18    2.38
  -1   6  -8   24.32    2.45
  -1  -6  -8   28.60    2.51
   1   6   8   33.12    3.19
   1  -6   8   28.84    2.48
   1   6   8   28.92    2.40
   1   6   9   81.61    5.93
  -1   6  -9   87.05    6.07
  -1   6  -9   85.46    6.02
   1  -6   9   78.30    5.91
  -1   6  -9   63.47    5.93
   1   6   9   82.77    6.63
   1   6   9   57.92    5.78
   1   6   9   83.45    5.95
  -1  -6  -9   71.79    5.95
  -1   6  -9   82.01    6.01
  -1  -6  -9   80.27    5.96
  -1   6  -9   86.44    6.03
  -1   6  -9   95.81    6.15
  -1  -6  -9   83.01    5.98
  -1  -6  -9   78.07    5.82
  -1   6  -9   64.61    5.88
   1   6   9   85.00    6.66
   1  -6   9   83.17    5.95
  -1   6 -10  107.40    8.16
   1   6  10   97.88    7.75
   1   6  10  101.36    7.06
  -1   6 -10  102.87    7.18
  -1   6 -10   99.40    7.12
   1  -6  10   92.97    6.99
  -1   6 -10   79.25    7.04
   1   6  10   96.20    7.71
   1   6  10   66.32    6.88
   1   6  10   96.70    7.02
  -1  -6 -10   90.64    7.08
  -1   6 -10   94.28    7.10
  -1   6 -10  101.38    7.19
  -1   6 -10  113.48    7.24
  -1  -6 -10   90.81    7.05
  -1  -6 -10   92.31    7.05
  -1   6 -10   97.86    7.12
   1  -6  10   95.19    7.04
  -1   6 -11    4.00    1.59
   1   6  11    2.40    1.16
   1   6  11    2.29    1.02
   1   6  11    3.04    0.75
  -1  -6 -11    3.12    0.75
  -1   6 -11    3.22    0.88
   1  -6  11    3.07    0.72
  -1   6 -11    2.85    0.74
   1   6  11    2.68    0.61
  -1   6 -11    2.85    0.92
   1   6  11    3.28    0.68
  -1  -6 -11    1.67    0.80
  -1   6 -11    1.65    0.91
  -1   6 -11    2.56    0.99
  -1   6 -11    1.81    0.86
  -1  -6 -11    2.57    0.75
  -1   6 -11    3.80    0.94
   1  -6  11    2.34    0.74
  -1   6 -12  112.46    7.78
   1   6  12   86.93    7.06
  -1   6 -12   91.65    6.62
   1   6  12   87.94    6.49
   1   6  12   89.27    6.41
   1   6  12   59.68    6.33
  -1  -6 -12   87.51    6.53
  -1   6 -12   85.72    6.53
  -1   6 -12  105.59    6.69
  -1   6 -12   68.19    6.48
  -1  -6 -12   84.27    6.48
  -1   6 -12   93.53    6.56
   1  -6  12   80.74    6.43
   1   6  12   90.86    7.19
   1  -6  12   86.11    6.48
  -1  -6 -12   79.21    6.47
  -1   6 -12   97.35    6.59
  -1   6 -12  102.66    6.70
   1   6  13    0.81    0.97
   1  -6  13    1.80    0.60
  -1  -6 -13    2.72    0.76
  -1   6 -13    2.54    0.82
  -1   6 -13    2.57    0.84
  -1  -6 -13    1.38    0.75
  -1   6 -13    1.42    0.85
  -1   6 -13    1.61    0.71
   1   6  13    0.98    0.50
  -1   6 -13    1.29    0.85
  -1  -6 -13    2.57    0.71
  -1   6 -13    1.79    0.85
  -1   6 -13    1.54    0.76
   1  -6  13    2.06    0.67
  -1   6 -14   20.89    1.88
  -1  -6 -14   21.80    1.87
  -1   6 -14   15.24    1.81
  -1   6 -14   24.85    1.99
  -1  -6 -14   19.28    1.80
  -1  -6 -14   20.16    1.80
   1  -6  14   19.78    1.75
  -1   6 -14   22.44    1.89
  -1   6 -14   22.83    1.97
   1   6  14   15.36    1.66
   1  -6  14   20.39    1.79
   1  -6  15    9.12    0.99
  -1  -6 -15   10.27    1.04
  -1   6 -15   12.10    1.13
   1   6  15    7.50    0.91
  -1  -6 -15    9.46    1.12
  -1   6 -15    9.06    1.11
  -1   6 -15    7.47    1.06
   1   6  16   -0.48    0.47
   1  -6  16    0.07    0.41
  -1  -6 -16    0.14    0.45
   1   6  16    0.52    0.36
  -1   6 -16   -0.42    0.49
  -1   6 -16    0.64    0.59
  -1  -6 -16    0.62    0.55
  -1  -6 -16    0.19    0.53
   1   6  17    1.46    0.37
   1   6  17    1.82    0.41
  -1  -6 -17    2.78    0.55
  -1   6 -17    2.22    0.54
   1   6  17    2.40    0.47
   1   6  18    1.71    0.49
  -1  -6 -18    1.16    0.57
   1  -6  18    0.93    0.52
  -1   6 -18    0.24    0.55
   1   7 -17   11.05    1.00
  -1  -7  17    9.65    0.96
   1  -7 -17   10.25    0.92
   1   7 -17    9.44    0.98
  -1   7  17   10.56    0.90
  -1  -7  16    7.40    0.81
   1   7 -16    8.12    0.92
  -1  -7  16    7.10    0.82
  -1   7  16    6.66    0.76
   1   7 -16    7.90    0.88
   1  -7 -16    6.38    0.79
   1   7 -16    6.59    0.80
  -1   7  16    7.88    0.79
  -1   7  15   11.16    1.02
   1  -7 -15    6.06    0.92
   1   7 -15   10.18    1.11
  -1  -7  15    9.36    1.05
  -1  -7  15   10.70    1.06
   1  -7 -15   10.99    1.05
   1   7 -15   10.21    1.05
  -1   7  15    9.50    0.98
   1   7 -15   11.09    1.11
   1   7 -14    7.48    1.02
  -1   7  14    7.42    0.86
   1   7 -14    7.31    0.97
   1   7 -14    6.66    0.95
   1  -7 -14    6.66    0.90
   1  -7 -14    6.64    0.80
  -1  -7  14    5.43    0.82
  -1   7  14    6.04    0.84
  -1  -7  14    5.86    0.92
  -1   7  13    0.99    0.61
   1  -7 -13    0.59    0.53
  -1  -7  13    0.77    0.60
   1   7 -13    0.69    0.67
   1   7 -13   -0.35    0.74
   1  -7 -13    0.60    0.61
  -1  -7  13    0.52    0.66
   1   7 -13    0.51    0.79
   1   7 -13    1.10    0.85
  -1   7  13    0.52    0.62
  -1  -7  13    0.45    0.64
   1   7 -13    0.97    0.71
  -1  -7  13    0.15    0.56
  -1   7  12    3.04    0.70
   1  -7 -12    2.95    0.66
  -1  -7  12    1.80    0.69
   1   7 -12    1.63    0.69
  -1   7  12    2.96    0.62
   1  -7 -12    1.83    0.73
   1   7 -12    2.50    0.76
   1  -7 -12    1.96    0.79
   1   7 -12    2.33    0.80
   1   7 -12    2.44    0.92
  -1  -7  12    0.87    0.75
   1   7 -12    3.26    0.95
  -1  -7  12    2.73    0.80
  -1  -7  12    2.39    0.76
   1  -7 -12    2.55    0.65
   1   7 -12    0.83    0.73
  -1  -7  12    3.09    0.75
  -1   7  11    2.28    1.09
   1  -7 -11    1.42    1.14
  -1   7  11    0.96    0.61
  -1  -7  11    2.32    0.69
   1  -7 -11    2.01    0.64
   1   7 -11    1.70    0.73
  -1   7  11    2.50    0.68
   1   7 -11    1.71    0.76
   1  -7 -11    0.58    0.75
   1  -7 -11    0.06    0.72
   1   7 -11    1.67    0.82
   1   7 -11    0.98    0.86
  -1  -7  11    1.77    0.76
  -1  -7  11    1.33    0.76
   1  -7 -11    1.38    0.60
   1   7 -11    2.86    0.89
   1   7 -11    1.51    0.54
  -1  -7  11    2.00    0.84
  -1   7  11    2.24    1.04
   1  -7 -11    1.44    1.22
   1   7 -11    1.06    1.34
  -1  -7  11    2.51    0.74
  -1  -7  10   33.21    4.35
   1  -7 -10   55.76    4.80
  -1   7  10   59.04    4.75
  -1   7  10   40.98    3.87
   1   7 -10   55.19    4.06
  -1  -7  10   52.49    4.00
  -1   7  10   36.55    4.33
   1   7 -10   66.64    4.21
  -1   7  10   57.24    3.99
   1  -7 -10   36.90    3.89
  -1  -7  10   56.67    4.00
   1  -7 -10   52.25    4.01
   1   7 -10   55.84    4.05
   1   7 -10   62.33    4.16
   1  -7 -10   50.47    3.93
  -1  -7  10   51.37    4.02
   1   7 -10   58.23    4.13
   1  -7 -10   50.72    3.93
   1   7 -10   44.11    3.96
   1  -7 -10   37.10    3.92
  -1  -7  10   55.65    4.06
   1   7 -10   56.11    4.97
   1  -7 -10   53.48    4.78
  -1  -7  10   29.48    4.31
  -1  -7  10   53.52    3.98
  -1  -7   9    0.17    1.00
  -1   7   9   -0.48    0.85
   1   7  -9   -0.21    1.15
   1  -7  -9    0.92    1.14
  -1   7   9   -0.18    1.05
  -1  -7   9    0.34    1.01
   1  -7  -9   -0.90    1.12
  -1   7   9    0.57    0.51
  -1   7   9    0.86    0.56
  -1  -7   9    0.06    0.70
   1   7  -9    0.68    0.75
  -1   7   9   -0.06    0.61
   1   7  -9    0.70    0.69
   1  -7  -9   -0.28    0.73
   1  -7  -9    0.30    0.73
   1   7  -9    0.48    0.83
   1   7  -9   -0.07    0.81
  -1  -7   9    1.53    0.73
   1   7  -9   -0.30    0.93
  -1  -7   9    0.73    0.79
   1  -7  -9    0.06    0.69
   1  -7  -9    0.21    0.60
  -1  -7   9    0.24    0.75
   1  -7  -9   -0.11    0.56
   1   7  -9    0.28    0.71
  -1  -7   9    0.39    0.65
   1   7  -8   53.79    4.83
  -1  -7   8   38.71    4.43
   1  -7  -8   54.11    4.75
  -1  -7   8   32.62    4.33
   1  -7  -8   45.39    4.56
  -1   7   8   52.17    4.65
  -1   7   8   39.50    3.82
   1   7  -8   52.67    3.99
  -1   7   8   54.88    3.92
  -1  -7   8   46.12    3.94
  -1   7   8   35.41    4.25
  -1   7   8   53.55    3.98
  -1  -7   8   51.63    3.93
   1   7  -8   54.20    4.02
   1  -7  -8   53.64    3.99
   1   7  -8   54.47    4.06
  -1   7   8   51.06    3.89
   1   7  -8   40.07    3.89
   1   7  -8   57.43    4.12
  -1  -7   8   59.50    4.06
   1  -7  -8   38.15    3.90
   1  -7  -8   50.52    3.92
   1  -7  -8   49.06    3.91
   1   7  -8   55.03    4.05
  -1  -7   8   54.23    4.00
  -1  -7   8   49.37    3.92
  -1   7   8   52.23    3.89
  -1  -7   7   16.85    2.21
   1   7  -7   17.36    2.26
  -1   7   7   10.49    1.72
   1  -7  -7   14.24    2.10
  -1   7   7   16.22    1.45
  -1   7   7   11.68    1.33
   1   7  -7   13.67    1.48
  -1   7   7   15.63    2.06
   1  -7  -7   13.79    2.07
  -1  -7   7   16.91    2.22
  -1   7   7   14.53    1.44
   1   7  -7   16.65    1.61
  -1  -7   7   15.06    1.48
   1  -7  -7   15.08    1.52
   1   7  -7   13.56    1.53
   1   7  -7   17.24    1.68
  -1   7   7   14.67    1.40
  -1  -7   7   15.07    1.54
   1   7  -7   11.19    1.41
   1  -7  -7    8.32    1.43
   1  -7  -7   14.91    1.44
   1  -7  -7   14.02    1.42
  -1  -7   7   13.99    1.55
   1   7  -7   18.54    1.61
  -1   7   7   16.35    1.44
   1   7  -7   12.15    1.38
  -1  -7   7   15.65    1.46
  -1   7   6    2.95    0.98
   1  -7  -6    2.71    1.05
   1  -7  -6    4.60    1.40
  -1  -7   6    5.74    1.54
   1   7  -6    6.14    1.53
  -1   7   6    3.73    0.67
   1   7  -6    3.72    0.76
  -1   7   6    4.08    0.80
   1   7  -6    4.42    0.92
  -1   7   6    5.83    1.35
  -1  -7   6    2.63    1.26
   1  -7  -6    5.03    1.42
  -1   7   6    3.98    0.87
  -1   7   6    6.05    0.89
   1   7  -6    4.04    0.81
   1   7  -6    4.08    0.95
   1  -7  -6    5.15    0.89
   1   7  -6    4.15    0.87
  -1  -7   6    4.96    0.86
   1   7  -6    5.59    1.04
  -1   7   6    4.45    0.73
  -1  -7   6    6.59    1.01
   1  -7  -6    3.15    0.75
   1   7  -6    2.47    0.74
   1  -7  -6    2.92    0.89
   1  -7  -6    4.37    0.74
   1   7  -6    3.19    0.80
  -1  -7   6    5.67    1.00
   1  -7  -6    2.66    0.67
  -1   7   6    3.17    0.74
   1   7  -6    4.08    0.80
  -1  -7   6    3.86    0.77
   1  -7  -5   -0.17    1.02
   1  -7  -5    1.37    0.98
  -1  -7   5    1.83    1.27
   1   7  -5   -0.71    1.16
  -1   7   5    0.13    0.79
  -1  -7   5   -0.32    1.21
   1  -7  -5    0.85    1.06
  -1   7   5    0.33    0.62
   1   7  -5    0.52    0.57
   1   7  -5    0.34    0.71
  -1   7   5    0.61    0.52
  -1   7   5    0.47    0.66
   1   7  -5    1.00    0.63
  -1   7   5    0.53    0.64
   1   7  -5    0.29    0.85
  -1  -7   5    0.85    0.66
   1   7  -5    0.18    0.67
   1   7  -5    0.65    0.80
  -1   7   5    0.80    0.49
   1   7  -5    0.52    0.64
   1  -7  -5    0.16    0.64
  -1  -7   5   -0.39    0.78
  -1   7   5    1.17    0.59
  -1   7   5    0.56    0.46
   1  -7  -5   -0.53    0.67
   1   7  -5    0.71    0.66
   1  -7  -5    0.05    0.47
  -1   7   5    0.88    0.56
   1   7  -5    0.67    0.64
  -1  -7   5    0.67    0.58
   1  -7  -4   33.36    3.63
  -1   7   4   44.55    3.77
  -1  -7   4   39.76    3.67
   1   7  -4   34.66    2.95
   1   7  -4   29.65    2.94
  -1   7   4   34.93    3.00
  -1   7   4   36.16    2.99
  -1  -7   4   34.59    2.99
   1   7  -4   40.27    3.06
  -1   7   4   34.70    2.92
  -1   7   4   34.81    2.96
  -1  -7   4   36.61    2.91
   1   7  -4   39.72    3.06
  -1  -7   4   37.09    2.91
   1   7  -4   38.41    3.05
   1   7  -4   37.79    3.01
   1   7  -4   40.07    3.07
   1   7  -4   39.87    3.05
  -1   7   4   34.96    2.96
  -1   7   4   34.61    2.90
   1  -7  -4   34.30    2.94
  -1   7   4   37.94    2.95
  -1  -7   4   35.86    3.00
   1   7  -4   40.14    3.01
   1  -7  -4   36.05    2.96
   1  -7  -4   30.99    3.60
   1  -7  -4   20.71    3.24
   1   7  -4   35.87    3.58
  -1  -7   4   35.95    3.63
  -1  -7   3    0.48    1.14
   1   7  -3    0.95    1.07
   1  -7  -3    0.47    0.97
   1  -7  -3    0.67    1.23
  -1   7   3    1.98    1.12
   1  -7  -3   -0.16    1.23
  -1  -7   3    0.62    1.19
   1   7  -3    0.59    0.66
  -1   7   3    0.11    0.67
   1  -7  -3   -0.20    0.64
  -1  -7   3    0.89    0.68
  -1   7   3    0.26    0.62
  -1   7   3    0.05    0.52
   1   7  -3    0.06    0.66
   1   7  -3    0.09    0.46
   1   7  -3    0.46    0.58
  -1   7   3   -0.34    0.62
   1   7  -3    0.63    0.79
   1   7  -3    0.05    0.63
  -1  -7   3    0.04    0.54
  -1   7   3    0.81    0.55
   1   7  -3    0.23    0.70
  -1   7   3    0.33    0.44
   1  -7  -3    0.94    0.68
  -1  -7   3    0.26    0.66
  -1   7   3    0.06    0.56
   1   7  -3   -0.32    0.59
   1  -7  -3    0.26    0.64
   1   7  -3   -0.37    0.66
  -1   7   3    0.90    0.62
  -1  -7   3    1.02    0.52
   1   7  -2    2.27    1.08
   1  -7  -2    2.99    1.40
  -1  -7   2    2.70    1.29
  -1  -7   2    1.24    1.23
   1   7  -2    1.54    0.81
  -1   7   2    1.60    1.03
   1  -7  -2    1.62    1.24
   1   7  -2    2.89    0.74
  -1   7   2    2.55    0.76
  -1  -7   2    2.68    0.82
   1  -7  -2    1.35    0.71
   1   7  -2    1.56    0.66
  -1   7   2    2.57    0.72
  -1   7   2    1.16    0.58
   1   7  -2    2.26    0.61
  -1   7   2    1.79    0.66
  -1   7   2    1.59    0.73
   1   7  -2    1.69    0.64
   1   7  -2    1.70    0.80
  -1  -7   2    0.75    0.56
  -1   7   2    0.55    0.68
   1   7  -2    1.51    0.64
  -1   7   2    1.96    0.54
   1   7  -2    1.55    0.72
  -1   7   2    1.56    0.59
  -1  -7   2    2.69    0.70
   1  -7  -2    1.28    0.50
  -1   7   2    1.87    0.63
   1  -7  -2    2.98    0.74
  -1   7   2    1.28    0.56
   1  -7  -2    2.56    0.80
   1   7  -2    2.07    0.64
  -1  -7   2    1.79    0.52
  -1   7   2    2.17    0.68
  -1   7   1    6.29    1.45
  -1  -7   1    5.67    1.40
   1  -7  -1    4.47    1.43
   1   7  -1    3.88    1.19
   1   7  -1    2.51    0.99
  -1   7   1    2.76    1.10
   1  -7  -1    3.39    1.38
  -1  -7   1    3.99    1.36
  -1   7   1    4.06    0.83
   1  -7  -1    3.79    0.82
  -1  -7   1    4.22    0.84
   1   7  -1    3.76    0.78
  -1   7   1    3.39    0.74
  -1   7   1    3.96    0.85
   1   7  -1    5.02    0.76
   1   7  -1    4.41    0.75
  -1   7   1    4.20    0.84
  -1   7   1    4.10    0.80
   1   7  -1    3.87    0.73
  -1   7   1    3.65    1.01
   1   7  -1    2.89    0.88
  -1  -7   1    4.32    0.77
   1   7  -1    3.10    0.72
  -1   7   1    3.55    0.78
  -1  -7   1    3.58    0.66
   1   7  -1    3.05    0.76
  -1   7   1    3.69    0.70
  -1   7   1    4.43    0.80
  -1  -7   1    3.96    0.97
  -1  -7   1    4.73    0.78
   1  -7  -1    4.34    0.67
   1   7  -1    3.61    0.80
  -1   7   1    3.38    0.72
   1  -7  -1    3.73    0.91
  -1  -7   1    3.40    0.88
   1  -7  -1    4.16    0.84
  -1  -7   1    3.12    0.60
  -1   7   1    2.65    0.74
   1   7   0   47.38    4.16
  -1   7   0   46.57    4.28
  -1  -7   0   47.40    4.33
   1  -7   0   48.64    4.40
  -1   7   0   39.88    4.08
  -1  -7   0   54.17    4.40
   1   7   0   33.30    4.00
   1  -7   0   42.95    4.30
  -1   7   0   48.08    3.70
   1   7   0   45.14    3.69
   1   7   0   46.20    3.62
  -1  -7   0   42.75    3.67
   1  -7   0   42.42    3.64
   1   7   0   45.09    3.65
  -1   7   0   48.23    3.70
  -1   7   0   40.05    3.61
   1   7   0   50.15    3.68
  -1   7   0   45.33    3.75
  -1  -7   0   44.46    3.53
   1  -7   0   46.92    3.55
  -1  -7   0   44.72    3.60
   1   7   0   43.60    3.61
  -1   7   0   44.16    3.69
  -1   7   0   46.02    3.69
  -1   7   0   50.24    3.70
   1   7   0   49.00    3.72
   1  -7   0   45.58    3.57
  -1  -7   0   46.48    3.63
  -1  -7   0   50.02    3.71
  -1   7   0   51.27    3.73
   1  -7   0   43.55    3.67
   1  -7   0   48.94    3.69
  -1  -7   0   49.35    3.71
   1   7   0   46.66    3.61
  -1   7   0   46.47    3.68
  -1  -7   0   41.68    3.52
   1   7   0   48.05    3.74
  -1   7  -1    3.38    1.02
   1   7   1    1.41    0.94
   1  -7   1    2.92    1.42
  -1  -7  -1    3.27    1.26
   1   7   1    2.76    0.72
  -1   7  -1    2.43    0.72
  -1  -7  -1    3.42    0.84
   1  -7   1    2.94    0.76
  -1  -7  -1    2.31    0.75
  -1   7  -1    4.10    0.80
   1   7   1    3.54    0.63
   1   7   1    3.41    0.70
  -1   7  -1    2.29    0.74
   1   7   1    3.19    0.75
  -1   7  -1    2.39    0.65
   1   7   1    2.76    0.70
  -1   7  -1    3.39    0.83
  -1   7  -1    2.36    0.85
  -1   7  -1    3.34    0.80
   1   7   1    3.45    0.68
  -1  -7  -1    1.75    0.58
   1  -7   1    3.68    0.82
  -1  -7  -1    3.75    0.82
   1   7   1    2.59    0.71
   1  -7   1    3.32    0.67
  -1  -7  -1    2.56    0.79
   1  -7   1    3.80    0.89
  -1  -7  -1    2.46    0.69
  -1   7  -1    3.21    0.71
  -1   7  -1    3.03    1.27
   1  -7   1    3.50    1.47
  -1  -7  -1    5.09    1.40
   1   7   1    3.39    1.06
  -1  -7  -1    2.11    0.49
   1   7   1    2.86    0.76
  -1   7  -2    1.91    1.08
  -1  -7  -2    1.29    1.20
   1  -7   2    3.38    1.27
  -1  -7  -2    1.42    1.27
   1  -7   2    0.66    1.06
   1   7   2    2.93    1.12
  -1   7  -2    2.37    0.71
   1   7   2    1.20    0.72
  -1  -7  -2    0.49    0.59
  -1  -7  -2    1.79    0.76
   1  -7   2    1.45    0.72
  -1   7  -2    1.65    0.70
   1   7   2    1.99    0.60
  -1   7  -2    1.09    0.71
   1   7   2    1.46    0.64
  -1   7  -2    0.86    0.54
  -1   7  -2    0.94    0.71
   1   7   2    1.90    0.67
  -1   7  -2    1.18    0.78
  -1   7  -2    1.65    0.70
  -1  -7  -2    2.11    0.58
   1   7   2    1.36    0.48
  -1  -7  -2    0.80    0.54
  -1   7  -2    1.68    0.63
   1   7   2    0.87    0.57
   1  -7   2    1.22    0.63
   1   7   2    1.74    0.56
  -1  -7  -2    0.93    0.75
  -1   7  -2    1.55    0.74
  -1  -7  -2    1.97    0.75
   1  -7   2    1.22    0.81
  -1   7  -2    1.30    0.66
   1   7   2    1.56    0.68
  -1   7  -3   64.28    5.46
   1  -7   3   61.32    5.39
  -1  -7  -3   60.31    5.33
  -1  -7  -3   59.45    5.29
   1  -7   3   59.20    5.34
   1   7   3   62.47    5.34
   1   7   3   57.55    4.61
  -1   7  -3   55.51    4.67
  -1   7  -3   62.84    4.73
   1   7   3   61.94    4.70
  -1  -7  -3   43.30    4.62
   1  -7   3   58.12    4.69
   1   7   3   63.29    4.62
  -1   7  -3   69.51    4.79
  -1   7  -3   47.67    4.54
  -1   7  -3   59.13    4.73
  -1   7  -3   60.38    4.72
  -1  -7  -3   56.48    4.56
   1   7   3   61.54    4.70
  -1   7  -3   62.83    4.76
  -1   7  -3   65.98    4.77
   1  -7   3   66.70    4.68
  -1  -7  -3   60.33    4.60
   1   7   3   60.84    4.64
  -1  -7  -3   63.86    4.72
   1  -7   3   59.52    4.71
  -1  -7  -3   60.91    4.70
  -1   7  -3   63.44    4.74
  -1   7  -3   71.22    4.77
   1   7   3   65.27    4.72
   1  -7   3   56.83    4.54
   1  -7   4    1.58    1.24
  -1   7  -4   -0.19    1.22
  -1  -7  -4   -0.17    1.05
   1   7   4    0.17    1.08
   1  -7   4    3.07    1.33
  -1  -7  -4    0.17    1.09
   1   7   4    0.56    0.57
  -1   7  -4    0.11    0.58
   1  -7   4    0.34    0.74
  -1  -7  -4    0.40    0.68
  -1   7  -4    0.46    0.74
  -1   7  -4    0.12    0.72
   1   7   4    0.41    0.59
  -1   7  -4    0.55    0.80
  -1   7  -4    0.38    0.72
  -1  -7  -4    0.23    0.49
   1  -7   4    0.73    0.52
  -1   7  -4    0.46    0.76
   1  -7   4    0.20    0.64
  -1   7  -4    0.56    0.59
  -1  -7  -4   -0.51    0.72
  -1  -7  -4    0.52    0.59
   1   7   4    0.22    0.54
   1   7   4    0.24    0.45
  -1  -7  -4    0.73    0.50
   1  -7   4   -0.18    0.77
  -1   7  -4    0.63    0.69
  -1  -7  -4   -0.06    0.60
   1   7   4    0.61    0.56
  -1   7  -4    0.47    0.62
   1  -7   4    0.51    0.50
  -1   7  -5    6.40    1.54
  -1  -7  -5    4.49    1.35
   1   7   5    4.55    0.84
  -1   7  -5    3.60    0.76
  -1  -7  -5    2.75    0.80
   1  -7   5    4.58    0.94
   1   7   5    4.77    0.88
  -1   7  -5    5.37    0.95
  -1   7  -5    5.20    1.03
  -1  -7  -5    4.34    0.70
   1  -7   5    4.94    0.77
  -1   7  -5    5.82    0.99
  -1   7  -5    5.30    1.03
   1  -7   5    4.81    0.92
   1   7   5    5.46    0.82
  -1   7  -5    6.01    0.92
  -1  -7  -5    3.45    0.89
  -1  -7  -5    4.87    0.72
  -1   7  -5    4.28    0.82
   1   7   5    5.55    0.70
  -1  -7  -5    5.26    1.38
   1  -7   5    4.21    0.97
  -1   7  -5    4.93    0.95
  -1  -7  -5    4.36    0.83
   1  -7   5    5.03    0.75
  -1   7  -5    4.78    0.79
   1   7   5    4.69    0.85
   1   7   6    0.28    0.73
  -1   7  -6    1.21    1.21
  -1  -7  -6   -0.18    1.09
  -1  -7  -6   -0.17    1.18
   1   7   6    0.54    1.06
   1   7   6    0.85    0.58
   1   7   6    0.65    0.67
  -1   7  -6    0.98    0.79
  -1   7  -6    0.69    0.90
  -1  -7  -6    0.56    0.47
  -1   7  -6    1.76    0.86
  -1   7  -6    1.07    0.86
  -1   7  -6    0.42    0.52
   1   7   6    0.66    0.51
  -1  -7  -6    1.57    0.72
   1  -7   6    0.83    0.76
  -1  -7  -6    0.54    0.47
  -1   7  -6    0.61    0.59
  -1  -7  -6    0.58    0.65
  -1   7  -6    1.78    0.83
   1  -7   6    0.12    0.86
   1  -7   6    0.41    0.55
  -1   7  -6    0.05    0.49
   1   7   6    0.74    0.58
  -1  -7  -7    2.50    1.28
   1   7   7    1.45    1.13
   1   7   7    2.26    0.64
   1   7   7    1.99    0.58
   1  -7   7    2.03    0.55
  -1   7  -7    3.03    0.86
   1   7   7    1.65    0.69
  -1   7  -7    0.94    0.71
  -1   7  -7    2.11    0.83
  -1   7  -7    1.96    0.86
   1  -7   7    2.88    0.83
  -1  -7  -7    3.13    0.77
  -1   7  -7    3.83    0.95
  -1  -7  -7    1.65    0.71
  -1  -7  -7    1.62    0.53
   1   7   7    2.52    0.55
  -1   7  -7    1.77    0.62
   1  -7   7    1.88    0.81
  -1   7  -7    0.68    0.55
  -1   7  -7    2.72    1.38
   1   7   7    2.80    1.00
  -1  -7  -7    1.82    1.24
   1  -7   7    2.21    0.65
   1   7   7    1.50    0.59
  -1  -7  -8    3.61    1.33
   1   7   8    8.33    1.61
   1   7   8    5.82    0.85
   1   7   8    5.22    0.81
   1  -7   8    5.91    0.80
  -1   7  -8    7.80    1.09
   1   7   8    6.99    0.97
  -1   7  -8    7.10    1.10
  -1   7  -8    5.87    1.16
  -1   7  -8    7.72    1.12
   1   7   8    4.30    1.16
  -1   7  -8    5.16    1.61
  -1  -7  -8    5.52    1.47
   1  -7   8    6.64    1.06
  -1   7  -8    6.66    0.92
  -1  -7  -8    6.56    0.98
   1   7   8    6.50    0.83
   1  -7   8    6.37    0.91
  -1   7  -8    8.46    1.14
  -1  -7  -8    6.89    0.97
   1  -7   8    4.68    1.05
   1   7   9   13.63    1.96
  -1  -7  -9   16.71    2.16
   1   7   9   13.65    1.23
   1   7   9    9.74    1.23
   1  -7   9   11.33    1.21
  -1   7  -9   11.00    1.41
  -1   7  -9   13.31    1.46
   1   7   9   13.74    1.37
  -1   7  -9   13.59    1.47
  -1  -7  -9   13.44    1.38
  -1   7  -9   14.88    1.55
   1  -7   9   11.72    1.38
  -1   7  -9   15.81    1.61
  -1  -7  -9   14.21    1.40
   1  -7   9   13.72    1.42
  -1   7  -9    9.80    1.25
  -1  -7  -9   13.88    2.08
   1   7   9    8.17    1.64
   1  -7   9   12.35    1.31
  -1  -7 -10    5.94    1.48
   1   7  10    6.15    1.38
   1  -7  10    4.30    1.51
   1   7  10    3.96    0.77
   1  -7  10    5.17    0.76
  -1  -7 -10    4.70    0.89
  -1   7 -10    4.80    0.89
   1   7  10    7.17    0.92
  -1   7 -10    5.34    1.02
  -1  -7 -10    3.47    0.93
  -1   7 -10    7.72    1.11
  -1   7 -10    5.46    1.09
  -1  -7 -10    6.22    0.92
   1  -7  10    5.86    1.03
  -1   7 -10    7.11    1.18
   1  -7  10    5.68    0.95
   1  -7  10    6.26    1.65
  -1  -7 -10    5.13    1.51
   1   7  10    4.72    1.18
   1  -7  10    6.56    0.92
   1   7  11   23.12    2.48
  -1   7 -11   31.05    2.71
   1  -7  11   29.91    2.52
  -1   7 -11   27.52    2.60
   1   7  11   35.45    3.25
   1   7  11   32.91    2.57
  -1  -7 -11   30.12    2.64
  -1   7 -11   34.50    2.72
  -1  -7 -11   32.24    2.62
  -1   7 -11   36.90    2.80
   1  -7  11   32.14    2.66
  -1  -7 -11   31.60    2.61
  -1   7 -11   34.13    3.57
   1  -7  11   31.82    2.58
  -1  -7 -12   76.47    6.23
  -1   7 -12   85.81    6.27
  -1   7 -12   93.75    6.37
  -1   7 -12   93.97    6.38
  -1  -7 -12   79.01    6.20
  -1  -7 -12   78.24    6.20
   1  -7  12   79.12    6.22
   1   7  12   82.31    6.14
   1  -7  12   70.97    6.11
   1  -7  12   78.46    6.17
  -1   7 -12   92.46    6.34
   1   7  12   82.14    6.17
   1   7  13   42.39    3.10
  -1   7 -13   45.52    3.26
   1  -7  13   34.16    3.02
  -1  -7 -13   37.76    3.11
  -1   7 -13   44.33    3.26
  -1  -7 -13   36.22    3.09
   1  -7  13   41.61    3.15
   1   7  13   38.06    3.01
  -1  -7 -13   37.55    3.13
  -1   7 -13   39.93    3.17
   1  -7  13   35.25    3.07
  -1   7 -14   20.15    1.64
  -1   7 -14   13.59    1.44
  -1  -7 -14   16.22    1.50
   1  -7  14   17.11    1.54
   1  -7  14   15.46    1.51
   1  -7  14   15.53    1.42
  -1   7 -14   18.99    1.60
  -1  -7 -14   14.68    1.52
  -1   7 -14   18.15    1.62
   1   7  14   18.87    1.49
   1   7  15    0.35    0.43
  -1  -7 -15    0.91    0.45
  -1   7 -15    0.63    0.58
  -1  -7 -15   -0.07    0.50
  -1   7 -15   -0.37    0.59
   1  -7  15    0.48    0.49
  -1  -7 -15    0.03    0.49
   1  -7  15    0.15    0.47
  -1   7 -15    0.46    0.55
   1   7  16   21.01    1.60
  -1   7 -16   20.76    1.66
   1  -7  16   18.73    1.59
  -1  -7 -16   19.19    1.64
   1   7  16   19.40    1.59
  -1  -8  15    1.62    0.42
   1   8 -15    1.50    0.48
  -1   8  15    1.90    0.41
   1  -8 -15    1.54    0.42
  -1   8  15    1.43    0.35
  -1  -8  14    0.32    0.46
   1   8 -14    0.60    0.57
  -1   8  14    0.63    0.44
   1   8 -14    0.53    0.50
   1   8 -14    0.46    0.48
   1  -8 -14   -0.57    0.51
  -1   8  14    0.23    0.34
  -1   8  13    2.10    0.47
  -1  -8  13    2.03    0.56
  -1  -8  13    2.40    0.60
  -1  -8  13    2.89    0.64
   1   8 -13    1.86    0.63
  -1  -8  13    2.25    0.59
   1   8 -13    2.31    0.69
   1   8 -13    2.22    0.67
   1  -8 -13    1.66    0.60
  -1   8  12    9.27    1.12
   1   8 -12   15.58    1.33
  -1  -8  12   11.17    1.23
   1  -8 -12   11.04    1.17
  -1  -8  12   13.17    1.30
  -1  -8  12   13.57    1.27
   1   8 -12   14.18    1.35
   1  -8 -12   13.23    1.29
   1   8 -12   14.60    1.40
  -1   8  11    0.87    0.45
   1  -8 -11    1.10    0.55
  -1  -8  11    1.37    0.67
  -1   8  11    0.90    0.55
   1   8 -11    1.37    0.63
   1   8 -11    1.44    0.79
   1  -8 -11    1.83    0.67
   1   8 -11    1.48    0.77
  -1  -8  11    1.65    0.66
  -1   8  11    1.59    0.62
   1   8 -11    0.44    0.41
  -1  -8  11    1.60    0.69
  -1  -8  11    1.44    0.68
   1   8 -11    0.42    0.68
  -1  -8  11    0.90    0.55
  -1   8  10    1.16    0.47
  -1  -8  10    1.92    0.67
   1   8 -10    1.68    0.75
   1   8 -10    0.90    0.71
   1  -8 -10    1.68    0.70
  -1   8  10    1.01    0.60
   1  -8 -10    1.12    0.66
   1   8 -10    0.70    0.78
  -1  -8  10    1.16    0.66
   1   8 -10    1.19    0.79
  -1   8  10    1.36    0.63
   1   8 -10    1.63    0.90
   1  -8 -10    1.67    0.62
   1   8 -10    0.70    0.49
  -1  -8  10    0.97    0.73
  -1  -8  10    0.16    0.67
   1  -8 -10    0.90    0.56
   1   8 -10    1.52    0.72
  -1  -8  10    1.34    0.58
   1   8  -9    2.15    1.29
  -1   8   9    3.52    0.67
  -1  -8   9    5.27    0.89
   1   8  -9    4.75    0.90
   1  -8  -9    2.83    0.80
   1   8  -9    3.77    0.83
  -1   8   9    4.44    0.81
   1   8  -9    4.74    0.96
   1  -8  -9    1.70    0.81
  -1  -8   9    3.84    0.82
   1   8  -9    4.93    0.96
  -1   8   9    4.70    0.82
   1   8  -9    4.59    1.00
   1   8  -9    4.18    0.74
  -1  -8   9    4.41    0.87
   1  -8  -9    3.44    0.74
   1  -8  -9    2.24    0.77
   1   8  -9    4.80    0.87
  -1  -8   9    5.06    0.91
   1  -8  -9    3.48    0.73
  -1  -8   9    4.34    0.78
   1   8  -8   35.92    3.50
  -1  -8   8   19.56    2.99
   1  -8  -8   30.15    3.27
   1   8  -8   35.58    2.67
  -1   8   8   33.75    2.57
   1  -8  -8   28.00    3.21
  -1   8   8   36.71    3.37
  -1  -8   8   19.88    2.97
   1  -8  -8   21.41    2.51
  -1   8   8   37.13    2.66
   1  -8  -8   28.12    2.62
   1   8  -8   35.37    2.72
  -1  -8   8   31.86    2.58
   1   8  -8   33.20    2.70
  -1   8   8   23.99    2.49
   1   8  -8   24.67    2.51
   1   8  -8   38.59    2.81
  -1   8   8   34.98    2.55
  -1  -8   8   32.59    2.67
   1  -8  -8   21.73    2.53
   1  -8  -8   31.45    2.57
   1   8  -8   40.20    2.78
   1   8  -8   36.37    2.71
   1  -8  -8   30.01    2.55
  -1  -8   8   32.67    2.68
  -1   8   8   32.56    2.54
  -1  -8   8   30.46    2.55
   1  -8  -7    9.97    1.88
  -1  -8   7    7.33    1.71
   1   8  -7   11.10    1.96
  -1   8   7   11.67    1.19
   1   8  -7   11.46    1.37
   1  -8  -7   11.42    1.92
  -1  -8   7    8.33    1.76
  -1   8   7   12.03    1.29
   1   8  -7   12.41    1.29
   1   8  -7   12.56    1.42
   1  -8  -7   11.21    1.33
  -1  -8   7   11.05    1.18
   1   8  -7   10.67    1.32
   1   8  -7   11.77    1.42
  -1   8   7   11.26    1.17
  -1   8   7    9.44    1.13
  -1  -8   7   11.44    1.31
  -1  -8   7   10.79    1.34
   1   8  -7   11.10    1.30
   1  -8  -7   10.57    1.19
   1   8  -7    8.04    1.15
   1  -8  -7    7.44    1.20
   1   8  -7   10.94    1.28
   1  -8  -7    9.96    1.17
  -1  -8   7   10.10    1.28
  -1  -8   7   11.63    1.19
  -1   8   7   10.41    1.16
   1   8  -7    9.39    1.15
   1  -8  -6  171.96   13.25
  -1  -8   6  124.17   12.90
   1   8  -6  183.60   13.34
   1   8  -6  138.80   12.38
   1   8  -6  180.51   12.48
  -1   8   6  186.09   12.48
   1   8  -6  198.20   12.62
   1  -8  -6  170.91   13.22
  -1  -8   6  124.02   12.90
  -1   8   6  195.90   12.53
  -1  -8   6  177.09   12.40
   1  -8  -6  182.42   12.50
   1   8  -6  178.89   12.53
   1   8  -6  184.13   12.54
  -1   8   6  129.32   12.33
   1   8  -6  146.37   12.45
  -1   8   6  183.35   12.47
   1   8  -6  197.24   12.59
   1  -8  -6  120.22   12.36
  -1  -8   6  184.24   12.48
   1  -8  -6  173.32   12.44
  -1  -8   6  162.51   12.45
   1  -8  -6  173.62   12.44
  -1  -8   6  171.19   12.47
   1   8  -6  191.90   12.54
  -1  -8   6  174.21   12.40
  -1   8   6  188.22   12.48
   1   8  -6  142.39   12.40
   1  -8  -5   73.21    6.56
  -1  -8   5   75.12    6.56
   1   8  -5   82.68    6.67
   1  -8  -5   76.58    6.57
  -1  -8   5   67.76    6.44
  -1   8   5   84.29    6.67
  -1   8   5   74.59    5.86
   1   8  -5   65.53    5.80
  -1   8   5   79.92    5.87
   1   8  -5   75.53    5.84
   1   8  -5   88.26    6.00
  -1   8   5   83.68    5.91
  -1  -8   5   76.40    5.77
   1  -8  -5   81.79    5.89
   1   8  -5   82.56    5.92
  -1   8   5   57.66    5.70
   1   8  -5   84.75    5.92
   1   8  -5   94.00    6.01
   1   8  -5   83.22    5.95
  -1   8   5   80.04    5.87
   1  -8  -5   78.80    5.85
   1  -8  -5   54.18    5.77
  -1  -8   5   76.70    5.85
   1  -8  -5   76.51    5.83
   1   8  -5   82.94    5.88
  -1  -8   5   75.68    5.76
  -1   8   5   79.68    5.85
   1   8  -5   63.04    5.81
   1   8  -4    7.18    1.56
   1  -8  -4    6.20    1.38
   1  -8  -4    4.31    1.45
  -1  -8   4    5.01    1.65
  -1   8   4    7.71    1.60
   1  -8  -4    7.90    1.67
  -1  -8   4    6.97    1.68
  -1   8   4    7.70    1.04
   1   8  -4    5.26    0.97
  -1  -8   4    7.74    1.13
  -1   8   4    7.11    0.94
   1   8  -4    8.52    1.05
   1   8  -4    6.97    1.05
  -1   8   4    5.27    1.02
   1   8  -4    8.84    1.06
   1   8  -4    6.89    1.19
  -1  -8   4    6.83    1.05
   1   8  -4    6.56    1.01
  -1  -8   4    6.48    0.90
   1   8  -4    6.94    1.11
  -1   8   4    6.74    0.89
   1  -8  -4    4.95    0.93
  -1   8   4    6.26    0.88
  -1  -8   4    8.58    1.03
  -1   8   4    7.61    1.01
   1   8  -4    7.83    1.09
   1  -8  -4    5.07    0.87
   1  -8  -4    6.77    1.00
  -1  -8   4    7.16    0.88
  -1   8   4    9.06    1.06
   1   8  -4    9.97    1.15
   1  -8  -3  120.11    9.94
   1  -8  -3   83.45    9.52
  -1  -8   3  121.21    9.91
   1   8  -3  117.78    9.82
  -1   8   3  134.45   10.00
   1  -8  -3  112.33    9.86
  -1  -8   3  117.04    9.84
  -1   8   3  121.33    9.21
   1   8  -3  125.89    9.16
   1   8  -3  134.45    9.26
  -1   8   3  132.75    9.23
  -1  -8   3  118.96    9.19
   1   8  -3  130.65    9.26
  -1   8   3  124.20    9.15
  -1   8   3  138.79    9.25
  -1  -8   3  117.86    9.06
   1   8  -3  116.17    9.21
   1   8  -3  125.37    9.19
  -1  -8   3  103.84    9.10
  -1   8   3  121.54    9.14
  -1   8   3  131.29    9.24
   1   8  -3  130.03    9.24
  -1  -8   3  121.15    9.16
   1  -8  -3  119.61    9.16
  -1   8   3  125.87    9.19
   1  -8  -3  117.54    9.16
   1   8  -3  119.36    9.15
  -1   8   3  129.11    9.22
  -1  -8   3  111.31    9.05
   1   8  -3  133.47    9.27
   1   8  -2   16.90    2.11
   1  -8  -2    8.47    1.80
  -1  -8   2   13.31    2.15
   1  -8  -2   14.44    2.19
   1  -8  -2   12.11    2.09
  -1   8   2   14.22    2.02
  -1  -8   2   13.01    2.15
  -1   8   2   17.03    1.56
   1   8  -2   16.63    1.48
   1   8  -2   17.10    1.60
  -1   8   2   13.41    1.50
   1  -8  -2   14.77    1.51
  -1  -8   2   14.64    1.53
   1   8  -2   15.20    1.52
  -1   8   2   13.40    1.42
   1   8  -2   10.65    1.34
  -1   8   2   17.27    1.56
  -1  -8   2   14.84    1.35
  -1  -8   2   13.84    1.43
   1   8  -2   14.29    1.45
  -1   8   2   14.47    1.49
   1   8  -2   13.62    1.55
  -1   8   2   13.97    1.45
  -1  -8   2   16.18    1.52
   1  -8  -2   13.64    1.49
  -1   8   2   14.63    1.49
  -1   8   2   14.72    1.50
   1   8  -2   15.56    1.46
   1  -8  -2   13.78    1.49
  -1  -8   2   12.96    1.33
  -1   8   2   14.37    1.54
  -1  -8   1   -0.35    1.31
  -1   8   1    1.68    1.09
   1  -8  -1    1.10    1.24
  -1   8   1    0.45    0.70
   1  -8  -1   -0.40    0.66
  -1  -8   1    0.67    0.80
  -1   8   1    0.12    0.61
   1   8  -1    0.52    0.61
  -1   8   1    0.48    0.63
   1   8  -1    0.80    0.63
   1   8  -1    0.64    0.62
  -1   8   1    0.12    0.60
   1   8  -1    1.01    0.60
  -1   8   1    0.44    0.77
  -1   8   1   -0.46    0.68
  -1  -8   1    0.05    0.60
   1   8  -1    1.10    0.69
  -1   8   1   -0.06    0.60
  -1  -8   1    0.42    0.61
  -1   8   1    0.39    0.59
  -1   8   1    0.74    0.66
   1   8  -1   -0.34    0.67
  -1  -8   1    1.29    0.76
   1  -8  -1    1.36    0.77
   1   8  -1    0.53    0.62
  -1  -8   1    0.06    0.74
   1  -8  -1    0.77    0.70
  -1  -8   1    0.18    1.34
   1  -8  -1   -0.56    1.23
   1   8  -1   -0.47    0.97
   1   8   0    9.88    1.74
  -1   8   0    9.46    1.68
   1  -8   0   13.36    2.16
  -1  -8   0   10.48    1.96
   1   8   0   12.31    1.40
  -1  -8   0   13.43    1.43
  -1  -8   0   11.16    1.37
   1  -8   0   13.07    1.39
  -1   8   0   13.39    1.40
   1   8   0   13.56    1.34
  -1   8   0    9.86    1.29
   1   8   0   12.01    1.32
   1   8   0   11.00    1.29
  -1   8   0   12.29    1.43
   1   8   0   11.31    1.40
   1   8   0   13.12    1.33
  -1   8   0   12.80    1.43
  -1  -8   0   11.17    1.25
  -1   8   0   15.14    1.48
  -1   8   0   11.06    1.35
   1   8   0   12.90    1.30
   1   8   0   14.80    1.46
  -1   8   0   13.04    1.41
   1  -8   0   12.98    1.24
  -1  -8   0   11.98    1.30
   1  -8   0   16.58    1.48
   1   8   0   12.28    1.36
  -1  -8   0   11.91    1.40
  -1   8   0   15.33    1.44
  -1  -8   0   12.35    1.38
   1  -8   0   14.08    1.44
  -1   8   0   15.62    2.09
  -1  -8   0   13.03    2.09
   1  -8   0   14.80    2.20
   1  -8   1   59.09    5.34
  -1   8  -1   61.85    5.35
  -1  -8  -1   59.91    5.27
   1  -8   1   60.96    5.35
  -1  -8  -1   53.78    5.17
   1   8   1   51.42    5.04
  -1   8  -1   63.03    4.61
   1   8   1   56.45    4.47
  -1   8  -1   61.39    4.59
   1   8   1   64.40    4.62
  -1  -8  -1   38.39    4.42
   1  -8   1   57.27    4.54
  -1   8  -1   60.52    4.58
   1   8   1   59.88    4.50
   1   8   1   65.08    4.57
  -1   8  -1   45.17    4.42
  -1   8  -1   56.18    4.63
  -1   8  -1   61.83    4.59
  -1  -8  -1   56.09    4.42
   1  -8   1   56.71    4.40
   1   8   1   57.13    4.44
  -1   8  -1   57.88    4.56
   1   8   1   57.89    4.56
  -1   8  -1   59.98    4.61
   1   8   1   57.24    4.53
   1  -8   1   58.98    4.57
  -1  -8  -1   55.40    4.46
  -1  -8  -1   63.00    4.59
   1  -8   1   57.88    4.43
  -1   8  -1   55.62    4.55
  -1  -8  -1   58.73    4.56
   1  -8   1   60.79    4.56
   1   8   1   61.77    4.60
  -1  -8  -2  173.36   13.80
  -1   8  -2  189.30   13.93
   1  -8   2  160.00   13.78
   1  -8   2  167.59   13.79
  -1  -8  -2  167.50   13.75
   1   8   2  143.88   13.59
  -1   8  -2  200.64   13.19
  -1   8  -2  179.70   13.14
   1   8   2  188.09   13.14
  -1  -8  -2  127.53   13.00
   1  -8   2  177.05   13.09
   1   8   2  181.86   13.05
  -1   8  -2  186.10   13.16
  -1   8  -2  137.99   12.97
   1   8   2  204.50   13.16
  -1   8  -2  187.08   13.17
  -1   8  -2  183.45   13.15
  -1  -8  -2  169.25   12.97
   1  -8   2  171.05   12.97
  -1   8  -2  184.24   13.14
  -1   8  -2  165.59   13.14
   1   8   2  194.43   13.16
   1  -8   2  171.60   13.01
  -1  -8  -2  183.74   13.12
   1   8   2  174.53   13.08
   1  -8   2  172.82   13.10
  -1  -8  -2  168.54   13.00
  -1   8  -2  198.74   13.20
   1  -8   2  181.12   13.12
  -1   8  -2  193.64   13.15
  -1  -8  -2  172.72   13.10
  -1   8  -2  208.56   13.21
   1   8   2  189.52   13.15
  -1  -8  -3    7.98    1.66
   1   8   3    8.82    1.58
   1   8   3    8.32    1.09
  -1   8  -3    6.10    1.02
   1  -8   3    7.18    1.10
  -1  -8  -3    6.08    1.05
  -1   8  -3   10.13    1.18
  -1   8  -3    7.39    1.11
   1   8   3    8.25    1.11
  -1   8  -3    7.32    1.15
  -1   8  -3    7.11    1.24
  -1  -8  -3    7.15    0.89
  -1   8  -3    7.58    1.15
   1  -8   3    7.70    1.13
  -1  -8  -3    8.97    1.09
  -1  -8  -3    5.92    1.05
   1  -8   3    7.75    1.02
   1   8   3    6.80    0.92
  -1   8  -3    7.56    1.10
  -1  -8  -3    7.27    0.91
   1   8   3    9.23    1.05
  -1   8  -3    7.58    1.08
   1  -8   3    6.37    1.16
   1   8   3    8.11    1.07
  -1   8  -3    8.98    1.12
  -1  -8  -3    9.76    1.70
  -1   8  -3    7.07    1.66
  -1  -8  -4   70.56    5.99
   1   8   4   73.68    6.03
  -1   8  -4   55.62    5.17
   1   8   4   72.66    5.26
  -1   8  -4   74.58    5.33
   1  -8   4   65.76    5.25
  -1  -8  -4   47.08    5.15
  -1   8  -4   78.37    5.37
  -1   8  -4   56.13    5.19
   1   8   4   70.32    5.26
  -1   8  -4   71.25    5.35
  -1   8  -4   71.70    5.33
  -1  -8  -4   66.47    5.09
   1   8   4   71.48    5.26
  -1   8  -4   72.06    5.31
  -1  -8  -4   64.57    5.12
   1  -8   4   70.00    5.21
   1  -8   4   68.28    5.27
   1   8   4   72.60    5.19
  -1  -8  -4   67.49    5.25
  -1  -8  -4   64.82    5.23
   1  -8   4   72.07    5.29
  -1   8  -4   70.68    5.30
  -1  -8  -4   68.30    5.96
  -1   8  -4   68.39    6.07
  -1  -8  -5   36.77    3.76
  -1   8  -5   39.25    3.93
  -1  -8  -5   36.25    3.75
   1   8   5   37.16    3.76
  -1   8  -5   38.15    3.15
   1   8   5   38.61    3.08
  -1   8  -5   30.42    2.99
   1  -8   5   36.26    3.10
  -1   8  -5   39.68    3.17
   1   8   5   37.94    3.10
  -1   8  -5   35.55    3.16
  -1   8  -5   39.72    3.16
   1   8   5   36.55    3.04
  -1   8  -5   33.64    3.07
  -1  -8  -5   36.92    2.94
  -1   8  -5   39.74    3.18
   1  -8   5   38.25    3.05
  -1  -8  -5   39.98    3.11
  -1  -8  -5   38.83    3.08
   1  -8   5   38.43    3.12
  -1   8  -5   41.71    3.18
   1   8   5   36.15    3.05
  -1   8  -5   30.76    3.01
  -1   8  -6   12.42    2.07
  -1  -8  -6   11.98    1.90
  -1  -8  -6   13.00    1.93
   1   8   6   11.35    1.25
   1  -8   6   10.25    1.33
  -1   8  -6   10.57    1.35
   1   8   6   11.53    1.29
  -1   8  -6   11.63    1.40
   1  -8   6   12.45    1.17
  -1   8  -6   13.33    1.48
  -1   8  -6   11.35    1.39
   1   8   6   12.25    1.21
  -1   8  -6   13.85    1.39
  -1  -8  -6   12.17    1.32
  -1   8  -6    8.57    1.19
   1  -8   6   10.85    1.28
   1  -8   6   10.47    1.34
  -1  -8  -6   12.29    1.29
  -1   8  -6    8.07    1.15
   1   8   6   11.56    1.23
  -1  -8  -7   49.81    4.72
  -1   8  -7   51.13    4.88
  -1  -8  -7   50.14    4.72
   1   8   7   52.85    4.74
  -1   8  -7   52.53    4.11
   1   8   7   51.95    3.98
   1  -8   7   51.94    4.05
  -1   8  -7   62.67    4.22
   1   8   7   49.71    4.05
   1  -8   7   48.59    3.91
  -1   8  -7   50.24    4.12
  -1   8  -7   56.14    4.16
   1   8   7   54.83    3.96
  -1   8  -7   42.37    3.95
  -1   8  -7   36.43    3.97
  -1  -8  -7   53.30    4.05
   1  -8   7   50.68    4.01
  -1  -8  -7   48.16    4.00
   1  -8   7   50.81    4.08
  -1   8  -7   54.95    4.13
   1   8   7   51.78    3.97
   1   8   8   19.31    1.76
   1  -8   8   15.34    1.62
  -1   8  -8   19.30    1.90
  -1   8  -8   20.02    1.90
   1  -8   8   18.90    1.81
  -1  -8  -8   19.45    1.78
  -1   8  -8   19.49    1.86
   1  -8   8   18.14    1.75
  -1   8  -8   13.30    1.66
  -1  -8  -8   16.88    1.73
  -1   8  -8   20.49    1.88
   1  -8   8   20.29    1.80
   1   8   8   21.99    1.70
  -1   8  -8   20.00    1.87
  -1   8  -8   24.13    2.76
  -1   8  -9   29.39    2.60
   1  -8   9   28.06    2.42
  -1   8  -9   32.53    2.65
  -1   8  -9   33.79    2.63
   1  -8   9   29.33    2.56
  -1  -8  -9   28.01    2.50
   1  -8   9   28.90    2.52
  -1  -8  -9   28.70    2.50
  -1   8  -9   23.89    2.44
  -1   8  -9   36.60    2.67
   1  -8   9   27.06    2.50
  -1   8  -9   32.93    2.63
   1   8   9   30.71    2.40
   1   8   9   29.15    2.50
   1  -8  10    6.36    0.86
  -1   8 -10    9.20    1.11
   1  -8  10    7.46    1.02
  -1  -8 -10    6.48    0.90
   1  -8  10    7.13    0.99
  -1   8 -10    6.79    1.10
  -1  -8 -10    7.29    0.94
   1  -8  10    7.22    0.99
   1   8  10    4.61    0.74
   1   8  10    7.57    0.90
  -1   8 -10    7.69    1.06
   1  -8  11    1.40    0.55
  -1   8 -11    1.55    0.71
   1  -8  11    0.59    0.63
  -1   8 -11   -0.16    0.77
  -1  -8 -11    0.86    0.58
   1  -8  11    0.57    0.62
   1   8  11    0.51    0.44
  -1   8 -11    0.88    0.72
   1   8  11    0.61    0.49
  -1   8 -12   -0.69    0.70
  -1  -8 -12    0.84    0.61
  -1   8 -12   -0.15    0.52
   1  -8  12    0.40    0.57
   1  -8  12    0.51    0.50
  -1  -8 -12    0.40    0.50
   1   8  12    0.21    0.38
   1   8  12   -0.03    0.43
  -1   8 -12   -0.30    0.66
  -1  -8 -13    2.63    0.59
  -1   8 -13    2.36    0.71
  -1   8 -13    2.01    0.51
   1  -8  13    2.13    0.60
  -1  -8 -13    0.99    0.49
  -1   8 -13    2.33    0.65
   1   8  13    2.28    0.44
   1  -8  13    2.82    0.51
  -1   8 -13    3.67    0.74
   1   8  14   10.02    0.90
  -1   8 -14   10.22    1.04
   1  -8  14    9.29    0.92
  -1  -8 -14   10.56    1.00
  -1   8 -14   12.05    1.08
   1   8  14    9.62    0.96
  -1   8 -14   12.11    1.05
  -1   8 -15    1.60    0.63
  -1  -8 -15    1.14    0.60
  -1   8 -15    1.57    0.56
  -1   9  13   10.72    0.97
  -1  -9  13   10.46    1.00
   1   9 -13   12.77    1.07
  -1  -9  13    9.74    0.94
   1  -9 -13   11.55    1.00
   1   9 -13   12.21    1.00
  -1   9  12    3.21    0.51
  -1  -9  12    2.71    0.49
   1   9 -12    3.26    0.66
  -1  -9  12    3.42    0.57
  -1  -9  12    3.04    0.55
   1  -9 -12    3.95    0.59
   1   9 -12    3.52    0.62
   1   9 -12    3.26    0.57
  -1   9  11    2.67    0.55
  -1  -9  11    3.36    0.66
  -1  -9  11    3.84    0.62
   1   9 -11    3.60    0.66
  -1  -9  11    3.72    0.66
   1   9 -11    3.92    0.71
  -1  -9  11    3.07    0.58
   1   9 -11    4.19    0.75
   1  -9 -11    4.58    0.69
   1   9 -10   14.25    1.33
  -1  -9  10   16.25    1.34
  -1  -9  10   14.68    1.31
   1   9 -10   10.30    1.21
  -1  -9  10   15.56    1.35
   1  -9 -10   13.01    1.23
  -1  -9  10   13.41    1.29
  -1   9  10   11.03    1.21
   1   9 -10   15.58    1.37
   1   9 -10   16.38    1.39
  -1  -9  10   12.21    1.21
   1  -9 -10   12.53    1.29
  -1   9   9   29.50    2.39
   1   9  -9   32.52    2.50
  -1  -9   9   33.40    2.52
  -1  -9   9   31.34    2.48
  -1  -9   9   33.23    2.51
   1   9  -9   25.25    2.46
   1  -9  -9   29.03    2.43
   1   9  -9   31.50    2.53
  -1  -9   9   30.12    2.41
   1  -9  -9   32.67    2.50
   1   9  -9   34.00    2.55
  -1   9   9   22.11    2.36
  -1  -9   9   32.22    2.48
   1  -9  -8    5.41    0.87
  -1   9   8    7.14    0.97
   1   9  -8    8.05    0.96
   1   9  -8    9.43    1.09
   1  -9  -8    7.11    1.00
  -1  -9   8    8.02    0.97
  -1  -9   8    6.74    0.86
   1   9  -8    6.82    1.01
  -1   9   8    4.93    0.79
   1   9  -8    5.40    0.81
   1  -9  -8    5.48    0.90
  -1  -9   8    7.31    1.04
  -1  -9   8    8.36    0.96
   1  -9  -8    7.25    0.88
   1   9  -8    7.01    0.93
   1   9  -8    8.38    0.99
  -1  -9   8    8.15    1.00
  -1  -9   8    9.43    1.02
   1  -9  -8    8.05    0.92
  -1   9   8    7.43    0.87
   1   9  -7   25.10    2.03
  -1   9   7   26.88    2.04
   1   9  -7   26.17    2.13
   1  -9  -7   24.18    2.05
   1   9  -7   27.88    2.17
  -1  -9   7   22.68    1.92
   1   9  -7   26.20    2.09
  -1   9   7   17.11    1.87
  -1  -9   7   23.85    2.01
  -1   9   7   23.17    1.96
   1   9  -7   19.05    1.96
  -1  -9   7   24.91    2.02
   1   9  -7   24.43    2.09
  -1  -9   7   24.02    2.07
   1  -9  -7   24.17    2.00
   1  -9  -7   16.76    1.97
  -1   9   7   24.47    1.99
  -1  -9   7   25.33    2.07
   1  -9  -7   22.72    1.99
   1   9  -7   23.45    2.04
   1  -9  -7   16.88    1.93
  -1   9   7   26.05    2.08
  -1   9   6    0.28    0.64
   1   9  -6    1.26    0.69
   1  -9  -6    0.28    0.66
   1   9  -6    0.80    0.83
  -1  -9   6    0.37    0.67
  -1  -9   6   -0.30    0.50
   1   9  -6    0.40    0.69
   1  -9  -6    0.70    0.58
  -1  -9   6    1.28    0.76
   1  -9  -6   -0.10    0.66
   1  -9  -6    1.04    0.64
   1   9  -6    0.54    0.60
  -1  -9   6    0.86    0.61
  -1  -9   6    0.16    0.72
  -1   9   6    0.41    0.51
   1   9  -6    0.26    0.66
   1   9  -6    0.05    0.63
   1   9  -6   -0.05    0.51
  -1   9   6   -0.05    0.52
  -1   9   6    0.26    0.58
   1   9  -6    0.10    0.46
  -1   9   5   37.66    2.84
   1   9  -5   28.85    2.79
  -1  -9   5   33.33    2.69
   1  -9  -5   38.18    2.91
  -1  -9   5   33.23    2.78
   1   9  -5   36.06    2.85
  -1   9   5   38.09    2.85
   1   9  -5   40.53    2.93
  -1  -9   5   35.55    2.82
   1   9  -5   36.47    2.92
   1  -9  -5   24.08    2.75
   1  -9  -5   36.42    2.82
   1   9  -5   35.83    2.90
  -1  -9   5   35.18    2.88
   1  -9  -5   32.87    2.88
   1   9  -5   35.85    2.83
   1  -9  -5   33.14    2.78
   1   9  -5   25.39    2.72
   1   9  -5   35.82    2.81
  -1   9   5   33.90    2.83
   1   9  -4    3.39    0.71
  -1   9   4    1.79    0.73
  -1   9   4    3.72    0.85
   1  -9  -4    2.28    0.78
   1   9  -4    2.13    0.74
  -1  -9   4    1.50    0.64
   1  -9  -4    3.31    0.71
   1  -9  -4    2.31    0.75
   1   9  -4    2.63    0.80
  -1  -9   4    3.55    0.76
   1   9  -4    2.57    0.75
  -1   9   4    4.03    0.77
   1  -9  -4    1.68    0.71
   1   9  -4    4.33    0.83
   1   9  -4    2.42    0.69
   1  -9  -4    2.38    0.91
  -1  -9   4    2.63    0.78
   1   9  -4    2.63    0.70
  -1   9   4    2.05    0.77
   1   9  -4    2.86    0.75
  -1   9   4    3.52    0.75
  -1   9   3   19.14    1.67
   1   9  -3   18.06    1.68
  -1   9   3   14.45    1.60
   1   9  -3   16.81    1.59
  -1  -9   3   16.39    1.53
   1   9  -3   15.52    1.56
  -1   9   3   16.22    1.61
  -1   9   3   17.39    1.54
  -1  -9   3   16.27    1.58
   1  -9  -3   13.59    1.58
   1   9  -3   15.70    1.64
   1   9  -3   20.83    1.71
   1  -9  -3   15.88    1.73
  -1  -9   3   16.40    1.65
  -1  -9   3   13.04    1.57
   1  -9  -3   12.22    1.48
   1  -9  -3   16.33    1.59
  -1   9   3   16.56    1.64
   1   9  -3   20.36    1.72
  -1   9   3   17.91    1.66
   1   9  -3   17.61    1.59
   1  -9  -2    1.99    1.18
  -1   9   2    0.94    0.74
   1   9  -2    1.70    0.77
  -1  -9   2    0.95    0.72
  -1  -9   2    1.35    0.75
   1  -9  -2    0.83    0.79
  -1   9   2    0.67    0.58
   1   9  -2    0.98    0.65
  -1   9   2    0.06    0.66
   1   9  -2    1.30    0.62
  -1   9   2    0.83    0.73
  -1   9   2    2.08    0.71
   1   9  -2    0.78    0.70
   1   9  -2    0.91    0.64
  -1  -9   2    1.26    0.61
   1   9  -2    0.44    0.55
  -1   9   2    1.70    0.59
   1  -9  -2    0.85    0.66
   1   9  -2    0.99    0.63
  -1   9   2    1.61    0.64
   1   9  -2    1.83    0.76
  -1  -9   2    0.85    0.61
  -1   9   2    1.15    0.60
   1  -9  -2    1.20    0.58
   1  -9  -2   -0.17    0.70
   1  -9  -2    0.33    0.89
   1  -9  -2    1.29    1.16
   1  -9  -1   11.62    2.06
  -1  -9   1   12.67    2.04
  -1   9   1   12.28    1.39
   1  -9  -1   13.10    1.50
  -1  -9   1   10.59    1.33
  -1  -9   1    9.50    1.29
   1   9  -1   13.58    1.33
  -1   9   1   13.17    1.33
   1   9  -1    9.77    1.19
  -1   9   1   13.22    1.39
   1   9  -1   11.38    1.25
  -1   9   1   10.28    1.26
  -1   9   1   13.10    1.38
  -1  -9   1   12.72    1.22
  -1   9   1   13.30    1.29
   1   9  -1   10.44    1.21
  -1   9   1   13.29    1.38
  -1  -9   1   12.18    1.24
  -1   9   1   12.48    1.33
   1   9  -1   12.08    1.32
   1  -9  -1   11.79    1.35
   1   9  -1   13.47    1.40
  -1  -9   1   13.03    1.41
  -1  -9   1   12.34    1.38
   1  -9  -1   12.51    1.33
   1  -9  -1    8.82    1.74
  -1  -9   1   12.76    2.04
   1  -9  -1   13.16    2.13
  -1  -9   0   22.70    2.78
  -1   9   0   25.83    2.22
   1  -9   0   24.29    2.13
   1  -9   0   28.27    2.30
  -1  -9   0   17.11    2.08
   1   9   0   25.38    2.13
  -1   9   0   26.24    2.18
  -1   9   0   18.66    2.04
   1   9   0   19.37    2.06
   1   9   0   27.66    2.22
  -1  -9   0   24.21    2.04
   1   9   0   26.72    2.09
  -1   9   0   28.45    2.24
  -1   9   0   26.24    2.16
   1   9   0   25.62    2.21
  -1  -9   0   22.83    2.05
  -1   9   0   23.87    2.19
   1   9   0   25.78    2.17
   1  -9   0   27.52    2.22
  -1  -9   0   22.43    2.17
  -1  -9   0   23.86    2.16
   1  -9   0   25.73    2.18
  -1   9   0   26.90    2.19
   1  -9   0   13.44    2.45
  -1  -9   0   24.23    2.84
  -1  -9  -1   -0.17    1.14
  -1   9  -1    0.45    0.74
   1   9   1    0.56    0.74
   1  -9   1    0.79    0.67
   1  -9   1    1.40    0.94
  -1  -9  -1   -0.40    0.66
  -1   9  -1    0.48    0.67
  -1   9  -1    0.25    0.61
   1   9   1    1.58    0.67
  -1   9  -1    0.80    0.76
   1   9   1   -0.19    0.63
  -1   9  -1    1.24    0.66
  -1  -9  -1    0.44    0.50
  -1   9  -1    0.18    0.59
   1  -9   1    2.52    0.77
  -1  -9  -1    0.42    0.72
  -1  -9  -1   -0.09    0.52
  -1   9  -1    0.27    0.62
   1   9   1   -0.06    0.50
   1   9   1   -0.26    0.58
   1  -9   1    0.29    0.74
  -1  -9  -1   -0.06    0.68
  -1  -9  -1    0.53    1.09
   1   9   2   32.70    2.84
  -1   9  -2   38.24    2.88
  -1   9  -2   38.59    2.90
   1  -9   2   33.07    2.81
  -1  -9  -2   22.20    2.72
  -1   9  -2   35.17    2.86
   1   9   2   35.10    2.82
   1   9   2   35.08    2.85
  -1   9  -2   36.22    2.88
  -1  -9  -2   30.33    2.64
  -1   9  -2   35.82    2.88
  -1   9  -2   34.60    2.82
   1   9   2   36.80    2.86
  -1   9  -2   32.43    2.87
  -1  -9  -2   32.45    2.69
   1   9   2   31.44    2.76
   1  -9   2   32.43    2.69
  -1   9  -2   36.05    2.90
  -1  -9  -2   32.49    2.83
[truncated: 1,374,269 more chars]
