# Supplementary material for: Ethyl 4-[(2-hy­droxy­eth­yl)amino]-2-(4-meth­oxyphen­yl)-1-methyl-5-oxo-2,5-di­hydro-1H-pyrrole-3-carboxyl­ate
Source: IUCrdata. 2024 Dec 20;9(Pt 12):x241222. doi: 10.1107/S2414314624012227 (PMC11701760; doi:10.1107/S2414314624012227)
Supplement: Supplementary file 2 [file x-09-x241222-Isup2.hkl]

data_I                                                                          
_shelx_title ' fatah6_a.res in P2(1)/n'                                         
_shelx_refln_list_code          4                                               
_shelx_F_calc_maximum      265.33                                               
_exptl_crystal_F_000       712.00                                               
_reflns_d_resolution_high  0.7958                                               
                                                                                
loop_                                                                           
 _space_group_symop_operation_xyz                                               
 'x, y, z'                                                                      
 '-x+1/2, y+1/2, -z+1/2'                                                        
 '-x, -y, -z'                                                                   
 'x-1/2, -y-1/2, z-1/2'                                                         
                                                                                
_cell_length_a    10.1722                                                       
_cell_length_b     9.2432                                                       
_cell_length_c    17.6460                                                       
_cell_angle_alpha  90.000                                                       
_cell_angle_beta  101.511                                                       
_cell_angle_gamma  90.000                                                       
                                                                                
_shelx_F_squared_multiplier     1.000                                           
                                                                                
loop_                                                                           
 _refln_index_h                                                                 
 _refln_index_k                                                                 
 _refln_index_l                                                                 
 _refln_F_squared_calc                                                          
 _refln_F_squared_meas                                                          
 _refln_F_squared_sigma                                                         
 _refln_observed_status                                                         
   2   0   0        468.39        343.00         7.07 o                         
   4   0   0         49.27         57.47         1.58 o                         
   6   0   0         85.20         73.96         3.47 o                         
   8   0   0       2173.70       2309.65        59.94 o                         
  10   0   0        176.23        175.63         6.71 o                         
  12   0   0         13.28         15.85         1.68 o                         
   1   1   0       1188.03       1366.06        19.01 o                         
   2   1   0        453.88        395.19         5.66 o                         
   3   1   0        254.12        266.30         4.12 o                         
   4   1   0       3091.54       3178.69        47.99 o                         
   5   1   0          3.59          3.23         0.58 o                         
   6   1   0        428.72        426.92         7.83 o                         
   7   1   0         13.10         12.29         0.87 o                         
   8   1   0         60.19         59.64         1.69 o                         
   9   1   0        288.89        289.14         5.94 o                         
  10   1   0         23.04         23.97         1.58 o                         
  11   1   0         67.22         71.74         2.53 o                         
  12   1   0          8.91          9.85         1.11 o                         
   0   2   0       4223.78       3567.87        81.66 o                         
   1   2   0        328.29        295.72         4.76 o                         
   2   2   0      16341.29      15901.43       244.04 o                         
   3   2   0        103.15         93.12         1.58 o                         
   4   2   0          8.45          7.54         0.58 o                         
   5   2   0         10.43         16.08         0.62 o                         
   6   2   0         50.50         55.89         1.17 o                         
   7   2   0         26.39         29.91         1.10 o                         
   8   2   0          3.96          2.65         0.98 o                         
   9   2   0        489.91        493.03         9.56 o                         
  10   2   0          3.13          2.38         1.08 o                         
  11   2   0          0.36          1.26         1.38 o                         
  12   2   0          3.02          3.62         0.90 o                         
   1   3   0       2078.40       1999.27        26.37 o                         
   2   3   0        710.84        730.24         9.50 o                         
   3   3   0      10558.77      11194.53       149.09 o                         
   4   3   0         16.11         29.74         0.79 o                         
   5   3   0        618.35        659.31        11.07 o                         
   6   3   0        189.64        200.00         4.09 o                         
   7   3   0        587.00        580.64        13.69 o                         
   8   3   0          0.83          2.21         0.90 o                         
   9   3   0        132.37        128.99         4.99 o                         
  10   3   0        165.21        153.39         4.85 o                         
  11   3   0          1.04          1.00         1.15 o                         
  12   3   0          0.06          1.58         2.16 o                         
   0   4   0        822.70        969.85        17.13 o                         
   1   4   0       1010.50       1129.50        14.51 o                         
   2   4   0          0.43          1.20         0.47 o                         
   3   4   0          1.39          1.45         0.51 o                         
   4   4   0       1138.19       1066.96        23.34 o                         
   5   4   0         46.52         42.23         1.02 o                         
   6   4   0          9.24          5.24         0.79 o                         
   7   4   0        892.94        848.52        24.67 o                         
   8   4   0          7.82          8.51         1.01 o                         
   9   4   0         76.88         69.19         3.53 o                         
  10   4   0        206.38        186.73         5.26 o                         
  11   4   0          1.53          3.51         1.20 o                         
   1   5   0        269.31        271.96         3.43 o                         
   2   5   0        292.75        330.65         4.21 o                         
   3   5   0        671.84        695.16        11.59 o                         
   4   5   0        183.63        175.74         5.11 o                         
   5   5   0          0.40          3.12         0.87 o                         
   6   5   0          0.27          1.23         1.07 o                         
   7   5   0         13.09          7.73         1.13 o                         
   8   5   0         17.65         13.99         1.32 o                         
   9   5   0        127.05        100.54         4.99 o                         
  10   5   0          1.61          2.42         1.31 o                         
  11   5   0         20.00         17.65         3.15 o                         
   0   6   0          7.52         16.35         1.21 o                         
   1   6   0         11.58         14.13         0.80 o                         
   2   6   0        236.09        242.27         3.69 o                         
   3   6   0        187.03        224.68         3.85 o                         
   4   6   0        297.33        287.12         6.34 o                         
   5   6   0        882.07        866.11        20.21 o                         
   6   6   0        322.13        346.13         8.39 o                         
   7   6   0        474.86        468.87        10.15 o                         
   8   6   0         36.70         42.91         1.95 o                         
   9   6   0         26.29         23.91         1.76 o                         
  10   6   0        178.48        166.29        17.57 o                         
   1   7   0        353.10        354.54         4.74 o                         
   2   7   0        302.50        278.53         5.61 o                         
   3   7   0        340.88        373.83         5.70 o                         
   4   7   0        267.57        266.34         5.79 o                         
   5   7   0        225.16        237.30         6.65 o                         
   6   7   0         66.23         67.68         2.35 o                         
   7   7   0         19.23         22.70         1.61 o                         
   8   7   0         53.57         61.57         2.44 o                         
   9   7   0          0.36          2.83         1.43 o                         
   0   8   0         32.54         40.20         1.71 o                         
   1   8   0         99.58         98.24         1.91 o                         
   2   8   0        770.78        804.96        16.51 o                         
   3   8   0        345.08        327.80         7.52 o                         
   4   8   0         10.08         11.53         1.15 o                         
   5   8   0          6.94          8.37         1.24 o                         
   6   8   0         15.61         20.82         1.76 o                         
   7   8   0         47.11         48.62         2.27 o                         
   8   8   0         12.75         16.57         1.40 o                         
   9   8   0         49.85         51.49         5.53 o                         
   1   9   0        200.05        189.06         4.05 o                         
   2   9   0         49.97         45.62         1.72 o                         
   3   9   0        133.00        132.82         2.80 o                         
   4   9   0          0.05          0.70         1.04 o                         
   5   9   0          6.42          6.40         1.22 o                         
   6   9   0        175.95        187.74         6.40 o                         
   7   9   0        121.69        129.55         4.42 o                         
   0  10   0       1241.19       1289.77        35.59 o                         
   1  10   0         26.73         33.01         1.77 o                         
   2  10   0        111.62        108.65         3.66 o                         
   3  10   0          7.26          5.93         1.04 o                         
   4  10   0         18.72         18.99         1.34 o                         
   5  10   0        118.66        145.29         4.07 o                         
   6  10   0          5.27          1.84         2.39 o                         
   1  11   0         13.52         13.66         1.48 o                         
   2  11   0          1.27          2.15         1.92 o                         
   3  11   0         35.47         39.51         2.71 o                         
   4  11   0         15.91         11.43         3.76 o                         
 -11   0   1        120.23        128.31         4.98 o                         
  -9   0   1        433.70        469.42        12.63 o                         
  -7   0   1         20.52         17.79         1.47 o                         
  -5   0   1       5287.80       5386.26        99.22 o                         
  -3   0   1       1642.70       1608.68        31.62 o                         
  -1   0   1        834.42        708.45        16.16 o                         
   1   0   1       7579.36       6886.35       138.11 o                         
   3   0   1       2536.50       2264.83        47.45 o                         
   5   0   1       2445.41       2421.75        60.79 o                         
   7   0   1          8.20          6.04         1.23 o                         
   9   0   1        656.58        656.61        18.38 o                         
  11   0   1        300.46        317.84        11.25 o                         
 -12   1   1         27.21         32.13         1.63 o                         
 -11   1   1         17.89         17.41         1.39 o                         
 -10   1   1         60.46         66.27         2.12 o                         
  -9   1   1        400.11        426.22         8.44 o                         
  -8   1   1        184.91        174.64         3.32 o                         
  -7   1   1        410.26        404.55         8.03 o                         
  -6   1   1        207.92        196.47         3.78 o                         
  -5   1   1        107.14        116.34         2.01 o                         
  -4   1   1        134.14        148.02         2.48 o                         
  -3   1   1         88.42         94.44         1.85 o                         
  -2   1   1       4211.61       3997.19        58.46 o                         
  -1   1   1       3117.02       3006.94        40.82 o                         
   0   1   1       1947.63       2108.21        29.40 o                         
   1   1   1       1813.67       1776.00        30.38 o                         
   2   1   1       1160.42       1168.27        17.70 o                         
   3   1   1       1191.91       1293.81        20.06 o                         
   4   1   1        112.78         87.92         1.63 o                         
   5   1   1        226.30        236.07         4.78 o                         
   6   1   1         44.55         34.02         1.05 o                         
   7   1   1         31.01         37.36         1.30 o                         
   8   1   1        188.90        189.47         5.85 o                         
   9   1   1        316.01        320.91         6.59 o                         
  10   1   1         89.97         95.53         2.82 o                         
  11   1   1          1.12          2.32         1.56 o                         
  12   1   1          0.02          0.74         1.20 o                         
 -12   2   1         13.15         13.80         1.30 o                         
 -11   2   1         85.23         87.88         3.66 o                         
 -10   2   1        138.19        128.88         3.39 o                         
  -9   2   1         72.56         72.58         2.04 o                         
  -8   2   1         62.39         52.68         1.87 o                         
  -7   2   1        374.63        405.95         7.17 o                         
  -6   2   1        213.46        237.17         3.51 o                         
  -5   2   1         13.33         13.48         0.67 o                         
  -4   2   1        214.61        216.16         3.24 o                         
  -3   2   1        155.71        169.97         2.69 o                         
  -2   2   1       2394.55       2221.82        28.56 o                         
  -1   2   1       2687.09       2536.08        37.38 o                         
   0   2   1          3.84         15.93         0.62 o                         
   1   2   1       2118.41       2176.38        31.50 o                         
   2   2   1       5056.53       4877.35        63.88 o                         
   3   2   1        262.45        261.25         3.67 o                         
   4   2   1         90.58         83.10         1.36 o                         
   5   2   1       1210.22       1237.44        18.80 o                         
   6   2   1        377.60        419.68         6.07 o                         
   7   2   1         83.56         92.04         1.93 o                         
   8   2   1        229.12        214.60         6.04 o                         
   9   2   1          0.19          0.22         1.09 o                         
  10   2   1       1536.29       1559.91        40.14 o                         
  11   2   1         69.55         70.25         3.59 o                         
  12   2   1          0.84         -0.45         1.17 o                         
 -12   3   1         10.79          5.84         2.02 o                         
 -11   3   1          2.78          3.53         1.11 o                         
 -10   3   1        166.84        156.65         6.11 o                         
  -9   3   1         78.13         69.88         2.21 o                         
  -8   3   1        551.37        543.28        13.23 o                         
  -7   3   1        862.61        851.31        17.51 o                         
  -6   3   1        100.02        111.23         2.16 o                         
  -5   3   1        504.46        547.67         8.24 o                         
  -4   3   1         26.72         26.78         0.75 o                         
  -3   3   1         31.39         25.85         0.87 o                         
  -2   3   1       1444.09       1370.36        16.81 o                         
  -1   3   1        314.30        283.17         4.15 o                         
   0   3   1        196.08        155.22         2.47 o                         
   1   3   1        219.39        231.85         3.69 o                         
   2   3   1        649.67        650.14         8.78 o                         
   3   3   1        172.85        181.53         2.54 o                         
   4   3   1        161.04        172.19         2.61 o                         
   5   3   1         26.57         25.07         0.78 o                         
   6   3   1        225.10        220.92         5.52 o                         
   7   3   1        306.24        294.43         6.51 o                         
   8   3   1        862.83        810.21        21.07 o                         
   9   3   1        120.83        120.97         4.15 o                         
  10   3   1         46.98         49.69         2.19 o                         
  11   3   1          1.20          3.52         1.10 o                         
 -11   4   1         38.28         39.31         4.24 o                         
 -10   4   1        269.05        258.85        11.66 o                         
  -9   4   1         25.66         24.75         1.40 o                         
  -8   4   1        275.21        265.99         8.15 o                         
  -7   4   1         88.35         75.16         2.43 o                         
  -6   4   1       1153.63       1149.43        26.27 o                         
  -5   4   1        117.17        117.21         2.59 o                         
  -4   4   1        132.23        143.76         3.58 o                         
  -3   4   1       1028.16       1135.34        13.28 o                         
  -2   4   1        874.56        893.29         9.56 o                         
  -1   4   1         29.32         26.80         0.78 o                         
   0   4   1        298.40        293.15         4.27 o                         
   1   4   1        122.93        153.82         2.38 o                         
   2   4   1        896.20        817.08        10.45 o                         
   3   4   1        602.97        608.47         7.59 o                         
   4   4   1         75.87         76.00         1.95 o                         
   5   4   1          5.44          7.46         0.64 o                         
   6   4   1         23.63         21.38         0.97 o                         
   7   4   1         82.72         76.69         3.11 o                         
   8   4   1        654.84        600.82        20.47 o                         
   9   4   1         10.79         12.52         1.26 o                         
  10   4   1         17.36         20.06         1.45 o                         
  11   4   1         73.24         74.95         2.63 o                         
 -11   5   1          1.50          2.06         1.23 o                         
 -10   5   1          1.43          1.58         1.14 o                         
  -9   5   1        170.09        182.75         8.25 o                         
  -8   5   1         97.28         86.62         2.89 o                         
  -7   5   1        309.32        293.39         8.49 o                         
  -6   5   1         66.49         63.78         2.13 o                         
  -5   5   1        302.58        311.95         9.06 o                         
  -4   5   1          7.34         14.46         0.89 o                         
  -3   5   1         69.51         96.38         1.68 o                         
  -2   5   1        740.94        818.70         9.56 o                         
  -1   5   1         52.61         38.57         0.94 o                         
   0   5   1        118.47        121.05         1.78 o                         
   1   5   1       1278.45       1368.14        14.93 o                         
   2   5   1         22.46         13.08         0.71 o                         
   3   5   1          6.25          6.06         0.72 o                         
   4   5   1          9.57          9.19         0.84 o                         
   5   5   1       1041.03        987.92        28.96 o                         
   6   5   1        476.36        437.07        14.10 o                         
   7   5   1        754.37        713.57        27.61 o                         
   8   5   1        211.96        178.85         7.17 o                         
   9   5   1        573.57        494.47        20.36 o                         
  10   5   1          9.28          5.29         1.26 o                         
  11   5   1         36.52         38.29         5.22 o                         
 -10   6   1          0.57          1.58         1.42 o                         
  -9   6   1         50.66         39.19         2.66 o                         
  -8   6   1         28.04         29.26         1.59 o                         
  -7   6   1          2.96          4.44         1.26 o                         
  -6   6   1        259.02        246.63         7.53 o                         
  -5   6   1          0.00          1.14         1.10 o                         
  -4   6   1        236.51        213.48         5.20 o                         
  -3   6   1         44.23         48.97         1.20 o                         
  -2   6   1         91.37        100.34         1.73 o                         
  -1   6   1        910.58        955.46        11.46 o                         
   0   6   1         60.49         60.16         1.29 o                         
   1   6   1        105.83        148.08         2.20 o                         
   2   6   1         61.23         60.44         1.36 o                         
   3   6   1         14.97         15.13         0.92 o                         
   4   6   1          1.75          4.91         0.98 o                         
   5   6   1         37.20         41.89         1.50 o                         
   6   6   1        808.26        721.64        22.02 o                         
   7   6   1         39.81         33.96         1.64 o                         
   8   6   1         17.73         13.59         1.35 o                         
   9   6   1        346.48        313.84        30.38 o                         
  10   6   1         12.78         12.58         1.68 o                         
 -10   7   1          0.16          4.95         2.55 o                         
  -9   7   1         92.33        105.33         3.88 o                         
  -8   7   1        165.35        168.24         4.64 o                         
  -7   7   1        108.53        100.49         3.05 o                         
  -6   7   1         65.39         68.92         3.30 o                         
  -5   7   1        361.79        320.24         9.86 o                         
  -4   7   1       2632.62       2545.55        54.10 o                         
  -3   7   1        573.31        538.62         8.42 o                         
  -2   7   1          8.28         12.66         0.94 o                         
  -1   7   1         23.72         29.88         1.04 o                         
   0   7   1        219.24        233.98         3.58 o                         
   1   7   1         23.99         23.28         1.01 o                         
   2   7   1        879.48        860.62        14.86 o                         
   3   7   1          5.17          6.38         0.95 o                         
   4   7   1       1274.05       1239.02        23.90 o                         
   5   7   1        180.82        168.35         5.05 o                         
   6   7   1        175.61        171.71         4.14 o                         
   7   7   1         39.74         45.32         2.04 o                         
   8   7   1          0.08          1.47         1.46 o                         
   9   7   1         17.11         21.59         2.07 o                         
  -9   8   1          5.34          3.34         2.69 o                         
  -8   8   1         78.24         73.42         2.67 o                         
  -7   8   1          4.95          5.67         1.32 o                         
  -6   8   1         60.69         71.37         2.26 o                         
  -5   8   1         49.17         47.03         2.16 o                         
  -4   8   1        170.29        160.34         4.84 o                         
  -3   8   1        223.57        199.26         4.42 o                         
  -2   8   1       2377.48       2288.79        48.69 o                         
  -1   8   1          2.70          3.17         0.99 o                         
   0   8   1        380.79        357.29         5.06 o                         
   1   8   1        428.56        447.33         6.20 o                         
   2   8   1         68.22         72.92         1.94 o                         
   3   8   1        245.15        258.48         5.52 o                         
   4   8   1        638.53        648.24        13.56 o                         
   5   8   1         38.31         32.03         1.62 o                         
   6   8   1        413.92        401.23         8.27 o                         
   7   8   1         11.36         14.99         1.56 o                         
   8   8   1          1.04          1.57         1.20 o                         
  -7   9   1          1.56          3.39         1.18 o                         
  -6   9   1         98.19         96.51         3.91 o                         
  -5   9   1          3.87          3.53         1.08 o                         
  -4   9   1          0.20          1.72         1.10 o                         
  -3   9   1         17.51         17.82         1.23 o                         
  -2   9   1        762.70        758.64        16.20 o                         
  -1   9   1         94.73         93.40         2.02 o                         
   0   9   1         15.68         19.30         1.04 o                         
   1   9   1          0.82          3.41         1.06 o                         
   2   9   1        191.56        193.13         3.79 o                         
   3   9   1          9.76          9.83         1.07 o                         
   4   9   1        214.01        225.82         5.95 o                         
   5   9   1          8.82          7.86         1.19 o                         
   6   9   1        161.72        183.33         5.15 o                         
   7   9   1         12.92         12.29         1.54 o                         
  -6  10   1         77.70         91.13         5.16 o                         
  -5  10   1         24.72         22.16         1.24 o                         
  -4  10   1          1.87          2.40         1.03 o                         
  -3  10   1         23.91         25.50         1.40 o                         
  -2  10   1        134.76        135.54         4.73 o                         
  -1  10   1        164.91        155.88         3.53 o                         
   0  10   1        405.10        435.41        10.44 o                         
   1  10   1         51.23         55.95         1.79 o                         
   2  10   1        106.18        125.69         4.92 o                         
   3  10   1         16.32         15.21         1.22 o                         
   4  10   1          6.01          5.02         1.11 o                         
   5  10   1         42.49         49.98         2.08 o                         
   6  10   1         44.70         35.41         3.25 o                         
  -3  11   1          2.16          5.21         2.11 o                         
  -2  11   1         11.37         11.81         1.44 o                         
  -1  11   1          0.00          0.13         1.42 o                         
   0  11   1          5.18          6.02         1.45 o                         
   1  11   1         82.35         89.70         3.37 o                         
   2  11   1          0.26          0.20         1.27 o                         
   3  11   1          0.99          1.68         1.55 o                         
 -12   0   2         13.47         15.27         2.25 o                         
 -10   0   2        450.20        470.53        12.58 o                         
  -8   0   2        208.19        218.22         6.93 o                         
  -6   0   2       1162.19       1161.69        25.21 o                         
  -4   0   2         39.30         43.60         1.52 o                         
  -2   0   2        530.90        559.19        11.03 o                         
   0   0   2       2362.44       2240.31        45.10 o                         
   2   0   2       6843.08       6167.40       128.11 o                         
   4   0   2        666.52        821.74        15.78 o                         
   6   0   2          3.21          1.87         0.87 o                         
   8   0   2        518.76        496.71        16.46 o                         
  10   0   2         24.99         30.38         2.98 o                         
  12   0   2         16.22         14.91         1.79 o                         
 -12   1   2          3.43          5.19         1.41 o                         
 -11   1   2         67.13         75.93         2.51 o                         
 -10   1   2        195.73        223.55         4.78 o                         
  -9   1   2          8.58          9.60         1.28 o                         
  -8   1   2        323.11        335.07         6.00 o                         
  -7   1   2       1360.76       1407.21        23.19 o                         
  -6   1   2       1361.19       1436.92        19.75 o                         
  -5   1   2        845.46        853.83        11.17 o                         
  -4   1   2       1269.19       1300.88        19.39 o                         
  -3   1   2       3433.91       3291.33        49.43 o                         
  -2   1   2       4390.54       4247.01        63.29 o                         
  -1   1   2        999.26        921.37        12.93 o                         
   0   1   2        835.98        804.78        12.21 o                         
   1   1   2       2468.80       2381.25        36.84 o                         
   2   1   2       7743.00       7752.65       113.72 o                         
   3   1   2         19.60         32.59         0.86 o                         
   4   1   2        227.17        222.02         3.36 o                         
   5   1   2       1006.73       1104.19        18.65 o                         
   6   1   2        225.40        211.83         4.30 o                         
   7   1   2         86.92         87.03         2.28 o                         
   8   1   2        162.43        158.20         4.74 o                         
   9   1   2         54.12         59.92         2.00 o                         
  10   1   2         30.42         31.79         1.77 o                         
  11   1   2         58.65         68.44         2.62 o                         
  12   1   2          0.47          1.40         1.44 o                         
 -12   2   2          3.58          3.56         1.14 o                         
 -11   2   2          9.42         14.37         1.40 o                         
 -10   2   2        119.23        117.24         3.21 o                         
  -9   2   2         62.61         55.80         1.79 o                         
  -8   2   2          4.22          4.93         1.02 o                         
  -7   2   2          9.88         10.20         0.85 o                         
  -6   2   2        209.59        237.43         3.70 o                         
  -5   2   2        795.80        843.34         9.93 o                         
  -4   2   2          6.96          5.50         0.40 o                         
  -3   2   2        347.79        321.62         4.40 o                         
  -2   2   2        362.77        321.75         4.31 o                         
  -1   2   2         29.42         33.25         0.79 o                         
   0   2   2        136.73        108.25         1.82 o                         
   1   2   2       6292.61       6433.17        92.33 o                         
   2   2   2        347.29        327.53         4.57 o                         
   3   2   2       4463.73       4463.80        57.56 o                         
   4   2   2       3868.00       3943.78        48.30 o                         
   5   2   2         61.66         52.81         1.36 o                         
   6   2   2         33.21         34.83         0.98 o                         
   7   2   2         28.83         27.20         1.18 o                         
   8   2   2         77.37         72.85         1.92 o                         
   9   2   2         44.06         42.02         1.64 o                         
  10   2   2         11.53          8.55         1.30 o                         
  11   2   2          4.54          5.18         1.00 o                         
  12   2   2         68.34         63.85         6.22 o                         
 -12   3   2          2.28          1.72         1.35 o                         
 -11   3   2          0.44          0.10         1.38 o                         
 -10   3   2        166.50        156.39         8.25 o                         
  -9   3   2          8.40          5.58         1.07 o                         
  -8   3   2        137.58        134.34         4.75 o                         
  -7   3   2        504.11        516.59        12.26 o                         
  -6   3   2        571.61        548.39         9.56 o                         
  -5   3   2        130.44        133.42         2.05 o                         
  -4   3   2         12.97         25.30         0.70 o                         
  -3   3   2        949.02        937.15        11.52 o                         
  -2   3   2        681.21        686.98         8.60 o                         
  -1   3   2        475.62        454.85         5.81 o                         
   0   3   2        349.56        355.59         4.64 o                         
   1   3   2       1557.47       1540.87        19.91 o                         
   2   3   2        249.52        220.53         3.24 o                         
   3   3   2       1306.83       1390.34        16.71 o                         
   4   3   2       2694.50       2639.64        30.93 o                         
   5   3   2        887.77        820.74        18.24 o                         
   6   3   2         50.93         49.02         1.79 o                         
   7   3   2          0.01          0.30         0.89 o                         
   8   3   2       1004.03        961.62        29.74 o                         
   9   3   2          0.55          1.52         0.98 o                         
  10   3   2         43.24         47.37         2.33 o                         
  11   3   2        165.83        146.31         8.06 o                         
 -11   4   2        294.29        281.90        20.00 o                         
 -10   4   2         93.23        102.20         3.94 o                         
  -9   4   2          3.01          4.91         1.21 o                         
  -8   4   2         75.24         78.97         2.49 o                         
  -7   4   2        140.85        132.48         3.32 o                         
  -6   4   2         15.47         12.21         0.90 o                         
  -5   4   2        563.01        557.48         9.20 o                         
  -4   4   2          7.19          6.23         0.61 o                         
  -3   4   2       2316.00       2483.13        35.11 o                         
  -2   4   2         26.71         24.15         0.87 o                         
  -1   4   2        672.23        656.94         8.00 o                         
   0   4   2        810.51        780.95         9.86 o                         
   1   4   2          6.33          5.57         0.54 o                         
   2   4   2        332.19        378.15         4.69 o                         
   3   4   2         32.97         45.57         0.92 o                         
   4   4   2         67.27         64.59         1.52 o                         
   5   4   2        130.18        136.39         3.29 o                         
   6   4   2         11.91         12.53         0.89 o                         
   7   4   2          0.47          1.71         0.96 o                         
   8   4   2        256.24        245.34         6.72 o                         
   9   4   2        156.23        137.71         5.25 o                         
  10   4   2          0.00          2.01         1.15 o                         
  11   4   2         28.15         24.09         1.89 o                         
 -11   5   2         33.48         36.33         2.19 o                         
 -10   5   2        167.69        160.98         5.96 o                         
  -9   5   2          0.20          1.66         1.12 o                         
  -8   5   2        801.43        715.25        26.15 o                         
  -7   5   2        407.56        375.69        13.06 o                         
  -6   5   2        204.50        203.36         6.62 o                         
  -5   5   2        197.11        190.93         5.52 o                         
  -4   5   2       1162.18       1116.70        25.74 o                         
  -3   5   2        179.37        189.58         2.59 o                         
  -2   5   2       1977.28       2250.36        25.83 o                         
  -1   5   2         39.40         43.41         1.02 o                         
   0   5   2        273.00        318.96         4.16 o                         
   1   5   2        142.30        143.12         2.09 o                         
   2   5   2        318.64        313.53         4.25 o                         
   3   5   2        728.05        692.67        16.02 o                         
   4   5   2        389.38        385.76         9.26 o                         
   5   5   2        174.30        157.84         5.39 o                         
   6   5   2       5509.16       4740.48       203.02 o                         
   7   5   2        103.03         95.58         4.25 o                         
   8   5   2        109.72         99.25         3.88 o                         
   9   5   2          0.57          3.16         1.51 o                         
  10   5   2         36.26         41.46         3.36 o                         
  11   5   2          1.98          2.61         3.53 o                         
 -10   6   2         87.06         86.81         7.46 o                         
  -9   6   2         19.91         19.49         1.46 o                         
  -8   6   2        188.66        187.66         6.60 o                         
  -7   6   2          0.45         -0.06         1.41 o                         
  -6   6   2        289.62        288.18        11.44 o                         
  -5   6   2         21.67         16.56         1.31 o                         
  -4   6   2         43.65         35.94         1.17 o                         
  -3   6   2       1305.71       1307.71        20.55 o                         
  -2   6   2        200.99        204.75         2.89 o                         
  -1   6   2          0.45          2.45         0.74 o                         
   0   6   2        281.85        291.24         3.95 o                         
   1   6   2        115.48        126.32         1.95 o                         
   2   6   2         17.69         13.54         0.92 o                         
   3   6   2        226.34        229.89         4.48 o                         
   4   6   2        598.69        573.89        15.09 o                         
   5   6   2        804.46        781.93        20.96 o                         
   6   6   2          0.44          1.70         1.17 o                         
   7   6   2         67.70         62.13         3.18 o                         
   8   6   2        144.97        151.81         6.13 o                         
   9   6   2          7.70          7.52         1.23 o                         
  10   6   2        118.15        127.89         6.80 o                         
 -10   7   2         82.03         84.96         5.56 o                         
  -9   7   2         35.77         30.44         2.10 o                         
  -8   7   2        126.02        124.94         4.64 o                         
  -7   7   2          1.67          2.66         1.38 o                         
  -6   7   2         83.28         86.46         4.48 o                         
  -5   7   2         68.11         62.88         2.34 o                         
  -4   7   2         70.78         76.84         2.40 o                         
  -3   7   2        644.73        628.67        12.00 o                         
  -2   7   2         13.53         14.33         0.96 o                         
  -1   7   2         11.51         14.41         0.92 o                         
   0   7   2          4.00          6.86         0.84 o                         
   1   7   2         10.02         11.32         0.92 o                         
   2   7   2         12.71         13.15         1.05 o                         
   3   7   2         76.80         93.78         2.42 o                         
   4   7   2        404.18        349.72         9.63 o                         
   5   7   2        227.38        217.43         5.51 o                         
   6   7   2         79.26         64.52         2.51 o                         
   7   7   2          4.91          6.40         1.32 o                         
   8   7   2         38.15         32.89         2.61 o                         
   9   7   2          0.00          0.42         1.58 o                         
  -9   8   2         15.37         19.69         2.36 o                         
  -8   8   2         64.95         69.34         4.06 o                         
  -7   8   2        219.11        218.97         6.01 o                         
  -6   8   2        166.68        174.19         4.42 o                         
  -5   8   2         14.47          9.91         1.33 o                         
  -4   8   2        130.13        128.08         3.55 o                         
  -3   8   2          0.01          0.86         1.02 o                         
  -2   8   2          0.77          3.79         0.96 o                         
  -1   8   2        117.25        111.59         2.16 o                         
   0   8   2          4.63          7.57         0.96 o                         
   1   8   2       1399.94       1375.16        17.86 o                         
   2   8   2         98.27        106.40         2.90 o                         
   3   8   2        676.66        669.37        12.33 o                         
   4   8   2         22.77         23.64         1.22 o                         
   5   8   2          7.58          8.09         1.20 o                         
   6   8   2          6.47          9.57         1.21 o                         
   7   8   2          6.79          7.09         1.48 o                         
   8   8   2          1.03          1.25         1.66 o                         
  -8   9   2         35.83         38.68         5.22 o                         
  -7   9   2         10.76          8.26         1.07 o                         
  -6   9   2         78.70         88.62         3.55 o                         
  -5   9   2        137.39        138.24         3.98 o                         
  -4   9   2         69.71         58.54         3.60 o                         
  -3   9   2        551.73        558.43        10.35 o                         
  -2   9   2         50.15         52.99         1.65 o                         
  -1   9   2          5.30          8.01         1.00 o                         
   0   9   2        242.54        265.05         4.31 o                         
   1   9   2        242.63        260.97         4.44 o                         
   2   9   2        424.36        416.23         7.27 o                         
   3   9   2        158.78        189.85         3.93 o                         
   4   9   2         52.00         72.43         2.36 o                         
   5   9   2          5.37          7.60         1.48 o                         
   6   9   2        130.86        156.83         4.97 o                         
   7   9   2          0.64          2.19         1.25 o                         
  -6  10   2        117.39        122.41        16.11 o                         
  -5  10   2        109.35        116.54         4.15 o                         
  -4  10   2          2.70          3.49         1.18 o                         
  -3  10   2         42.02         40.41         1.61 o                         
  -2  10   2         91.03         88.50         2.78 o                         
  -1  10   2         19.38         19.93         1.26 o                         
   0  10   2         50.66         53.18         1.81 o                         
   1  10   2          9.87         19.01         1.39 o                         
   2  10   2         28.17         31.91         2.02 o                         
   3  10   2         85.79         90.16         3.14 o                         
   4  10   2         34.50         28.70         1.54 o                         
   5  10   2          2.30          6.14         1.40 o                         
  -3  11   2          0.16          0.18         2.01 o                         
  -2  11   2          0.00          0.52         1.30 o                         
  -1  11   2         30.89         36.90         2.42 o                         
   0  11   2        151.51        172.19         5.70 o                         
   1  11   2          0.50          1.03         1.42 o                         
   2  11   2         19.93         22.02         1.59 o                         
   3  11   2          0.30          1.50         1.97 o                         
 -11   0   3        245.33        260.35         8.75 o                         
  -9   0   3        115.59        111.29         3.94 o                         
  -7   0   3         54.47         59.28         2.60 o                         
  -5   0   3        108.32        104.75         2.90 o                         
  -3   0   3       6334.93       6223.96       130.96 o                         
  -1   0   3      10361.40      10612.25       204.33 o                         
   1   0   3         64.57         30.67         1.21 o                         
   3   0   3       1920.34       2164.16        41.87 o                         
   5   0   3       2879.76       2950.22        81.93 o                         
   7   0   3        105.66         95.83         5.82 o                         
   9   0   3        166.96        149.88         8.73 o                         
  11   0   3        127.63        129.52         9.20 o                         
 -12   1   3         42.62         43.60         1.93 o                         
 -11   1   3          7.12          8.32         1.36 o                         
 -10   1   3         87.32         88.54         2.49 o                         
  -9   1   3        141.01        144.32         3.00 o                         
  -8   1   3         32.95         33.91         1.36 o                         
  -7   1   3        332.80        360.44         5.61 o                         
  -6   1   3        193.14        177.86         2.94 o                         
  -5   1   3        731.74        780.68         9.79 o                         
  -4   1   3        996.06       1020.47        15.32 o                         
  -3   1   3        100.83        112.57         1.91 o                         
  -2   1   3       8156.73       7954.74       119.24 o                         
  -1   1   3       9131.21       9170.32       137.77 o                         
   0   1   3        521.71        508.11         7.60 o                         
   1   1   3       6903.41       6844.88        98.92 o                         
   2   1   3       8620.71       8272.70       119.08 o                         
   3   1   3       1713.88       1813.08        25.23 o                         
   4   1   3          1.77          1.46         0.51 o                         
   5   1   3        178.13        171.32         3.54 o                         
   6   1   3          1.75          2.45         0.62 o                         
   7   1   3        483.94        492.62        10.72 o                         
   8   1   3         31.49         34.16         1.43 o                         
   9   1   3          5.40          5.25         1.22 o                         
  10   1   3         38.13         35.98         1.68 o                         
  11   1   3          1.67          2.63         1.41 o                         
  12   1   3         68.33         56.33         5.53 o                         
 -12   2   3        545.46        552.07        17.06 o                         
 -11   2   3          9.70         14.41         1.28 o                         
 -10   2   3        177.74        184.55         4.20 o                         
  -9   2   3          0.00          0.55         1.04 o                         
  -8   2   3        197.47        211.94         4.53 o                         
  -7   2   3         79.42         81.34         1.61 o                         
  -6   2   3         80.67         97.54         1.67 o                         
  -5   2   3         14.18         14.17         0.67 o                         
  -4   2   3          0.23          2.65         0.62 o                         
  -3   2   3       1700.18       1667.75        22.06 o                         
  -2   2   3        197.93        238.12         3.32 o                         
  -1   2   3       5719.69       5692.13        78.36 o                         
   0   2   3          1.23          3.54         0.51 o                         
   1   2   3       1834.29       1714.38        26.51 o                         
   2   2   3       2356.13       2476.27        34.43 o                         
   3   2   3        141.29        146.12         2.22 o                         
   4   2   3         87.85         79.37         1.33 o                         
   5   2   3        602.30        637.50        15.22 o                         
   6   2   3        101.27         93.25         2.14 o                         
   7   2   3        374.20        380.34        10.07 o                         
   8   2   3        208.02        184.46         4.51 o                         
   9   2   3         46.22         45.70         1.71 o                         
  10   2   3        397.28        400.74        14.71 o                         
  11   2   3         59.01         66.84         3.88 o                         
 -12   3   3          7.93          8.83         1.68 o                         
 -11   3   3         91.31         94.59         3.59 o                         
 -10   3   3        126.91        124.03         6.86 o                         
  -9   3   3         80.99         76.51         2.42 o                         
  -8   3   3        126.41        121.69         2.93 o                         
  -7   3   3         34.55         32.50         1.10 o                         
  -6   3   3        997.85        932.02        13.73 o                         
  -5   3   3       2577.90       2616.44        29.99 o                         
  -4   3   3       1047.07       1183.12        13.78 o                         
  -3   3   3        352.72        433.71         5.35 o                         
  -2   3   3         28.06         18.28         0.64 o                         
  -1   3   3         40.58         40.02         0.83 o                         
   0   3   3       4271.08       4415.46        53.40 o                         
   1   3   3       1244.97       1195.79        16.45 o                         
   2   3   3        911.28       1204.77        15.95 o                         
   3   3   3       6333.82       6659.56        76.08 o                         
   4   3   3        290.07        261.80         4.97 o                         
   5   3   3         12.20         20.04         0.68 o                         
   6   3   3        425.67        397.57        13.38 o                         
   7   3   3        138.89        127.85         3.55 o                         
   8   3   3        950.47        889.81        30.25 o                         
   9   3   3          0.06          0.53         0.98 o                         
  10   3   3        120.15        125.25         5.84 o                         
  11   3   3          0.01         -0.30         0.94 o                         
 -11   4   3          1.53          2.13         1.32 o                         
 -10   4   3          0.81          1.22         1.24 o                         
  -9   4   3        175.63        171.33         8.05 o                         
  -8   4   3          2.87          0.63         1.01 o                         
  -7   4   3          8.21          6.34         0.86 o                         
  -6   4   3          7.28          7.47         0.91 o                         
  -5   4   3        813.03        774.89        16.06 o                         
  -4   4   3         13.52         17.94         0.67 o                         
  -3   4   3          6.14          8.41         0.58 o                         
  -2   4   3       2036.78       2116.72        22.48 o                         
  -1   4   3       1024.27       1060.47        12.26 o                         
   0   4   3        233.69        290.54         3.55 o                         
   1   4   3       1859.13       2066.95        23.65 o                         
   2   4   3        825.36        761.52        12.36 o                         
   3   4   3        135.12        153.70         2.42 o                         
   4   4   3       2099.87       1981.75        45.39 o                         
   5   4   3        368.93        304.33         7.78 o                         
   6   4   3        320.46        279.55         9.93 o                         
   7   4   3        400.48        365.60         9.56 o                         
   8   4   3        469.72        434.67        15.38 o                         
   9   4   3          9.14         10.40         1.27 o                         
  10   4   3          0.05          0.47         0.92 o                         
  11   4   3          4.39          6.22         2.99 o                         
 -11   5   3        190.71        199.68         8.64 o                         
 -10   5   3         84.21         82.24         4.42 o                         
  -9   5   3        459.66        444.99        18.58 o                         
  -8   5   3         97.98         90.85         3.86 o                         
  -7   5   3        566.38        496.96        17.01 o                         
  -6   5   3          3.91          3.35         1.10 o                         
  -5   5   3        114.49         97.53         2.89 o                         
  -4   5   3          0.09          8.30         0.84 o                         
  -3   5   3        129.98        138.57         2.31 o                         
  -2   5   3          0.16          1.67         0.57 o                         
  -1   5   3        644.00        715.06         8.68 o                         
   0   5   3        172.28        205.52         2.73 o                         
   1   5   3       1063.20       1074.65        13.17 o                         
   2   5   3          3.44          9.43         0.69 o                         
   3   5   3        811.84        853.66        16.88 o                         
   4   5   3        239.55        233.34         5.90 o                         
   5   5   3          1.17          3.20         0.87 o                         
   6   5   3          0.36          3.68         1.00 o                         
   7   5   3         55.06         41.09         1.72 o                         
   8   5   3        122.15        116.37         3.59 o                         
   9   5   3          3.56          4.77         1.42 o                         
  10   5   3          5.47          3.65         1.51 o                         
 -10   6   3          1.40          4.88         1.26 o                         
  -9   6   3        217.13        201.57        10.31 o                         
  -8   6   3         10.50          8.69         1.42 o                         
  -7   6   3          6.10          4.87         1.33 o                         
  -6   6   3        607.15        645.32        16.64 o                         
  -5   6   3          0.61          1.61         1.15 o                         
  -4   6   3         38.52         36.77         1.21 o                         
  -3   6   3        211.59        222.88         3.79 o                         
  -2   6   3        320.76        325.78         5.82 o                         
  -1   6   3       2553.27       2673.62        32.47 o                         
   0   6   3        289.34        301.38         4.10 o                         
   1   6   3        314.72        321.46         4.47 o                         
   2   6   3        494.41        471.67         8.59 o                         
   3   6   3        191.10        153.83         4.12 o                         
   4   6   3        160.42        144.37         4.07 o                         
   5   6   3         15.50         13.62         1.08 o                         
   6   6   3        102.93         87.36         2.51 o                         
   7   6   3        303.99        231.98        12.85 o                         
   8   6   3         39.43         38.43         3.88 o                         
   9   6   3         16.95         17.97         1.92 o                         
  10   6   3         19.95         17.04         3.99 o                         
 -10   7   3          0.27          3.05         3.99 o                         
  -9   7   3         95.31         93.48         7.42 o                         
  -8   7   3          0.06          1.06         1.17 o                         
  -7   7   3        114.84        103.15         3.68 o                         
  -6   7   3         72.31         64.83         2.22 o                         
  -5   7   3         53.91         58.05         2.40 o                         
  -4   7   3       1097.66       1091.60        22.85 o                         
  -3   7   3         21.84         19.01         1.02 o                         
  -2   7   3        117.61        129.24         2.25 o                         
  -1   7   3          2.15          2.61         0.90 o                         
   0   7   3         23.73         26.10         1.05 o                         
   1   7   3        472.01        468.68         6.60 o                         
   2   7   3        547.77        529.96         9.05 o                         
   3   7   3         45.32         38.15         1.33 o                         
   4   7   3        907.41        867.92        18.15 o                         
   5   7   3        554.68        492.32        14.39 o                         
   6   7   3        246.43        224.17         8.32 o                         
   7   7   3        125.24        119.87         6.00 o                         
   8   7   3        135.29        124.47         7.19 o                         
   9   7   3         39.10         42.52         2.82 o                         
  -9   8   3         76.32         80.41         4.40 o                         
  -8   8   3        118.25        127.30         7.74 o                         
  -7   8   3         73.64         74.06         4.26 o                         
  -6   8   3         36.49         43.82         1.93 o                         
  -5   8   3         50.75         56.85         2.40 o                         
  -4   8   3         33.55         25.21         1.42 o                         
  -3   8   3         24.72         26.29         1.24 o                         
  -2   8   3         32.30         27.30         1.29 o                         
  -1   8   3        884.53        942.68        13.06 o                         
   0   8   3       1094.84       1138.24        15.78 o                         
   1   8   3         70.00         59.48         1.65 o                         
   2   8   3         30.06         36.68         1.39 o                         
   3   8   3          1.08          2.26         0.98 o                         
   4   8   3          0.02          0.95         1.09 o                         
   5   8   3         58.85         53.00         1.97 o                         
   6   8   3         35.12         24.82         1.58 o                         
   7   8   3         22.01         19.17         1.57 o                         
   8   8   3         11.31         13.78         1.78 o                         
  -8   9   3         84.33         75.05         7.06 o                         
  -7   9   3         41.18         56.50         3.17 o                         
  -6   9   3         86.90         86.74         3.60 o                         
  -5   9   3          8.08         12.63         1.46 o                         
  -4   9   3        177.94        171.28         4.17 o                         
  -3   9   3        466.14        497.94         8.99 o                         
  -2   9   3         38.63         45.71         1.57 o                         
  -1   9   3        123.82        127.88         2.70 o                         
   0   9   3        897.28        902.52        14.30 o                         
   1   9   3        143.27        149.01         2.75 o                         
   2   9   3         44.05         47.24         1.57 o                         
   3   9   3         61.74         52.59         1.68 o                         
   4   9   3        216.11        228.43         6.75 o                         
   5   9   3         23.78         20.72         1.45 o                         
   6   9   3          2.12          1.72         1.21 o                         
   7   9   3          0.72          1.54         2.31 o                         
  -6  10   3         49.68         53.46         3.85 o                         
  -5  10   3         32.14         32.51         1.72 o                         
  -4  10   3          2.70          3.26         1.10 o                         
  -3  10   3         24.47         24.32         1.61 o                         
  -2  10   3        238.68        260.83         6.07 o                         
  -1  10   3         54.06         57.10         1.93 o                         
   0  10   3         34.83         37.96         1.54 o                         
   1  10   3         51.27         48.49         1.85 o                         
   2  10   3          5.09          9.95         1.35 o                         
   3  10   3          9.75          8.68         1.06 o                         
   4  10   3          1.77          3.45         1.15 o                         
   5  10   3         24.32         22.15         1.93 o                         
  -3  11   3        127.61        159.43         7.37 o                         
  -2  11   3         19.81         27.99         2.31 o                         
  -1  11   3          2.17          1.75         1.29 o                         
   0  11   3         11.61         14.22         1.48 o                         
   1  11   3        115.79        120.11         4.97 o                         
   2  11   3        215.11        209.85         9.38 o                         
   3  11   3         43.26         30.98         3.32 o                         
 -12   0   4        456.67        482.33        18.64 o                         
 -10   0   4        516.27        531.56        12.79 o                         
  -8   0   4        102.63         93.86         3.57 o                         
  -6   0   4        430.11        400.00         8.48 o                         
  -4   0   4         31.92         46.23         1.66 o                         
  -2   0   4      70399.80      70126.73      1356.13 o                         
   0   0   4      19485.14      18701.98       376.34 o                         
   2   0   4        746.38        589.67        10.97 o                         
   4   0   4        942.79        950.19        18.84 o                         
   6   0   4        517.27        515.03        14.37 o                         
   8   0   4        707.71        614.22        24.79 o                         
  10   0   4        305.52        342.47        17.57 o                         
 -12   1   4         47.04         55.74         2.21 o                         
 -11   1   4        140.36        166.33         3.84 o                         
 -10   1   4          6.06          5.50         1.15 o                         
  -9   1   4         19.17         19.36         1.25 o                         
  -8   1   4         16.47         19.48         1.21 o                         
  -7   1   4        609.29        636.88         9.40 o                         
  -6   1   4        243.79        254.26         3.55 o                         
  -5   1   4        560.48        555.08         6.84 o                         
  -4   1   4         27.62         24.46         0.81 o                         
  -3   1   4       5091.18       4927.07        62.49 o                         
  -2   1   4       3903.73       3852.24        52.80 o                         
  -1   1   4       2078.38       2045.11        29.65 o                         
   0   1   4         30.02         24.85         0.75 o                         
   1   1   4          0.37          1.54         0.46 o                         
   2   1   4       1414.89       1427.85        20.02 o                         
   3   1   4       5113.64       5495.30        78.96 o                         
   4   1   4         51.20         46.68         1.42 o                         
   5   1   4        195.11        204.72         5.08 o                         
   6   1   4        149.05        138.15         3.59 o                         
   7   1   4         55.29         65.02         2.34 o                         
   8   1   4        188.94        174.71         4.93 o                         
   9   1   4        167.15        156.87         4.95 o                         
  10   1   4          0.61          0.87         1.16 o                         
  11   1   4        259.72        290.24         9.73 o                         
 -12   2   4          0.88          1.04         1.24 o                         
 -11   2   4        248.04        256.34         5.76 o                         
 -10   2   4         80.86         81.16         2.17 o                         
  -9   2   4         11.91         15.70         1.20 o                         
  -8   2   4        142.50        152.05         2.72 o                         
  -7   2   4         69.83         58.50         1.35 o                         
  -6   2   4        629.78        577.20         7.29 o                         
  -5   2   4        176.36        193.15         2.71 o                         
  -4   2   4       2930.81       3077.33        36.33 o                         
  -3   2   4        103.04         93.44         1.56 o                         
  -2   2   4        427.16        458.73         6.07 o                         
  -1   2   4       2648.16       2580.95        33.96 o                         
   0   2   4       5707.78       5478.75        68.93 o                         
   1   2   4       1822.25       1841.05        25.80 o                         
   2   2   4        175.58        147.68         2.38 o                         
   3   2   4         10.92          7.90         0.63 o                         
   4   2   4         92.73         79.85         1.49 o                         
   5   2   4       1436.43       1294.77        30.89 o                         
   6   2   4         80.75         83.07         2.48 o                         
   7   2   4          7.49          4.19         0.92 o                         
   8   2   4          0.08          1.39         1.08 o                         
   9   2   4        209.81        198.59         6.95 o                         
  10   2   4         54.95         53.60         2.46 o                         
  11   2   4         55.08         49.97         3.15 o                         
 -12   3   4        140.53        140.81         7.40 o                         
 -11   3   4        315.51        328.12        18.07 o                         
 -10   3   4        373.86        391.74         9.23 o                         
  -9   3   4        271.34        267.59         8.82 o                         
  -8   3   4        160.08        160.53         4.16 o                         
  -7   3   4        452.38        447.75        10.09 o                         
  -6   3   4         69.21         67.67         1.86 o                         
  -5   3   4       1033.93       1035.88        12.51 o                         
  -4   3   4          0.27          2.63         0.56 o                         
  -3   3   4        284.85        288.23         3.83 o                         
  -2   3   4        271.13        255.33         3.53 o                         
  -1   3   4        147.54        158.25         2.30 o                         
   0   3   4        903.92        859.17        11.37 o                         
   1   3   4        920.60       1045.29        14.11 o                         
   2   3   4        822.20        839.65        10.43 o                         
   3   3   4       1005.32       1067.35        13.54 o                         
   4   3   4          0.10          3.84         0.53 o                         
   5   3   4        567.56        507.27        12.52 o                         
   6   3   4          0.48          1.68         0.73 o                         
   7   3   4         62.11         64.60         2.28 o                         
   8   3   4        489.41        455.49        18.16 o                         
   9   3   4        351.00        345.34        14.04 o                         
  10   3   4         26.92         23.17         1.97 o                         
  11   3   4          6.60          5.27         1.20 o                         
 -11   4   4         74.80         82.61         3.37 o                         
 -10   4   4         87.24         93.66         4.54 o                         
  -9   4   4        138.74        122.85         5.33 o                         
  -8   4   4          0.02          1.48         1.05 o                         
  -7   4   4         62.18         66.15         2.38 o                         
  -6   4   4        672.16        616.51        17.38 o                         
  -5   4   4        145.89        142.33         2.70 o                         
  -4   4   4          5.57          5.60         0.60 o                         
  -3   4   4        296.07        279.79         3.57 o                         
  -2   4   4        293.50        349.48         4.37 o                         
  -1   4   4       4133.14       4120.65        47.13 o                         
   0   4   4       1132.07       1269.25        14.32 o                         
   1   4   4        858.67        810.03        12.79 o                         
   2   4   4       1289.68       1394.46        20.74 o                         
   3   4   4          0.66          1.47         0.53 o                         
   4   4   4        793.62        739.19        17.21 o                         
   5   4   4        219.90        217.15         5.51 o                         
   6   4   4       1524.48       1398.40        42.40 o                         
   7   4   4        296.92        307.28         6.88 o                         
   8   4   4       1451.98       1477.27        32.85 o                         
   9   4   4         33.44         27.74         2.07 o                         
  10   4   4        134.48        145.80         6.38 o                         
 -11   5   4         35.83         30.79         2.42 o                         
 -10   5   4         20.29         26.37         2.45 o                         
  -9   5   4         46.56         46.77         2.38 o                         
  -8   5   4        264.55        249.66         9.18 o                         
  -7   5   4          2.08          1.10         1.17 o                         
  -6   5   4         57.77         60.30         2.35 o                         
  -5   5   4          2.76          5.98         1.03 o                         
  -4   5   4        262.17        255.80         5.63 o                         
  -3   5   4        462.22        475.18         7.09 o                         
  -2   5   4         22.09         28.98         0.79 o                         
  -1   5   4          5.85          7.00         0.57 o                         
   0   5   4       1102.78       1104.41        12.93 o                         
   1   5   4        613.53        707.20         9.88 o                         
   2   5   4         86.74         71.75         2.03 o                         
   3   5   4        898.99        807.25        16.63 o                         
   4   5   4        103.86        111.66         2.39 o                         
   5   5   4         29.40         29.98         1.13 o                         
   6   5   4        832.72        753.45        23.42 o                         
   7   5   4        161.50        138.05         4.10 o                         
   8   5   4        116.00        107.77         3.35 o                         
   9   5   4         13.80         18.95         2.03 o                         
  10   5   4         16.87         22.39         1.80 o                         
 -10   6   4         19.42         18.57         1.59 o                         
  -9   6   4        101.64         76.02         3.76 o                         
  -8   6   4          3.09          3.67         1.24 o                         
  -7   6   4        444.24        404.25        20.00 o                         
  -6   6   4        129.48        114.65         4.26 o                         
  -5   6   4        182.31        212.97         4.70 o                         
  -4   6   4        332.43        308.35         7.53 o                         
  -3   6   4         13.10         14.71         0.87 o                         
  -2   6   4          2.08          2.19         0.75 o                         
  -1   6   4          0.36          2.61         0.75 o                         
   0   6   4        503.93        578.57         8.89 o                         
   1   6   4        811.14        817.65        10.62 o                         
   2   6   4         83.30         77.76         1.64 o                         
   3   6   4        500.88        509.44        13.02 o                         
   4   6   4         38.77         32.33         1.37 o                         
   5   6   4        757.18        648.54        18.71 o                         
   6   6   4        601.74        565.44        20.52 o                         
   7   6   4         40.15         38.95         2.86 o                         
   8   6   4        406.80        351.75        12.35 o                         
   9   6   4         41.83         32.85         2.36 o                         
 -10   7   4          2.91          2.50         2.51 o                         
  -9   7   4         62.56         49.94         3.75 o                         
  -8   7   4         10.88          9.54         1.35 o                         
  -7   7   4         12.62         16.14         1.45 o                         
  -6   7   4        385.80        372.17         8.52 o                         
  -5   7   4         98.28        111.13         3.10 o                         
  -4   7   4        138.42        134.55         3.47 o                         
  -3   7   4        157.86        164.08         2.89 o                         
  -2   7   4          3.01          5.23         0.92 o                         
  -1   7   4        267.28        279.44         4.41 o                         
   0   7   4        760.63        737.01         9.80 o                         
   1   7   4          1.20          3.04         0.90 o                         
   2   7   4         99.28        106.48         2.22 o                         
   3   7   4          5.00          4.87         0.96 o                         
   4   7   4        158.57        148.35         2.90 o                         
   5   7   4        468.47        448.85        12.46 o                         
   6   7   4          8.00          7.80         1.18 o                         
   7   7   4          0.42          0.68         1.37 o                         
   8   7   4          2.61          3.00         1.68 o                         
   9   7   4        157.64        147.10         6.96 o                         
  -8   8   4         22.07         30.35         2.10 o                         
  -7   8   4         14.42         16.00         1.51 o                         
  -6   8   4        109.45        128.09         3.73 o                         
  -5   8   4        237.88        241.01         5.45 o                         
  -4   8   4        201.67        229.38         4.47 o                         
  -3   8   4         54.15         60.00         1.67 o                         
  -2   8   4         45.96         45.55         1.36 o                         
  -1   8   4         54.30         55.00         1.48 o                         
   0   8   4         46.23         45.68         1.52 o                         
   1   8   4        536.23        526.92         8.21 o                         
   2   8   4         43.04         47.20         1.54 o                         
   3   8   4         82.31         75.86         2.96 o                         
   4   8   4        186.19        183.28         4.63 o                         
   5   8   4         13.16         12.70         1.19 o                         
   6   8   4        273.09        314.79         8.69 o                         
   7   8   4         32.40         32.03         1.77 o                         
   8   8   4          2.86          5.32         1.79 o                         
  -7   9   4         11.05         15.12         1.46 o                         
  -6   9   4          2.23          1.40         1.46 o                         
  -5   9   4         29.08         31.82         1.64 o                         
  -4   9   4          1.47          3.24         1.14 o                         
  -3   9   4        513.74        513.31         9.83 o                         
  -2   9   4         24.73         26.48         1.28 o                         
  -1   9   4         13.65         22.08         1.26 o                         
   0   9   4         18.98         17.62         1.19 o                         
   1   9   4        329.34        320.78         5.55 o                         
   2   9   4          1.11          2.48         1.00 o                         
   3   9   4         83.70         80.05         2.84 o                         
   4   9   4         53.85         57.11         3.17 o                         
   5   9   4         75.23         64.28         4.64 o                         
   6   9   4          2.33          2.83         1.41 o                         
   7   9   4         56.22         58.70         5.99 o                         
  -6  10   4         92.07        113.06         6.10 o                         
  -5  10   4         30.85         40.37         1.75 o                         
  -4  10   4         13.99         14.12         1.31 o                         
  -3  10   4        133.74        143.06         3.67 o                         
  -2  10   4        124.81        132.40         4.17 o                         
  -1  10   4         94.08         93.43         2.70 o                         
   0  10   4          7.92          9.80         1.10 o                         
   1  10   4          0.65          3.16         1.20 o                         
   2  10   4          3.99          3.93         1.15 o                         
   3  10   4        150.01        159.66         6.37 o                         
   4  10   4         26.96         38.43         2.31 o                         
   5  10   4        112.65        127.00        10.59 o                         
  -3  11   4         14.26         14.78         2.47 o                         
  -2  11   4          1.51          3.25         1.57 o                         
  -1  11   4         33.26         28.41         1.93 o                         
   0  11   4         31.07         45.74         5.06 o                         
   1  11   4        286.49        308.68        16.63 o                         
   2  11   4          6.85          5.87         1.92 o                         
 -11   0   5         27.57         28.34         2.44 o                         
  -9   0   5        313.72        329.07         8.39 o                         
  -7   0   5       1064.26       1195.06        28.32 o                         
  -5   0   5          6.62         22.72         1.08 o                         
  -3   0   5       1815.56       1626.12        31.26 o                         
  -1   0   5       1834.06       1975.32        39.81 o                         
   1   0   5          1.76          7.01         0.72 o                         
   3   0   5        571.33        566.68        13.74 o                         
   5   0   5        206.81        208.48         9.23 o                         
   7   0   5        931.72        831.12        49.63 o                         
   9   0   5        807.87        716.52        28.77 o                         
  11   0   5        105.43        125.58         7.54 o                         
 -12   1   5          0.21         -0.29         1.18 o                         
 -11   1   5         97.72        103.02         2.62 o                         
 -10   1   5        404.61        434.62         7.23 o                         
  -9   1   5         33.38         33.75         1.40 o                         
  -8   1   5        555.02        568.09         9.45 o                         
  -7   1   5        276.16        276.81         4.35 o                         
  -6   1   5        121.61        121.19         2.16 o                         
  -5   1   5          2.29         10.40         0.61 o                         
  -4   1   5        965.18        891.22        10.70 o                         
  -3   1   5       4770.12       4916.06        64.21 o                         
  -2   1   5      13287.51      13163.06       165.05 o                         
  -1   1   5        272.05        257.46         3.89 o                         
   0   1   5         78.90         48.67         1.01 o                         
   1   1   5        331.72        296.12         4.10 o                         
   2   1   5        431.64        407.55         5.87 o                         
   3   1   5       1014.46       1001.69        12.09 o                         
   4   1   5        107.32        173.84         3.40 o                         
   5   1   5        468.79        458.42         9.85 o                         
   6   1   5        302.05        330.91         8.00 o                         
   7   1   5        496.31        463.69        11.77 o                         
   8   1   5          9.61          9.03         1.14 o                         
   9   1   5         11.48          9.63         1.24 o                         
  10   1   5          4.41          4.73         1.13 o                         
  11   1   5         14.89         16.40         1.32 o                         
 -12   2   5         18.34         25.09         1.65 o                         
 -11   2   5          5.02          6.34         1.23 o                         
 -10   2   5          6.59          5.16         1.07 o                         
  -9   2   5        151.41        159.37         3.31 o                         
  -8   2   5         58.07         59.07         1.48 o                         
  -7   2   5        566.70        577.26         8.32 o                         
  -6   2   5          6.42          9.09         0.71 o                         
  -5   2   5        763.28        822.59         9.98 o                         
  -4   2   5        100.87        113.70         1.57 o                         
  -3   2   5        395.05        489.05         6.37 o                         
  -2   2   5        393.34        447.49         5.75 o                         
  -1   2   5        856.07        867.13        10.75 o                         
   0   2   5        918.52        918.52        11.40 o                         
   1   2   5         69.92         68.21         1.25 o                         
   2   2   5        525.25        563.38         9.73 o                         
   3   2   5       1970.73       2108.72        24.10 o                         
   4   2   5        145.93        138.20         2.98 o                         
   5   2   5        736.31        690.97        18.93 o                         
   6   2   5         52.95         46.89         1.50 o                         
   7   2   5          0.42         -0.46         0.96 o                         
   8   2   5        639.78        589.03        21.10 o                         
   9   2   5        573.40        556.56        19.66 o                         
  10   2   5        262.49        255.05        10.09 o                         
  11   2   5         15.73         15.92         1.35 o                         
 -12   3   5         25.79         29.98         2.13 o                         
 -11   3   5          9.60         12.04         1.64 o                         
 -10   3   5         38.08         45.34         2.18 o                         
  -9   3   5        147.46        136.75         4.03 o                         
  -8   3   5         15.25         15.17         1.07 o                         
  -7   3   5         78.70         79.55         2.23 o                         
  -6   3   5         19.91         30.33         1.02 o                         
  -5   3   5        378.84        368.54         5.54 o                         
  -4   3   5         56.58         67.29         1.25 o                         
  -3   3   5       1998.78       2129.40        24.54 o                         
  -2   3   5         80.93         98.50         1.53 o                         
  -1   3   5          2.91          9.36         0.57 o                         
   0   3   5       1579.80       1685.18        20.42 o                         
   1   3   5         13.09         21.85         0.65 o                         
   2   3   5         95.31        115.42         2.05 o                         
   3   3   5         11.56         12.34         0.57 o                         
   4   3   5        216.37        186.87         4.85 o                         
   5   3   5       1896.85       1596.30        41.49 o                         
   6   3   5        819.39        734.97        22.01 o                         
   7   3   5          5.55          3.37         1.05 o                         
   8   3   5         17.12         15.85         1.27 o                         
   9   3   5          5.31          7.19         1.25 o                         
  10   3   5          6.40          4.22         1.12 o                         
  11   3   5         62.74         62.00         5.60 o                         
 -11   4   5          4.93          8.24         2.04 o                         
 -10   4   5          0.02          1.88         1.29 o                         
  -9   4   5          3.25          1.58         1.18 o                         
  -8   4   5        324.17        314.16        11.54 o                         
  -7   4   5         81.89         79.22         2.64 o                         
  -6   4   5          7.59          7.11         0.91 o                         
  -5   4   5       1128.73       1119.79        19.15 o                         
  -4   4   5         47.42         47.84         1.41 o                         
  -3   4   5       1026.81       1048.03        15.09 o                         
  -2   4   5         87.32         76.53         1.32 o                         
  -1   4   5        957.51        942.11        10.68 o                         
   0   4   5         86.37        109.45         1.59 o                         
   1   4   5        101.72         87.30         1.48 o                         
   2   4   5        328.86        344.20         7.25 o                         
   3   4   5        777.93        750.19        13.11 o                         
   4   4   5        460.51        431.81        11.56 o                         
   5   4   5        129.70        115.55         3.88 o                         
   6   4   5        386.47        366.67         8.28 o                         
   7   4   5        469.33        467.93        11.00 o                         
   8   4   5        192.84        214.82         7.72 o                         
   9   4   5          2.82          3.63         1.72 o                         
  10   4   5          0.80          2.18         1.29 o                         
 -11   5   5         19.52         17.76         3.68 o                         
 -10   5   5         15.64         18.12         1.81 o                         
  -9   5   5        310.06        292.99        12.40 o                         
  -8   5   5         28.95         41.68         1.80 o                         
  -7   5   5         24.69         32.39         1.49 o                         
  -6   5   5        128.59        138.64         3.25 o                         
  -5   5   5          9.50         11.64         0.96 o                         
  -4   5   5        117.10        119.36         2.76 o                         
  -3   5   5        254.31        282.29         5.25 o                         
  -2   5   5        477.04        457.61         5.95 o                         
  -1   5   5          7.51         12.03         0.66 o                         
   0   5   5         20.94         14.47         0.68 o                         
   1   5   5         32.13         18.88         0.70 o                         
   2   5   5        179.38        185.27         3.89 o                         
   3   5   5        218.32        202.82         4.63 o                         
   4   5   5          9.52          8.68         0.78 o                         
   5   5   5        197.34        179.22         5.61 o                         
   6   5   5        412.07        377.21        13.24 o                         
   7   5   5          1.96          3.18         1.43 o                         
   8   5   5         80.15         75.46         2.72 o                         
   9   5   5          6.15          3.28         1.92 o                         
  10   5   5         14.03         17.07         3.07 o                         
 -10   6   5          5.36          7.64         1.17 o                         
  -9   6   5         23.76         19.39         2.05 o                         
  -8   6   5          1.31          1.83         1.19 o                         
  -7   6   5          1.78          2.79         1.36 o                         
  -6   6   5         14.58         10.17         1.28 o                         
  -5   6   5          1.66          2.76         1.12 o                         
  -4   6   5         93.47         86.96         2.42 o                         
  -3   6   5       1057.99       1069.10        15.77 o                         
  -2   6   5        197.53        200.28         3.03 o                         
  -1   6   5         36.99         43.80         1.19 o                         
   0   6   5        170.83        180.28         2.98 o                         
   1   6   5         69.12         69.60         1.49 o                         
   2   6   5        687.47        726.36        10.13 o                         
   3   6   5         35.81         43.76         1.39 o                         
   4   6   5         44.38         31.66         1.19 o                         
   5   6   5        371.64        321.88         8.79 o                         
   6   6   5          2.45          6.71         1.24 o                         
   7   6   5         31.38         24.39         2.21 o                         
   8   6   5        474.47        481.28        16.75 o                         
   9   6   5          8.13          8.35         1.73 o                         
 -10   7   5        109.79        115.87        10.13 o                         
  -9   7   5         44.42         39.30         2.37 o                         
  -8   7   5        278.39        277.24        11.99 o                         
  -7   7   5        259.49        236.47         6.95 o                         
  -6   7   5        805.90        825.66        14.75 o                         
  -5   7   5        345.51        345.76         7.31 o                         
  -4   7   5        201.80        198.48         4.31 o                         
  -3   7   5          0.87          1.20         0.90 o                         
  -2   7   5         23.17         27.28         1.09 o                         
  -1   7   5          3.16          3.71         0.93 o                         
   0   7   5       1821.46       1777.63        25.80 o                         
   1   7   5         38.17         37.16         1.29 o                         
   2   7   5         63.65         57.41         1.63 o                         
   3   7   5         41.06         30.20         1.40 o                         
   4   7   5        498.80        462.43         8.64 o                         
   5   7   5        134.69        113.56         4.12 o                         
   6   7   5         33.82         33.83         1.73 o                         
   7   7   5         22.68         19.11         1.57 o                         
   8   7   5         19.58         18.58         2.35 o                         
  -9   8   5          2.34          2.48         2.69 o                         
  -8   8   5         13.24         15.73         1.49 o                         
  -7   8   5         67.81         65.93         2.50 o                         
  -6   8   5          3.42          1.96         1.23 o                         
  -5   8   5         31.61         24.67         1.49 o                         
  -4   8   5       1076.80       1049.51        21.79 o                         
  -3   8   5        168.81        162.32         3.31 o                         
  -2   8   5        339.90        322.72         6.35 o                         
  -1   8   5        613.82        597.07         9.39 o                         
   0   8   5        176.90        181.23         3.10 o                         
   1   8   5        268.14        286.80         5.10 o                         
   2   8   5        148.40        153.58         3.37 o                         
   3   8   5        248.75        246.04         4.79 o                         
   4   8   5        166.31        173.75         3.79 o                         
   5   8   5         10.63         13.19         1.36 o                         
   6   8   5          2.76          1.93         1.26 o                         
   7   8   5         68.94         84.43         3.73 o                         
   8   8   5         31.47         33.89         6.22 o                         
  -7   9   5         10.26         15.23         1.38 o                         
  -6   9   5         14.97         18.90         1.70 o                         
  -5   9   5         13.42         16.94         1.51 o                         
  -4   9   5          5.94          3.46         1.20 o                         
  -3   9   5          0.02          0.49         1.03 o                         
  -2   9   5         16.36         21.24         1.16 o                         
  -1   9   5        262.03        266.09         5.12 o                         
   0   9   5          9.65          9.56         1.16 o                         
   1   9   5        242.97        250.67         5.23 o                         
   2   9   5        113.26        104.75         2.57 o                         
   3   9   5         41.18         55.00         1.82 o                         
   4   9   5          6.30          7.58         1.30 o                         
   5   9   5        105.77        116.88         3.70 o                         
   6   9   5         12.54         12.51         2.25 o                         
  -6  10   5         74.74         84.13         5.89 o                         
  -5  10   5         40.55         54.89         2.81 o                         
  -4  10   5         31.26         31.92         1.68 o                         
  -3  10   5        172.90        176.43         9.45 o                         
  -2  10   5         57.58         58.98         2.74 o                         
  -1  10   5         93.50         94.81         4.10 o                         
   0  10   5        139.54        155.74         4.14 o                         
   1  10   5         15.86         20.43         1.39 o                         
   2  10   5         31.72         28.93         1.90 o                         
   3  10   5          9.18         14.76         1.81 o                         
   4  10   5         93.08        123.16        17.65 o                         
   5  10   5         89.43        122.93        10.74 o                         
  -3  11   5          2.26          2.99         3.61 o                         
  -2  11   5        143.95        151.01         8.65 o                         
  -1  11   5         41.05         44.35         2.83 o                         
   0  11   5         30.38         38.29         4.37 o                         
   1  11   5         28.62         26.44         3.65 o                         
 -12   0   6         76.65         73.76         4.25 o                         
 -10   0   6        387.63        429.38        10.28 o                         
  -8   0   6          0.02          0.65         1.70 o                         
  -6   0   6        534.64        524.15         9.75 o                         
  -4   0   6       5207.81       5115.27        90.93 o                         
  -2   0   6        773.58        775.35        14.36 o                         
   0   0   6       3407.72       3466.07        64.65 o                         
   2   0   6       1923.92       2135.42        46.88 o                         
   4   0   6          0.19          0.69         1.05 o                         
   6   0   6         14.32         15.45         1.51 o                         
   8   0   6          0.06          1.72         1.92 o                         
  10   0   6         42.88         44.57         4.04 o                         
 -12   1   6          3.94          4.49         1.17 o                         
 -11   1   6        107.31        124.77         2.96 o                         
 -10   1   6         68.75         75.57         1.98 o                         
  -9   1   6        117.19        120.14         2.71 o                         
  -8   1   6        467.30        500.39         8.04 o                         
  -7   1   6         13.88         17.04         0.92 o                         
  -6   1   6         59.66         62.87         1.27 o                         
  -5   1   6       3407.29       3387.78        39.78 o                         
  -4   1   6        154.51        187.94         2.57 o                         
  -3   1   6        537.02        447.19         5.84 o                         
  -2   1   6       1511.50       1598.56        20.87 o                         
  -1   1   6       1289.69       1256.99        15.98 o                         
   0   1   6       1931.81       1937.01        26.16 o                         
   1   1   6        192.58        187.21         2.64 o                         
   2   1   6        286.78        330.10         4.77 o                         
   3   1   6       1788.04       2098.11        24.04 o                         
   4   1   6       1340.96       1388.90        23.93 o                         
   5   1   6        181.10        194.49         5.41 o                         
   6   1   6       1812.03       1713.07        44.25 o                         
   7   1   6        431.05        409.61        11.60 o                         
   8   1   6         32.70         30.17         1.54 o                         
   9   1   6          2.67          3.13         1.09 o                         
  10   1   6         83.65         84.25         3.37 o                         
  11   1   6         45.93         49.13         2.26 o                         
 -12   2   6         10.30          8.92         1.23 o                         
 -11   2   6         16.58         17.53         1.36 o                         
 -10   2   6          0.57          2.83         1.04 o                         
  -9   2   6         60.18         62.68         2.04 o                         
  -8   2   6         89.46         94.62         2.10 o                         
  -7   2   6         13.22         11.16         0.90 o                         
  -6   2   6         15.67         21.00         0.84 o                         
  -5   2   6          5.04         10.49         0.68 o                         
  -4   2   6       1947.94       1863.12        23.42 o                         
  -3   2   6        618.92        653.72         8.24 o                         
  -2   2   6        287.91        298.80         3.98 o                         
  -1   2   6       1751.33       1714.46        22.80 o                         
   0   2   6          1.83          3.02         0.53 o                         
   1   2   6        620.39        722.69        10.09 o                         
   2   2   6       3334.51       3272.22        44.32 o                         
   3   2   6       2705.90       2729.91        41.78 o                         
   4   2   6          0.62          1.94         0.55 o                         
   5   2   6         30.81         33.88         1.28 o                         
   6   2   6        520.01        467.27        14.67 o                         
   7   2   6        210.54        199.54         8.37 o                         
   8   2   6        102.77         75.37         2.67 o                         
   9   2   6        502.22        477.54        24.32 o                         
  10   2   6        130.78        134.47         7.23 o                         
  11   2   6         81.88         89.39         4.55 o                         
 -12   3   6        124.30        139.99         6.58 o                         
 -11   3   6         13.15          8.78         1.45 o                         
 -10   3   6        334.62        352.38        11.97 o                         
  -9   3   6         71.32         67.96         2.46 o                         
  -8   3   6         46.29         48.36         1.49 o                         
  -7   3   6        135.03        143.25         3.69 o                         
  -6   3   6          0.53          1.91         0.72 o                         
  -5   3   6          9.35          9.51         0.71 o                         
  -4   3   6        445.18        472.96         6.88 o                         
  -3   3   6          0.37          1.08         0.54 o                         
  -2   3   6        315.07        340.52         4.15 o                         
  -1   3   6         71.36         79.04         1.28 o                         
   0   3   6       1513.66       1433.91        16.67 o                         
   1   3   6        646.81        681.60         8.43 o                         
   2   3   6        944.21       1035.19        12.54 o                         
   3   3   6        303.94        308.93         5.52 o                         
   4   3   6        110.55        110.13         2.27 o                         
   5   3   6         25.58         26.80         0.93 o                         
   6   3   6         63.83         69.16         2.54 o                         
   7   3   6        144.94        135.15         4.75 o                         
   8   3   6          9.09          4.91         1.40 o                         
   9   3   6          0.57          2.20         1.19 o                         
  10   3   6         22.81         25.44         2.05 o                         
 -11   4   6         17.87         22.15         2.06 o                         
 -10   4   6        195.62        185.30        12.42 o                         
  -9   4   6         54.88         47.01         1.89 o                         
  -8   4   6        172.05        161.40         4.29 o                         
  -7   4   6         26.85         24.36         1.26 o                         
  -6   4   6        376.06        414.01         9.22 o                         
  -5   4   6        179.33        210.29         3.64 o                         
  -4   4   6         41.96         54.15         1.28 o                         
  -3   4   6        728.50        797.61        12.15 o                         
  -2   4   6        742.98        731.25         8.61 o                         
  -1   4   6        207.75        216.93         2.87 o                         
   0   4   6          1.88          3.92         0.58 o                         
   1   4   6        202.07        205.04         3.83 o                         
   2   4   6        331.56        294.67         6.08 o                         
   3   4   6          1.22          1.49         0.63 o                         
   4   4   6         47.09         40.35         1.27 o                         
   5   4   6        455.05        391.46        11.56 o                         
   6   4   6        703.03        633.20        19.21 o                         
   7   4   6        239.34        209.97         9.16 o                         
   8   4   6          5.36          6.86         1.55 o                         
   9   4   6        196.70        241.09         9.85 o                         
  10   4   6         24.20         27.29         2.14 o                         
 -11   5   6          0.51          2.97         1.41 o                         
 -10   5   6         69.98         75.37         7.78 o                         
  -9   5   6        119.46        119.83         6.23 o                         
  -8   5   6        416.41        395.91         7.41 o                         
  -7   5   6        220.11        226.71         4.89 o                         
  -6   5   6          0.85         -0.54         1.13 o                         
  -5   5   6         20.55         25.18         1.24 o                         
  -4   5   6        508.68        521.11        12.59 o                         
  -3   5   6          3.82          4.37         0.72 o                         
  -2   5   6        407.31        499.53         7.77 o                         
  -1   5   6         32.61         27.51         0.86 o                         
   0   5   6       3327.25       3302.66        42.49 o                         
   1   5   6       1388.23       1295.31        22.19 o                         
   2   5   6        292.14        290.84         6.05 o                         
   3   5   6        442.21        411.79        10.26 o                         
   4   5   6        391.98        364.99         9.22 o                         
   5   5   6        311.71        289.40         9.06 o                         
   6   5   6       1165.85       1053.73        25.23 o                         
   7   5   6         43.54         51.83         2.45 o                         
   8   5   6        135.17        145.68         5.40 o                         
   9   5   6          2.42          1.32         1.79 o                         
 -10   6   6        140.79        138.95         5.11 o                         
  -9   6   6          4.67          7.44         1.28 o                         
  -8   6   6        128.01        120.60         3.51 o                         
  -7   6   6          0.21          0.14         1.33 o                         
  -6   6   6        208.83        183.24         4.36 o                         
  -5   6   6        437.67        412.00         7.32 o                         
  -4   6   6        247.67        236.68         5.86 o                         
  -3   6   6          2.91          0.93         0.81 o                         
  -2   6   6         59.39         61.09         1.40 o                         
  -1   6   6         17.09         17.79         0.94 o                         
   0   6   6         66.21         54.34         1.34 o                         
   1   6   6         59.39         63.28         1.68 o                         
   2   6   6          0.00          1.95         0.82 o                         
   3   6   6       1119.26       1072.07        28.23 o                         
   4   6   6         39.33         36.04         1.32 o                         
   5   6   6          7.64          3.37         1.07 o                         
   6   6   6          1.89          1.74         1.19 o                         
   7   6   6        193.61        186.69         6.47 o                         
   8   6   6        139.99        153.99         6.13 o                         
   9   6   6        178.68        179.04         7.08 o                         
  -9   7   6         24.42         25.10         1.87 o                         
  -8   7   6         11.16         11.25         1.22 o                         
  -7   7   6        105.50        104.41         3.73 o                         
  -6   7   6          8.87          4.86         1.21 o                         
  -5   7   6        504.57        465.79         9.96 o                         
  -4   7   6         62.89         53.51         1.61 o                         
  -3   7   6         26.98         29.11         1.29 o                         
  -2   7   6         21.40         18.29         0.99 o                         
  -1   7   6         31.34         32.87         1.30 o                         
   0   7   6          1.04          2.89         0.93 o                         
   1   7   6          1.93          5.14         1.04 o                         
   2   7   6        359.64        339.28         5.69 o                         
   3   7   6         86.66         89.27         2.78 o                         
   4   7   6          0.59          0.24         1.05 o                         
   5   7   6        194.89        195.09         6.47 o                         
   6   7   6          0.15          2.76         1.17 o                         
   7   7   6        100.21        109.22         7.34 o                         
   8   7   6          1.01          1.06         1.71 o                         
  -9   8   6        180.81        185.63        14.89 o                         
  -8   8   6         83.83         85.64         2.85 o                         
  -7   8   6          0.76          4.48         1.33 o                         
  -6   8   6        165.50        168.79         5.59 o                         
  -5   8   6         17.90         17.81         1.39 o                         
  -4   8   6        220.17        221.51         6.91 o                         
  -3   8   6         17.98         20.79         1.12 o                         
  -2   8   6        171.41        169.24         3.71 o                         
  -1   8   6       1362.63       1321.94        26.24 o                         
   0   8   6         63.06         68.52         1.94 o                         
   1   8   6         95.99         88.30         2.31 o                         
   2   8   6        315.07        303.31         5.15 o                         
   3   8   6        136.69        137.88         3.89 o                         
   4   8   6         16.00         16.14         1.38 o                         
   5   8   6         43.95         49.55         2.04 o                         
   6   8   6        101.81        105.02         3.75 o                         
   7   8   6          3.42          5.51         1.78 o                         
  -7   9   6        221.82        233.26         8.08 o                         
  -6   9   6        195.33        190.69         5.91 o                         
  -5   9   6        453.45        453.93        19.77 o                         
  -4   9   6         25.13         23.37         2.15 o                         
  -3   9   6         25.21         27.63         1.51 o                         
  -2   9   6         92.14         92.70         2.35 o                         
  -1   9   6          0.46          2.87         1.01 o                         
   0   9   6          3.89          2.97         1.07 o                         
   1   9   6         15.57         18.30         1.19 o                         
   2   9   6        112.82        136.08         2.96 o                         
   3   9   6         20.28         19.45         1.67 o                         
   4   9   6          0.58          1.65         1.20 o                         
   5   9   6         16.16         14.08         1.73 o                         
   6   9   6         98.32        105.56         5.09 o                         
  -6  10   6          1.21          4.08         2.37 o                         
  -5  10   6          2.32          4.01         1.20 o                         
  -4  10   6         46.75         46.25         1.97 o                         
  -3  10   6          0.52          2.68         1.14 o                         
  -2  10   6         28.89         31.16         1.50 o                         
  -1  10   6        161.61        142.79         7.14 o                         
   0  10   6         44.74         48.20         1.63 o                         
   1  10   6        102.24        112.41         3.41 o                         
   2  10   6         79.81         88.39         3.23 o                         
   3  10   6        120.26        126.98         4.44 o                         
   4  10   6          0.00          2.99         2.52 o                         
  -2  11   6          5.24          5.73         2.25 o                         
  -1  11   6         13.23         17.28         2.46 o                         
 -11   0   7         85.66         87.67         3.47 o                         
  -9   0   7        642.46        656.83        15.06 o                         
  -7   0   7         82.17         87.82         2.58 o                         
  -5   0   7        668.44        665.10        11.64 o                         
  -3   0   7       5720.26       6236.28       106.73 o                         
  -1   0   7         17.08         13.01         0.89 o                         
   1   0   7        391.01        398.06         7.20 o                         
   3   0   7        253.18        299.48         7.67 o                         
   5   0   7        112.96        143.00         5.98 o                         
   7   0   7        500.80        514.95        22.24 o                         
   9   0   7          8.77         14.87         2.34 o                         
  11   0   7          0.01          1.26         2.32 o                         
 -12   1   7        174.62        201.35         6.59 o                         
 -11   1   7         52.20         51.38         1.74 o                         
 -10   1   7          0.01          1.42         1.03 o                         
  -9   1   7        355.83        386.39         6.48 o                         
  -8   1   7          6.99          7.17         0.98 o                         
  -7   1   7        721.04        756.08        10.39 o                         
  -6   1   7       1220.28       1214.68        15.21 o                         
  -5   1   7        198.17        230.97         3.39 o                         
  -4   1   7        315.42        377.45         4.74 o                         
  -3   1   7       1029.02       1184.13        13.55 o                         
  -2   1   7        126.63        122.91         1.75 o                         
  -1   1   7       2401.39       2576.39        33.54 o                         
   0   1   7        158.12        169.70         2.63 o                         
   1   1   7       3300.80       3551.57        45.67 o                         
   2   1   7         84.39         90.79         1.38 o                         
   3   1   7       1447.47       1404.17        19.25 o                         
   4   1   7        238.68        231.10         3.95 o                         
   5   1   7          0.01          2.07         0.79 o                         
   6   1   7         12.02         10.99         1.08 o                         
   7   1   7         26.64         28.50         1.37 o                         
   8   1   7        176.83        199.14         4.38 o                         
   9   1   7         10.82         11.69         1.20 o                         
  10   1   7          1.61          0.39         1.24 o                         
  11   1   7          5.00         11.94         2.45 o                         
 -12   2   7        625.18        602.60        36.05 o                         
 -11   2   7          0.15          2.08         1.34 o                         
 -10   2   7        367.38        385.05         7.78 o                         
  -9   2   7        284.38        298.67         6.29 o                         
  -8   2   7         27.78         31.11         1.26 o                         
  -7   2   7          2.58          4.09         0.84 o                         
  -6   2   7        184.57        171.25         2.60 o                         
  -5   2   7          5.74          4.90         0.68 o                         
  -4   2   7        419.35        413.38         4.91 o                         
  -3   2   7       3451.81       3529.15        41.84 o                         
  -2   2   7       1506.96       1447.78        16.33 o                         
  -1   2   7        482.63        515.35         6.66 o                         
   0   2   7        958.44        957.96        10.91 o                         
   1   2   7        228.49        255.67         3.61 o                         
   2   2   7          1.15          5.67         0.67 o                         
   3   2   7        375.15        456.44         7.92 o                         
   4   2   7        164.23        186.01         3.72 o                         
   5   2   7        417.02        379.31        10.44 o                         
   6   2   7        688.69        602.82        19.87 o                         
   7   2   7         50.25         39.22         1.55 o                         
   8   2   7        128.03        115.43         3.80 o                         
   9   2   7          5.48          4.05         1.16 o                         
  10   2   7         60.25         58.35         4.55 o                         
 -12   3   7         70.08         70.10         4.12 o                         
 -11   3   7         57.86         61.58         3.14 o                         
 -10   3   7          9.41          8.70         1.39 o                         
  -9   3   7        143.29        127.05         2.70 o                         
  -8   3   7        273.32        263.29         5.43 o                         
  -7   3   7         51.57         53.08         1.76 o                         
  -6   3   7          3.07         10.99         0.81 o                         
  -5   3   7        155.38        140.89         2.44 o                         
  -4   3   7        136.87        127.52         2.83 o                         
  -3   3   7        140.32        150.78         2.08 o                         
  -2   3   7        604.61        642.55         7.32 o                         
  -1   3   7         93.53         95.87         1.45 o                         
   0   3   7        221.03        229.95         3.19 o                         
   1   3   7       3912.33       4110.67        49.50 o                         
   2   3   7        299.84        347.88         5.29 o                         
   3   3   7        566.12        571.90        10.51 o                         
   4   3   7        465.10        499.25        12.20 o                         
   5   3   7        389.98        351.14         9.64 o                         
   6   3   7        538.97        470.57        15.60 o                         
   7   3   7          1.47          1.65         1.12 o                         
   8   3   7          7.71          3.81         1.29 o                         
   9   3   7         60.34         59.36         3.38 o                         
  10   3   7         36.25         32.78         2.13 o                         
 -11   4   7         82.60         95.86         3.65 o                         
 -10   4   7          1.05          1.62         1.42 o                         
  -9   4   7          9.16          9.47         1.18 o                         
  -8   4   7        203.88        194.10         5.28 o                         
  -7   4   7        403.91        385.05        11.17 o                         
  -6   4   7        223.02        241.13         6.10 o                         
  -5   4   7          3.29          1.24         0.84 o                         
  -4   4   7        852.98        856.83        17.36 o                         
  -3   4   7        272.75        278.89         4.55 o                         
  -2   4   7       1597.88       1606.81        19.06 o                         
  -1   4   7         41.19         39.07         0.98 o                         
   0   4   7         47.74         51.65         1.14 o                         
   1   4   7        301.22        283.45         6.23 o                         
   2   4   7         58.72         59.96         1.80 o                         
   3   4   7         89.32         89.12         2.32 o                         
   4   4   7       1589.05       1466.45        39.58 o                         
   5   4   7        262.13        253.01         8.42 o                         
   6   4   7        621.85        547.11        18.13 o                         
   7   4   7        454.38        385.21         9.72 o                         
   8   4   7          0.08          2.95         1.52 o                         
   9   4   7         20.59         22.08         2.03 o                         
  10   4   7          4.32          8.79         1.97 o                         
 -11   5   7         14.62         16.99         2.68 o                         
 -10   5   7         30.59         24.42         2.12 o                         
  -9   5   7          0.03          1.94         1.29 o                         
  -8   5   7          1.84          4.26         1.19 o                         
  -7   5   7         20.71          9.52         1.20 o                         
  -6   5   7         27.45         18.05         1.23 o                         
  -5   5   7        135.46        123.57         3.33 o                         
  -4   5   7        135.88        140.63         3.49 o                         
  -3   5   7         12.02         12.86         0.79 o                         
  -2   5   7        167.68        164.82         2.52 o                         
  -1   5   7        438.99        478.50         7.46 o                         
   0   5   7        391.20        349.27         6.27 o                         
   1   5   7        256.00        240.15         5.26 o                         
   2   5   7         24.65         25.35         0.99 o                         
   3   5   7        332.31        312.80         6.94 o                         
   4   5   7          1.54          3.01         0.94 o                         
   5   5   7        135.31        121.25         4.04 o                         
   6   5   7         57.90         37.89         1.74 o                         
   7   5   7        127.58        123.98         4.44 o                         
   8   5   7         42.16         46.36         4.48 o                         
   9   5   7        130.90        152.40         6.25 o                         
 -10   6   7          1.58          4.28         1.12 o                         
  -9   6   7         11.06         12.59         1.66 o                         
  -8   6   7        245.44        225.79         6.75 o                         
  -7   6   7         23.87         25.91         1.45 o                         
  -6   6   7         10.10          7.20         1.30 o                         
  -5   6   7         32.05         30.10         1.50 o                         
  -4   6   7        225.34        226.34         3.94 o                         
  -3   6   7        246.93        242.33         4.49 o                         
  -2   6   7        680.20        676.14        11.13 o                         
  -1   6   7        648.47        634.33        10.91 o                         
   0   6   7         61.70         61.90         1.59 o                         
   1   6   7          2.55          4.65         0.93 o                         
   2   6   7        734.87        691.33        10.78 o                         
   3   6   7          6.37          6.72         1.00 o                         
   4   6   7        862.37        750.59        20.57 o                         
   5   6   7         41.09         27.38         1.42 o                         
   6   6   7         22.47         19.15         1.46 o                         
   7   6   7        291.19        266.93         8.81 o                         
   8   6   7         27.08         32.04         2.08 o                         
   9   6   7        140.48        124.55        10.44 o                         
  -9   7   7          8.48         10.33         1.26 o                         
  -8   7   7          9.06          9.87         1.35 o                         
  -7   7   7         17.92         19.17         1.44 o                         
  -6   7   7        141.56        130.49         3.83 o                         
  -5   7   7        283.83        300.33         9.11 o                         
  -4   7   7         57.33         56.15         1.82 o                         
  -3   7   7         12.62         12.26         0.94 o                         
  -2   7   7          3.08          2.54         0.88 o                         
  -1   7   7        118.75        112.75         2.59 o                         
   0   7   7         36.58         39.23         1.42 o                         
   1   7   7         14.42         16.15         1.13 o                         
   2   7   7        282.66        292.70         5.25 o                         
   3   7   7        647.23        579.79        20.22 o                         
   4   7   7        456.62        428.68        11.04 o                         
   5   7   7        177.10        170.72         5.48 o                         
   6   7   7         44.29         47.07         3.11 o                         
   7   7   7          3.23          0.64         1.35 o                         
   8   7   7        174.76        155.78         7.10 o                         
  -8   8   7          0.03          0.98         1.19 o                         
  -7   8   7          0.23          0.25         1.17 o                         
  -6   8   7         27.82         26.77         1.53 o                         
  -5   8   7          1.09          3.31         1.13 o                         
  -4   8   7         20.13         17.18         1.18 o                         
  -3   8   7        116.84        104.17         3.58 o                         
  -2   8   7         97.65        103.29         2.45 o                         
  -1   8   7         89.21         82.25         1.90 o                         
   0   8   7        121.85        127.43         2.72 o                         
   1   8   7        400.43        394.30         6.95 o                         
   2   8   7          0.13          3.16         1.28 o                         
   3   8   7        193.18        178.11         5.42 o                         
   4   8   7          0.20          2.53         1.21 o                         
   5   8   7          1.01          2.65         1.42 o                         
   6   8   7          1.17          2.54         1.71 o                         
   7   8   7          0.12          2.46         3.18 o                         
  -7   9   7          0.07          3.46         1.31 o                         
  -6   9   7          4.93          6.38         1.20 o                         
  -5   9   7        207.54        217.90         9.69 o                         
  -4   9   7         70.14         80.66         3.73 o                         
  -3   9   7          8.21          9.30         1.10 o                         
  -2   9   7        565.59        542.67        15.07 o                         
  -1   9   7        185.31        181.79         3.78 o                         
   0   9   7         43.96         42.08         1.55 o                         
   1   9   7        139.68        127.37         3.45 o                         
   2   9   7         20.29         25.95         1.55 o                         
   3   9   7         11.90         14.11         1.71 o                         
   4   9   7         19.44         25.13         3.00 o                         
   5   9   7         98.34         92.78         5.99 o                         
   6   9   7         21.06         29.01         4.45 o                         
  -5  10   7         71.84         61.59         2.94 o                         
  -4  10   7          0.00          1.38         1.04 o                         
  -3  10   7         51.45         55.73         2.05 o                         
  -2  10   7         12.47          9.53         1.18 o                         
  -1  10   7          0.46          1.33         1.09 o                         
   0  10   7        166.14        152.81         3.82 o                         
   1  10   7         91.44         98.35         3.27 o                         
   2  10   7        110.16        132.71         4.27 o                         
   3  10   7         28.37         39.99         3.70 o                         
   4  10   7         34.22         31.23         4.76 o                         
  -1  11   7         68.28         57.25         6.14 o                         
 -12   0   8        113.21        113.67         7.91 o                         
 -10   0   8        172.19        185.34         5.21 o                         
  -8   0   8        188.74        181.44         4.54 o                         
  -6   0   8        196.88        197.34         4.32 o                         
  -4   0   8       8048.56       7993.08       142.04 o                         
  -2   0   8       3490.76       3763.24        73.34 o                         
   0   0   8        276.21        285.89         5.43 o                         
   2   0   8        333.04        349.06         6.07 o                         
   4   0   8        951.56       1023.17        24.26 o                         
   6   0   8        161.84        156.59         4.80 o                         
   8   0   8        135.94        134.48         7.34 o                         
  10   0   8         44.22         57.28         4.23 o                         
 -12   1   8         14.29         14.98         1.35 o                         
 -11   1   8         18.92         26.33         1.33 o                         
 -10   1   8         64.96         72.09         1.87 o                         
  -9   1   8          2.94          5.29         1.08 o                         
  -8   1   8         43.74         46.15         1.40 o                         
  -7   1   8        206.05        205.58         3.24 o                         
  -6   1   8          3.74          4.23         0.71 o                         
  -5   1   8         34.32         32.58         0.92 o                         
  -4   1   8       2389.06       2408.62        28.09 o                         
  -3   1   8       2177.91       2187.39        23.36 o                         
  -2   1   8        231.08        267.98         3.43 o                         
  -1   1   8         26.18         29.32         0.85 o                         
   0   1   8          3.01          3.18         0.57 o                         
   1   1   8        695.30        782.91         9.09 o                         
   2   1   8         22.42         16.13         0.69 o                         
   3   1   8        186.92        167.31         3.46 o                         
   4   1   8         17.00         17.76         0.89 o                         
   5   1   8         94.46        102.79         2.68 o                         
   6   1   8        358.72        352.49         6.38 o                         
   7   1   8         33.17         20.56         1.32 o                         
   8   1   8        111.57        117.53         3.67 o                         
   9   1   8         71.90         78.00         3.11 o                         
  10   1   8         73.03         92.88         3.39 o                         
 -12   2   8        113.49        117.88         4.90 o                         
 -11   2   8        188.59        203.61         5.44 o                         
 -10   2   8          4.50          4.97         1.15 o                         
  -9   2   8         32.31         41.81         1.51 o                         
  -8   2   8        259.86        254.99         4.46 o                         
  -7   2   8        762.08        776.25        10.95 o                         
  -6   2   8        628.46        610.53        10.34 o                         
  -5   2   8         80.47         88.12         1.55 o                         
  -4   2   8       1737.83       1872.01        21.29 o                         
  -3   2   8        501.96        522.73         6.18 o                         
  -2   2   8         10.39          9.10         0.60 o                         
  -1   2   8        154.58        163.80         2.45 o                         
   0   2   8        151.52        158.71         2.29 o                         
   1   2   8         38.86         33.72         0.87 o                         
   2   2   8        533.99        556.75         8.15 o                         
   3   2   8        510.25        556.80        11.93 o                         
   4   2   8        124.28        119.75         2.65 o                         
   5   2   8         59.96         72.55         2.01 o                         
   6   2   8        197.64        175.45         4.78 o                         
   7   2   8         20.23         10.94         1.31 o                         
   8   2   8        144.55        127.37         5.33 o                         
   9   2   8          3.68          4.24         1.61 o                         
  10   2   8          8.16          9.12         1.23 o                         
 -12   3   8        287.89        243.26        26.32 o                         
 -11   3   8          1.76          4.11         1.06 o                         
 -10   3   8         58.63         57.88         3.34 o                         
  -9   3   8         24.47         22.53         1.41 o                         
  -8   3   8          3.21          3.39         0.94 o                         
  -7   3   8          8.06         10.47         1.00 o                         
  -6   3   8         57.98         56.33         1.62 o                         
  -5   3   8         56.46         56.82         1.38 o                         
  -4   3   8          3.47          9.35         0.64 o                         
  -3   3   8         79.79         90.26         1.49 o                         
  -2   3   8         43.30         50.75         0.99 o                         
  -1   3   8       1204.36       1223.38        13.27 o                         
   0   3   8          3.90          5.17         0.62 o                         
   1   3   8         90.61         96.11         1.58 o                         
   2   3   8       1638.87       1675.87        20.87 o                         
   3   3   8        351.22        354.85         6.85 o                         
   4   3   8        109.50         95.35         2.56 o                         
   5   3   8         48.17         43.32         1.41 o                         
   6   3   8        707.81        696.34        18.63 o                         
   7   3   8         10.09         11.15         1.43 o                         
   8   3   8          6.17          8.90         1.41 o                         
   9   3   8         95.13         89.53         5.47 o                         
  10   3   8         21.56         26.18         2.43 o                         
 -11   4   8         11.11         12.23         1.48 o                         
 -10   4   8          5.67         10.99         1.60 o                         
  -9   4   8        163.44        182.82         6.80 o                         
  -8   4   8          3.60          4.90         1.12 o                         
  -7   4   8         73.25         68.27         2.53 o                         
  -6   4   8        692.88        740.11        16.55 o                         
  -5   4   8         63.26         68.28         1.77 o                         
  -4   4   8         35.02         31.16         1.26 o                         
  -3   4   8        870.07        895.04        12.20 o                         
  -2   4   8         18.83         10.46         0.73 o                         
  -1   4   8         12.78         10.16         0.78 o                         
   0   4   8        689.94        631.04        10.94 o                         
   1   4   8          1.86          0.91         0.75 o                         
   2   4   8        147.18        160.97         3.42 o                         
   3   4   8        445.45        459.30        11.21 o                         
   4   4   8        287.39        267.01         8.06 o                         
   5   4   8        207.60        187.67         6.01 o                         
   6   4   8         81.10         55.90         1.86 o                         
   7   4   8        195.55        189.24         7.29 o                         
   8   4   8          0.25          2.56         1.33 o                         
   9   4   8        176.90        180.97         7.72 o                         
 -11   5   8         40.61         31.77         2.20 o                         
 -10   5   8         57.38         66.77         2.87 o                         
  -9   5   8        101.88        102.51         4.67 o                         
  -8   5   8        402.75        404.72        15.13 o                         
  -7   5   8          9.25          4.99         1.11 o                         
  -6   5   8         28.90         27.47         1.31 o                         
  -5   5   8        654.06        627.58        15.93 o                         
  -4   5   8         64.50         72.09         2.77 o                         
  -3   5   8          2.34          2.98         0.70 o                         
  -2   5   8          0.02          1.20         0.71 o                         
  -1   5   8        829.73        850.96        14.02 o                         
   0   5   8         57.65         53.99         1.30 o                         
   1   5   8        207.08        211.45         5.66 o                         
   2   5   8        527.35        526.41         8.57 o                         
   3   5   8         70.26         75.66         2.33 o                         
   4   5   8        157.07        159.99         4.73 o                         
   5   5   8         13.16         16.66         1.26 o                         
   6   5   8         19.55         11.93         1.41 o                         
   7   5   8        242.16        215.54        15.70 o                         
   8   5   8          0.87          2.35         1.85 o                         
   9   5   8         40.96         45.51         3.55 o                         
 -10   6   8         13.60         14.85         1.84 o                         
  -9   6   8        165.26        157.71         5.78 o                         
  -8   6   8          0.19          0.14         1.20 o                         
  -7   6   8         19.06         15.45         1.26 o                         
  -6   6   8        373.80        312.45         9.66 o                         
  -5   6   8         92.11         76.20         3.26 o                         
  -4   6   8         15.85         15.36         1.20 o                         
  -3   6   8         53.71         50.29         1.50 o                         
  -2   6   8         40.75         47.12         1.32 o                         
  -1   6   8          6.84         10.06         0.98 o                         
   0   6   8       1037.51       1041.02        17.59 o                         
   1   6   8        230.68        235.27         5.39 o                         
   2   6   8         77.40         88.03         2.29 o                         
   3   6   8       1614.86       1511.74        36.65 o                         
   4   6   8          0.62          1.79         1.05 o                         
   5   6   8         89.94         84.53         3.44 o                         
   6   6   8        204.79        200.36         7.76 o                         
   7   6   8         25.74         27.31         2.21 o                         
   8   6   8          9.85          5.40         1.30 o                         
  -9   7   8          4.75          4.62         1.04 o                         
  -8   7   8        355.34        370.64        19.96 o                         
  -7   7   8        139.01        124.69         5.57 o                         
  -6   7   8         12.33         14.65         1.26 o                         
  -5   7   8         34.15         25.89         1.36 o                         
  -4   7   8         90.01         80.78         2.18 o                         
  -3   7   8       1351.13       1295.96        34.96 o                         
  -2   7   8        541.68        523.86        12.26 o                         
  -1   7   8        367.55        385.62         8.30 o                         
   0   7   8        152.85        153.50         3.71 o                         
   1   7   8         60.95         49.63         1.72 o                         
   2   7   8         10.24         14.24         1.24 o                         
   3   7   8          2.91          3.30         1.25 o                         
   4   7   8          1.60          0.52         1.14 o                         
   5   7   8          2.71          5.13         1.23 o                         
   6   7   8         82.89         86.72         5.57 o                         
   7   7   8        106.83        118.11         5.13 o                         
  -8   8   8          2.70          2.59         1.01 o                         
  -7   8   8        142.58        140.30         8.45 o                         
  -6   8   8        236.27        271.87         7.06 o                         
  -5   8   8         13.83         15.25         1.29 o                         
  -4   8   8        162.41        155.89         7.09 o                         
  -3   8   8         43.64         34.36         1.41 o                         
  -2   8   8        198.29        202.74         3.77 o                         
  -1   8   8        238.74        244.63         6.83 o                         
   0   8   8         18.95         22.89         1.39 o                         
   1   8   8        145.97        146.67         3.60 o                         
   2   8   8         45.66         44.36         2.01 o                         
   3   8   8          7.95          8.65         1.34 o                         
   4   8   8          9.56          7.33         1.50 o                         
   5   8   8          0.02          1.44         1.27 o                         
   6   8   8          3.46          3.73         1.68 o                         
  -7   9   8        280.47        266.72         9.13 o                         
  -6   9   8         29.60         28.71         1.95 o                         
  -5   9   8        297.45        313.35         9.48 o                         
  -4   9   8        227.59        225.45         7.08 o                         
  -3   9   8         45.73         47.38         1.89 o                         
  -2   9   8          4.06          5.64         1.05 o                         
  -1   9   8         59.43         56.45         1.71 o                         
   0   9   8         26.58         26.26         1.44 o                         
   1   9   8          3.58         11.65         1.23 o                         
   2   9   8          1.39          3.27         1.43 o                         
   3   9   8          7.27          4.51         1.55 o                         
   4   9   8         59.33         73.12         5.11 o                         
   5   9   8          0.69          0.01         3.49 o                         
  -5  10   8        217.79        223.99        12.45 o                         
  -4  10   8         27.32         35.72         2.20 o                         
  -3  10   8         24.78         25.31         1.58 o                         
  -2  10   8          5.38          3.33         1.14 o                         
  -1  10   8         19.71         20.34         1.64 o                         
   0  10   8         39.03         43.39         1.89 o                         
   1  10   8        116.71        143.14         4.95 o                         
   2  10   8         38.22         51.59         3.24 o                         
   3  10   8        189.95        200.31        11.34 o                         
 -11   0   9        323.28        323.90        10.22 o                         
  -9   0   9       1783.99       1918.14        43.42 o                         
  -7   0   9       1079.84       1102.36        23.78 o                         
  -5   0   9         38.95         31.51         1.49 o                         
  -3   0   9          7.70          3.84         0.73 o                         
  -1   0   9        357.16        457.05         8.33 o                         
   1   0   9       1564.96       1650.06        29.89 o                         
   3   0   9         52.30         39.42         1.54 o                         
   5   0   9        396.66        389.25        14.29 o                         
   7   0   9         76.84         58.48         3.42 o                         
   9   0   9        415.88        421.25        19.44 o                         
 -12   1   9          3.01          4.78         1.31 o                         
 -11   1   9         18.06         14.99         1.34 o                         
 -10   1   9        167.36        163.40         3.37 o                         
  -9   1   9         73.22         75.00         1.97 o                         
  -8   1   9        151.89        168.01         2.93 o                         
  -7   1   9          6.36          9.59         0.92 o                         
  -6   1   9        253.81        255.44         3.91 o                         
  -5   1   9        754.80        804.79        10.09 o                         
  -4   1   9       2925.97       2828.28        35.43 o                         
  -3   1   9         45.33         43.04         0.99 o                         
  -2   1   9        533.51        592.71         7.25 o                         
  -1   1   9         99.46        117.29         1.73 o                         
   0   1   9        462.40        491.14         6.11 o                         
   1   1   9        694.56        691.84         8.42 o                         
   2   1   9          0.52          4.16         0.65 o                         
   3   1   9        140.49        147.87         3.09 o                         
   4   1   9        925.79        969.19        15.97 o                         
   5   1   9       2172.20       1995.21        47.56 o                         
   6   1   9        131.23        110.17         3.17 o                         
   7   1   9         14.87         12.30         1.26 o                         
   8   1   9         35.37         34.50         1.67 o                         
   9   1   9         72.20         85.03         3.17 o                         
  10   1   9         21.23         26.64         2.15 o                         
 -12   2   9          1.84          0.90         2.34 o                         
 -11   2   9         70.86         89.35         3.10 o                         
 -10   2   9         87.24         85.71         2.70 o                         
  -9   2   9        168.11        164.11         3.22 o                         
  -8   2   9         11.03          7.33         1.14 o                         
  -7   2   9          4.31          5.82         0.99 o                         
  -6   2   9         84.18         93.29         2.13 o                         
  -5   2   9        302.33        279.72         4.67 o                         
  -4   2   9        855.65        856.97        11.46 o                         
  -3   2   9          0.23          3.63         0.60 o                         
  -2   2   9          0.06          1.04         0.57 o                         
  -1   2   9         54.68         47.30         1.04 o                         
   0   2   9        132.69        142.63         2.17 o                         
   1   2   9       2613.75       2655.85        32.09 o                         
   2   2   9          7.55          4.66         0.66 o                         
   3   2   9       1374.72       1415.01        27.89 o                         
   4   2   9         63.27         62.21         1.61 o                         
   5   2   9         99.55         90.94         2.51 o                         
   6   2   9        925.99        913.53        25.50 o                         
   7   2   9        627.36        587.46        21.75 o                         
   8   2   9        197.35        171.41         8.15 o                         
   9   2   9         15.44         18.85         1.65 o                         
  10   2   9          3.53          2.27         1.97 o                         
 -11   3   9          0.44          2.37         1.08 o                         
 -10   3   9         97.90        111.40         5.02 o                         
  -9   3   9          3.84          3.57         1.12 o                         
  -8   3   9         13.71          8.48         1.09 o                         
  -7   3   9          3.33          3.66         0.91 o                         
  -6   3   9        271.21        288.27         6.34 o                         
  -5   3   9        573.23        577.07        11.31 o                         
  -4   3   9        429.11        424.97         6.53 o                         
  -3   3   9        791.55        742.65         8.84 o                         
  -2   3   9        427.81        431.52         5.91 o                         
  -1   3   9       1278.99       1350.53        16.63 o                         
   0   3   9          2.76          4.09         0.62 o                         
   1   3   9         20.87         25.84         0.83 o                         
   2   3   9        290.18        277.37         4.61 o                         
   3   3   9        954.71        973.70        18.77 o                         
   4   3   9        263.83        249.96         4.03 o                         
   5   3   9         24.99         22.20         1.08 o                         
   6   3   9        118.97         93.80         3.07 o                         
   7   3   9         71.34         67.00         2.64 o                         
   8   3   9         99.83        112.10         4.49 o                         
   9   3   9         42.48         48.12         5.28 o                         
 -11   4   9        183.33        210.81         9.85 o                         
 -10   4   9         50.65         60.62         3.13 o                         
  -9   4   9         33.46         34.07         2.10 o                         
  -8   4   9         95.40         81.89         2.80 o                         
  -7   4   9          9.49         11.53         1.11 o                         
  -6   4   9        105.14         90.09         3.25 o                         
  -5   4   9        105.67         93.46         2.25 o                         
  -4   4   9          0.41          1.25         0.78 o                         
  -3   4   9        179.96        175.25         2.71 o                         
  -2   4   9        728.19        697.91         9.65 o                         
  -1   4   9        165.31        177.33         2.93 o                         
   0   4   9         59.07         57.72         1.87 o                         
   1   4   9        142.65        155.71         2.79 o                         
   2   4   9         94.12         82.19         1.86 o                         
   3   4   9          0.57          1.44         0.92 o                         
   4   4   9        212.44        218.82         5.57 o                         
   5   4   9        521.47        497.90        16.68 o                         
   6   4   9          4.32          4.94         1.05 o                         
   7   4   9         39.41         34.62         1.95 o                         
   8   4   9          1.83          4.66         1.51 o                         
   9   4   9         21.92         29.97         3.01 o                         
 -11   5   9         55.50         44.71         6.14 o                         
 -10   5   9         10.92         11.17         1.31 o                         
  -9   5   9         44.84         39.54         2.09 o                         
  -8   5   9         21.74         13.69         1.26 o                         
  -7   5   9        246.27        248.96         8.19 o                         
  -6   5   9          1.44          1.71         0.98 o                         
  -5   5   9         97.68        101.21         2.97 o                         
  -4   5   9         76.67         72.00         2.36 o                         
  -3   5   9        689.18        676.24        14.37 o                         
  -2   5   9        486.19        448.40         8.69 o                         
  -1   5   9        173.12        177.89         3.49 o                         
   0   5   9        154.84        178.40         3.77 o                         
   1   5   9        378.83        359.79         7.89 o                         
   2   5   9        279.77        248.52         5.74 o                         
   3   5   9        253.11        243.02         6.44 o                         
   4   5   9        317.71        266.26         7.52 o                         
   5   5   9        102.04         80.00         3.17 o                         
   6   5   9          0.11          0.08         1.08 o                         
   7   5   9         42.37         56.41         2.95 o                         
   8   5   9          4.25          4.42         1.65 o                         
   9   5   9          7.33          9.13         3.61 o                         
 -10   6   9          2.86          5.14         2.46 o                         
  -9   6   9         56.98         50.53         3.64 o                         
  -8   6   9         11.68         15.77         1.44 o                         
  -7   6   9         35.90         30.01         1.65 o                         
  -6   6   9        336.22        288.10        12.69 o                         
  -5   6   9         28.46         32.82         1.56 o                         
  -4   6   9         44.69         36.95         1.46 o                         
  -3   6   9        264.11        255.76         5.95 o                         
  -2   6   9        882.15        862.91        20.84 o                         
  -1   6   9        196.43        176.62         3.84 o                         
   0   6   9        123.77        116.37         2.80 o                         
   1   6   9        638.12        615.73        12.46 o                         
   2   6   9        120.56        121.09         2.93 o                         
   3   6   9        415.96        388.40        11.34 o                         
   4   6   9         47.46         26.67         1.32 o                         
   5   6   9         23.56         15.04         1.39 o                         
   6   6   9         14.88         14.40         1.74 o                         
   7   6   9          4.11          8.46         2.08 o                         
   8   6   9         11.94          7.98         2.61 o                         
  -9   7   9         41.54         39.29         2.03 o                         
  -8   7   9         15.52         15.27         1.51 o                         
  -7   7   9         48.18         47.89         2.67 o                         
  -6   7   9       1158.00       1083.28        54.84 o                         
  -5   7   9          2.76          4.74         1.11 o                         
  -4   7   9         50.83         48.34         1.77 o                         
  -3   7   9         47.01         44.86         1.48 o                         
  -2   7   9        422.35        407.21        10.84 o                         
  -1   7   9          3.14          1.99         1.11 o                         
   0   7   9        623.90        628.70        12.57 o                         
   1   7   9         99.45         99.00         3.04 o                         
   2   7   9        558.74        488.82         8.92 o                         
   3   7   9        495.17        446.46        17.38 o                         
   4   7   9         78.63         80.91         2.72 o                         
   5   7   9          2.55          3.42         1.28 o                         
   6   7   9         15.78         12.36         1.35 o                         
   7   7   9         14.39         14.10         1.61 o                         
  -8   8   9         10.07          7.16         1.55 o                         
  -7   8   9        124.17        121.83         6.84 o                         
  -6   8   9        477.70        496.58        16.98 o                         
  -5   8   9         24.35         32.52         1.52 o                         
  -4   8   9        109.80         94.26         4.03 o                         
  -3   8   9        178.21        173.12         6.34 o                         
  -2   8   9        223.54        220.66         6.20 o                         
  -1   8   9         32.34         31.47         1.40 o                         
   0   8   9         72.49         82.76         2.39 o                         
   1   8   9        234.00        230.90         5.23 o                         
   2   8   9         26.59         30.55         1.75 o                         
   3   8   9         76.27         76.46         3.99 o                         
   4   8   9          2.97          7.11         1.27 o                         
   5   8   9          0.28          2.11         1.52 o                         
   6   8   9         11.99          9.52         2.53 o                         
  -7   9   9         45.86         47.68         4.24 o                         
  -6   9   9        113.50        104.56         3.69 o                         
  -5   9   9         17.02         14.06         1.83 o                         
  -4   9   9         15.47         13.59         1.25 o                         
  -3   9   9         64.10         53.80         3.15 o                         
  -2   9   9          0.24          2.43         1.10 o                         
  -1   9   9        231.34        236.23         5.54 o                         
   0   9   9        591.29        557.03        16.93 o                         
   1   9   9         23.35         29.92         1.80 o                         
   2   9   9          5.52          7.25         1.43 o                         
   3   9   9          2.47          8.08         1.58 o                         
   4   9   9        178.51        232.58        14.42 o                         
  -4  10   9         63.05         70.03         4.80 o                         
  -3  10   9        178.21        167.35         5.90 o                         
  -2  10   9          0.13          4.41         1.53 o                         
  -1  10   9          9.04         14.29         1.89 o                         
   0  10   9         50.92         56.41         2.68 o                         
   1  10   9         13.76         15.88         3.99 o                         
   2  10   9          1.55          6.06         2.24 o                         
 -12   0  10          6.95          9.49         2.06 o                         
 -10   0  10        158.53        149.36         5.77 o                         
  -8   0  10        860.85        899.46        18.05 o                         
  -6   0  10        217.69        236.40         5.61 o                         
  -4   0  10        323.31        305.57         9.05 o                         
  -2   0  10       2233.93       2288.04        40.12 o                         
   0   0  10         91.90         92.52         2.19 o                         
   2   0  10        277.97        288.19         7.02 o                         
   4   0  10        677.84        623.02        17.60 o                         
   6   0  10        361.65        353.79        14.81 o                         
   8   0  10         63.06         60.21         3.00 o                         
 -12   1  10          2.29          0.53         2.07 o                         
 -11   1  10        426.32        473.65        18.84 o                         
 -10   1  10          6.09          8.77         1.13 o                         
  -9   1  10         13.00         16.56         1.22 o                         
  -8   1  10        525.68        549.21         8.58 o                         
  -7   1  10         22.80         28.27         1.13 o                         
  -6   1  10         46.22         44.31         1.23 o                         
  -5   1  10         99.23         86.65         1.69 o                         
  -4   1  10        850.05        940.23        14.02 o                         
  -3   1  10        185.09        178.59         2.69 o                         
  -2   1  10        703.20        809.70        10.79 o                         
  -1   1  10        221.15        213.94         2.75 o                         
   0   1  10       3185.63       3359.43        44.66 o                         
   1   1  10         16.69         32.63         1.05 o                         
   2   1  10        288.31        285.75         4.61 o                         
   3   1  10        333.28        353.76         6.50 o                         
   4   1  10        157.24        151.29         2.83 o                         
   5   1  10          0.91         -1.10         1.10 o                         
   6   1  10        479.60        478.18        12.25 o                         
   7   1  10         87.04         79.94         3.04 o                         
   8   1  10          5.61          3.13         1.28 o                         
   9   1  10         43.61         60.73         2.83 o                         
 -12   2  10         23.39         36.76         4.60 o                         
 -11   2  10          5.19          5.10         1.14 o                         
 -10   2  10         91.48         91.43         5.47 o                         
  -9   2  10         33.78         35.41         1.45 o                         
  -8   2  10        126.04        126.10         3.13 o                         
  -7   2  10        146.03        140.42         2.65 o                         
  -6   2  10        631.50        605.83        11.46 o                         
  -5   2  10       3218.75       3169.26        49.07 o                         
  -4   2  10        483.19        447.54         8.78 o                         
  -3   2  10         34.39         36.20         0.94 o                         
  -2   2  10          6.70         14.17         0.70 o                         
  -1   2  10        230.38        258.58         3.86 o                         
   0   2  10       2035.86       2115.18        25.65 o                         
   1   2  10        282.69        269.55         4.39 o                         
   2   2  10          5.15          2.06         0.82 o                         
   3   2  10        554.41        556.56        10.65 o                         
   4   2  10        564.47        628.05        13.53 o                         
   5   2  10         77.47         83.26         2.68 o                         
   6   2  10          4.72          9.61         1.12 o                         
   7   2  10        140.58        133.07         4.32 o                         
   8   2  10         19.56         19.24         1.67 o                         
   9   2  10         77.08         79.44         4.25 o                         
 -11   3  10          5.95          4.10         1.15 o                         
 -10   3  10          9.30         10.27         1.30 o                         
  -9   3  10         75.59         69.13         2.34 o                         
  -8   3  10         20.81         19.90         1.33 o                         
  -7   3  10         87.47         75.58         2.19 o                         
  -6   3  10        111.69        113.15         2.73 o                         
  -5   3  10          1.89          2.53         0.77 o                         
  -4   3  10         32.04         34.04         1.06 o                         
  -3   3  10          1.40          1.56         0.72 o                         
  -2   3  10         47.48         44.34         1.07 o                         
  -1   3  10         65.20         78.89         1.67 o                         
   0   3  10        321.69        281.06         4.09 o                         
   1   3  10        158.78        172.91         2.66 o                         
   2   3  10       1032.75       1050.89        14.92 o                         
   3   3  10         51.56         61.19         1.89 o                         
   4   3  10         12.37         10.53         0.99 o                         
   5   3  10        568.80        500.30        16.11 o                         
   6   3  10        213.47        188.78         7.51 o                         
   7   3  10         25.46         25.94         1.57 o                         
   8   3  10         60.97         61.38         3.57 o                         
   9   3  10         42.84         51.52         4.21 o                         
 -11   4  10         17.85         15.34         1.81 o                         
 -10   4  10         14.86         17.73         1.57 o                         
  -9   4  10         12.00         15.46         1.27 o                         
  -8   4  10          3.48          4.11         1.02 o                         
  -7   4  10         31.05         22.82         1.24 o                         
  -6   4  10          1.20          1.30         0.99 o                         
  -5   4  10         36.22         40.16         1.81 o                         
  -4   4  10         18.47         18.92         1.01 o                         
  -3   4  10        224.05        193.51         3.14 o                         
  -2   4  10        528.59        535.22         7.46 o                         
  -1   4  10        497.04        445.81         7.89 o                         
   0   4  10         28.73         18.21         1.00 o                         
   1   4  10        427.27        422.31         7.41 o                         
   2   4  10        257.10        252.87         5.05 o                         
   3   4  10          8.10         11.43         1.10 o                         
   4   4  10        386.66        392.48        11.33 o                         
   5   4  10        197.59        170.26         5.99 o                         
   6   4  10         31.87         26.68         1.39 o                         
   7   4  10         73.45         87.28         4.57 o                         
   8   4  10          5.98          5.11         1.86 o                         
   9   4  10         60.53         86.56         8.06 o                         
 -10   5  10         15.28         10.68         1.32 o                         
  -9   5  10        160.65        155.70        12.14 o                         
  -8   5  10         69.31         65.85         2.92 o                         
  -7   5  10         52.68         40.95         1.92 o                         
  -6   5  10        107.41        101.07         3.25 o                         
  -5   5  10         16.80         15.14         1.19 o                         
  -4   5  10        829.64        820.95        16.15 o                         
  -3   5  10         59.07         58.32         2.37 o                         
  -2   5  10       1009.78       1002.87        18.30 o                         
  -1   5  10         57.05         58.57         1.82 o                         
   0   5  10          9.11          8.48         1.04 o                         
   1   5  10         11.80         10.91         1.01 o                         
   2   5  10        283.85        291.41         6.59 o                         
   3   5  10        125.79        128.87         3.76 o                         
   4   5  10        384.91        322.82         9.03 o                         
   5   5  10         14.65         13.66         1.15 o                         
   6   5  10         65.66         62.06         3.19 o                         
   7   5  10         23.93         28.21         2.65 o                         
   8   5  10        100.17        114.03         5.15 o                         
 -10   6  10         24.51         29.44         2.89 o                         
  -9   6  10         11.09         11.63         1.67 o                         
  -8   6  10        143.95        160.19         5.05 o                         
  -7   6  10        130.25        138.17         6.96 o                         
  -6   6  10          3.06          1.86         1.17 o                         
  -5   6  10         92.81         81.38         2.74 o                         
  -4   6  10         60.99         66.97         1.90 o                         
  -3   6  10        456.77        445.18        10.51 o                         
  -2   6  10         21.98         18.72         1.18 o                         
  -1   6  10        105.96        100.60         2.65 o                         
   0   6  10         15.81         20.02         1.20 o                         
   1   6  10        688.92        737.02        13.01 o                         
   2   6  10         56.94         52.53         1.68 o                         
   3   6  10          6.57          5.39         1.14 o                         
   4   6  10         90.07         99.80         2.44 o                         
   5   6  10         78.60         86.81         3.82 o                         
   6   6  10          3.36          6.34         1.39 o                         
   7   6  10          0.22          1.92         2.09 o                         
  -9   7  10         73.18         89.80         5.72 o                         
  -8   7  10         45.87         41.86         2.09 o                         
  -7   7  10         52.29         46.36         2.61 o                         
  -6   7  10        121.43        125.20         6.92 o                         
  -5   7  10        460.40        442.40        13.26 o                         
  -4   7  10         96.94         83.13         2.92 o                         
  -3   7  10          9.59         10.13         1.23 o                         
  -2   7  10          0.69          0.71         1.08 o                         
  -1   7  10        395.53        398.79        11.26 o                         
   0   7  10         17.48         19.04         1.39 o                         
   1   7  10         35.10         43.73         1.76 o                         
   2   7  10        398.46        349.80        11.28 o                         
   3   7  10        176.86        174.99         5.60 o                         
   4   7  10        149.74        127.48         5.01 o                         
   5   7  10         89.17         89.04         5.41 o                         
   6   7  10         13.14         12.45         1.57 o                         
  -8   8  10         27.64         26.81         5.68 o                         
  -7   8  10         37.77         32.24         3.09 o                         
  -6   8  10        149.99        143.64         7.00 o                         
  -5   8  10        138.19        138.83         4.56 o                         
  -4   8  10          7.92          7.26         1.26 o                         
  -3   8  10        531.19        523.03        18.69 o                         
  -2   8  10          2.22          4.42         1.04 o                         
  -1   8  10          7.70          9.07         1.13 o                         
   0   8  10         29.27         28.32         1.52 o                         
   1   8  10         59.41         54.06         2.19 o                         
   2   8  10        156.07        140.25         3.70 o                         
   3   8  10        102.95        119.75         7.27 o                         
   4   8  10         12.48         11.36         1.36 o                         
   5   8  10          8.97         16.57         2.33 o                         
  -6   9  10          0.41          1.11         1.50 o                         
  -5   9  10          0.01          0.58         1.14 o                         
  -4   9  10         18.80         21.75         1.41 o                         
  -3   9  10         27.34         26.85         1.73 o                         
  -2   9  10        219.83        211.92         7.86 o                         
  -1   9  10         89.83        106.43         3.90 o                         
   0   9  10          7.44          4.87         1.20 o                         
   1   9  10          8.28         11.31         1.35 o                         
   2   9  10        125.84        148.37         4.19 o                         
   3   9  10         49.99         55.96         3.45 o                         
   4   9  10          4.23         11.36         4.76 o                         
  -4  10  10         11.00          6.98         3.68 o                         
  -3  10  10          0.13          1.92         3.38 o                         
  -2  10  10        213.69        203.52        11.20 o                         
  -1  10  10         14.31         21.60         2.11 o                         
   0  10  10          7.16          5.11         1.41 o                         
   1  10  10        113.51        123.70        10.44 o                         
 -11   0  11        154.28        142.70         5.65 o                         
  -9   0  11        382.64        413.62         9.85 o                         
  -7   0  11        856.96        890.08        18.62 o                         
  -5   0  11        599.07        657.21        15.87 o                         
  -3   0  11        194.14        190.06         6.87 o                         
  -1   0  11        211.17        235.91         4.15 o                         
   1   0  11        589.44        650.72        13.20 o                         
   3   0  11        364.19        303.95         6.68 o                         
   5   0  11       1743.56       1720.46        44.64 o                         
   7   0  11        240.45        268.38        11.62 o                         
   9   0  11          9.57         11.43         3.15 o                         
 -12   1  11         47.59         48.88         5.45 o                         
 -11   1  11         15.46         15.37         1.55 o                         
 -10   1  11         26.47         22.47         1.45 o                         
  -9   1  11        234.67        238.50         4.64 o                         
  -8   1  11         49.33         43.22         1.40 o                         
  -7   1  11        505.27        542.07         8.64 o                         
  -6   1  11        357.07        379.48         6.06 o                         
  -5   1  11         92.92         84.10         1.88 o                         
  -4   1  11         64.08         63.20         1.37 o                         
  -3   1  11        174.33        144.28         2.89 o                         
  -2   1  11          2.24          2.61         0.63 o                         
  -1   1  11         81.71         66.87         1.29 o                         
   0   1  11         56.29         62.67         1.65 o                         
   1   1  11          4.85         11.56         0.82 o                         
   2   1  11        327.09        302.72         5.56 o                         
   3   1  11         69.64         61.41         1.69 o                         
   4   1  11        682.35        634.00        10.68 o                         
   5   1  11          3.09          3.11         1.13 o                         
   6   1  11          1.70          1.74         1.18 o                         
   7   1  11         36.06         42.60         1.70 o                         
   8   1  11        152.68        176.87         6.64 o                         
   9   1  11         32.75         45.90         2.59 o                         
 -11   2  11         82.13         83.33         2.84 o                         
 -10   2  11          0.15          0.41         1.10 o                         
  -9   2  11          7.19          8.85         1.10 o                         
  -8   2  11        205.60        212.73         5.25 o                         
  -7   2  11         76.64         86.00         2.24 o                         
  -6   2  11        508.73        506.90         8.02 o                         
  -5   2  11        992.74        963.42        17.90 o                         
  -4   2  11        200.79        206.45         3.47 o                         
  -3   2  11         69.30         63.01         1.31 o                         
  -2   2  11          4.73          9.83         0.74 o                         
  -1   2  11         98.19         96.41         2.03 o                         
   0   2  11        612.72        635.06         9.90 o                         
   1   2  11        342.16        353.45         5.39 o                         
   2   2  11         86.98         90.46         2.06 o                         
   3   2  11         10.18         18.84         1.21 o                         
   4   2  11        371.54        380.36         8.16 o                         
   5   2  11        231.10        232.27         6.88 o                         
   6   2  11        266.89        272.63         7.36 o                         
   7   2  11         93.44         86.67         3.03 o                         
   8   2  11         97.76        108.64         4.76 o                         
   9   2  11        295.75        317.12        13.87 o                         
 -11   3  11         76.22         68.79         2.96 o                         
 -10   3  11         41.24         39.30         2.39 o                         
  -9   3  11        206.76        200.88         7.51 o                         
  -8   3  11          0.75          1.36         1.04 o                         
  -7   3  11         55.88         64.17         1.77 o                         
  -6   3  11        106.75        104.47         2.29 o                         
  -5   3  11        526.14        501.88        11.21 o                         
  -4   3  11        183.35        186.93         4.43 o                         
  -3   3  11        133.50        136.90         2.56 o                         
  -2   3  11        169.27        153.33         2.85 o                         
  -1   3  11       1080.72       1092.00        16.28 o                         
   0   3  11        179.53        183.03         3.63 o                         
   1   3  11         40.21         34.26         1.14 o                         
   2   3  11        125.76        144.01         2.99 o                         
   3   3  11         97.89        105.47         2.66 o                         
   4   3  11        960.89        934.54        22.76 o                         
   5   3  11          2.76          5.26         1.09 o                         
   6   3  11          2.83          3.14         1.20 o                         
   7   3  11         16.25         14.83         1.40 o                         
   8   3  11         38.28         39.94         2.07 o                         
   9   3  11         90.31         87.95         4.66 o                         
 -11   4  11          1.26          2.07         3.45 o                         
 -10   4  11         70.02         63.61         2.47 o                         
  -9   4  11         32.10         25.10         1.62 o                         
  -8   4  11         45.88         43.86         2.08 o                         
  -7   4  11        119.55        110.38         3.02 o                         
  -6   4  11         54.61         56.07         1.74 o                         
  -5   4  11         70.19         77.03         2.42 o                         
  -4   4  11        176.75        180.29         3.42 o                         
  -3   4  11        498.48        502.96         8.21 o                         
  -2   4  11         27.39         24.66         1.01 o                         
  -1   4  11         25.11         19.66         0.99 o                         
   0   4  11         44.08         47.51         1.74 o                         
   1   4  11         96.71         99.57         2.21 o                         
   2   4  11        428.57        426.33         6.79 o                         
   3   4  11         59.11         56.67         1.78 o                         
   4   4  11        653.08        664.29        18.38 o                         
   5   4  11        315.50        261.69         8.66 o                         
   6   4  11         47.34         39.24         1.85 o                         
   7   4  11         27.50         28.95         2.74 o                         
   8   4  11          0.05          1.66         1.50 o                         
 -10   5  11         10.61         17.59         2.22 o                         
  -9   5  11         76.07         83.77         3.78 o                         
  -8   5  11         64.81         54.95         3.17 o                         
  -7   5  11         13.71         17.35         1.34 o                         
  -6   5  11          0.97          0.19         1.10 o                         
  -5   5  11          1.57          0.45         1.11 o                         
  -4   5  11          0.13          2.05         1.15 o                         
  -3   5  11       1300.95       1230.17        38.19 o                         
  -2   5  11          1.40          1.04         0.98 o                         
  -1   5  11         39.37         38.81         1.46 o                         
   0   5  11         28.60         27.46         1.32 o                         
   1   5  11          2.38          3.82         1.07 o                         
   2   5  11         58.37         56.95         1.97 o                         
   3   5  11         82.88         74.15         1.96 o                         
   4   5  11          3.02          2.30         1.06 o                         
   5   5  11         32.71         28.56         1.35 o                         
   6   5  11          5.03          0.99         1.20 o                         
   7   5  11        243.06        282.20        11.69 o                         
   8   5  11          1.93          3.76         2.30 o                         
  -9   6  11         23.38         20.17         1.73 o                         
  -8   6  11        146.50        159.17         4.59 o                         
  -7   6  11         23.84         26.33         1.63 o                         
  -6   6  11         18.49         15.09         1.36 o                         
  -5   6  11        173.24        162.69         4.23 o                         
  -4   6  11        901.09        900.45        28.90 o                         
  -3   6  11          9.00          6.00         1.19 o                         
  -2   6  11        489.66        486.16        13.15 o                         
  -1   6  11         47.53         49.02         2.03 o                         
   0   6  11         67.18         68.91         1.98 o                         
   1   6  11         20.34         21.31         1.49 o                         
   2   6  11        618.74        627.26        10.54 o                         
   3   6  11        104.77        116.39         2.95 o                         
   4   6  11        237.63        204.81         7.70 o                         
   5   6  11        142.71        116.04         4.68 o                         
   6   6  11         92.34         80.32         5.03 o                         
   7   6  11        199.40        195.05        28.85 o                         
  -8   7  11         13.82         11.16         1.45 o                         
  -7   7  11         16.37         17.24         1.42 o                         
  -6   7  11        133.93        133.00         9.23 o                         
  -5   7  11        185.62        185.40         4.84 o                         
  -4   7  11         12.89         14.29         1.48 o                         
  -3   7  11        215.20        205.73         9.05 o                         
  -2   7  11         20.19         17.42         1.47 o                         
  -1   7  11         16.55         12.76         1.25 o                         
   0   7  11        269.28        273.30         6.33 o                         
   1   7  11        239.08        243.26         5.54 o                         
   2   7  11         28.71         23.56         1.57 o                         
   3   7  11         12.18         20.43         1.60 o                         
   4   7  11         12.78          9.74         1.49 o                         
   5   7  11          1.66          1.55         1.25 o                         
  -7   8  11         65.95         79.87         4.83 o                         
  -6   8  11         96.09         94.56         3.49 o                         
  -5   8  11        101.32        107.77         4.08 o                         
  -4   8  11        152.34        137.95         6.82 o                         
  -3   8  11         11.17          8.83         1.24 o                         
  -2   8  11         83.35         84.36         3.77 o                         
  -1   8  11         11.96          9.01         1.18 o                         
   0   8  11          0.30          1.44         1.25 o                         
   1   8  11          4.77          5.82         1.50 o                         
   2   8  11         26.35         40.81         1.94 o                         
   3   8  11          6.16         12.40         1.37 o                         
   4   8  11          5.00          4.89         1.17 o                         
  -6   9  11          0.06          1.64         2.89 o                         
  -5   9  11         34.41         34.51         2.45 o                         
  -4   9  11        119.02        131.45         5.04 o                         
  -3   9  11         13.45         17.64         1.51 o                         
  -2   9  11        195.81        179.98         8.56 o                         
  -1   9  11         24.95         28.11         1.65 o                         
   0   9  11         32.26         28.95         1.62 o                         
   1   9  11         12.04          7.83         1.33 o                         
   2   9  11         87.41         96.31         3.95 o                         
  -2  10  11         55.19         37.68         4.83 o                         
  -1  10  11         12.67         10.82         4.07 o                         
   0  10  11        182.62        176.73        14.12 o                         
 -10   0  12        152.02        164.93         5.89 o                         
  -8   0  12        189.53        174.94         4.50 o                         
  -6   0  12        333.52        364.08         8.68 o                         
  -4   0  12         17.01         23.00         1.41 o                         
  -2   0  12        572.57        632.48        11.82 o                         
   0   0  12          0.25          5.44         1.07 o                         
   2   0  12        198.34        229.18         6.13 o                         
   4   0  12          4.58          3.14         1.57 o                         
   6   0  12         42.26         45.20         2.19 o                         
   8   0  12         33.84         39.66         3.11 o                         
 -11   1  12          2.94          1.08         1.02 o                         
 -10   1  12          4.05          4.20         1.38 o                         
  -9   1  12        104.47        113.99         2.88 o                         
  -8   1  12        348.06        348.85         6.20 o                         
  -7   1  12        367.26        386.60         5.97 o                         
  -6   1  12       1327.61       1347.97        19.72 o                         
  -5   1  12        247.86        253.99         4.44 o                         
  -4   1  12        172.54        148.26         3.81 o                         
  -3   1  12         49.78         50.34         1.41 o                         
  -2   1  12         41.85         46.60         1.14 o                         
  -1   1  12        500.16        512.20         7.51 o                         
   0   1  12         30.53         27.46         0.97 o                         
   1   1  12         48.37         72.61         1.59 o                         
   2   1  12          7.07         10.34         1.01 o                         
   3   1  12       1269.24       1297.22        19.87 o                         
   4   1  12        734.53        761.64        12.47 o                         
   5   1  12          3.40          5.61         1.06 o                         
   6   1  12        197.68        215.11         7.44 o                         
   7   1  12         11.30          9.44         1.20 o                         
   8   1  12         78.32         91.09         4.98 o                         
   9   1  12         40.56         47.35         5.53 o                         
 -11   2  12          3.97          5.31         1.28 o                         
 -10   2  12        107.08         93.45         4.78 o                         
  -9   2  12         52.59         50.62         2.18 o                         
  -8   2  12          0.66          0.54         1.05 o                         
  -7   2  12         82.56         77.25         2.15 o                         
  -6   2  12        769.84        814.66        12.50 o                         
  -5   2  12          0.28          0.43         0.92 o                         
  -4   2  12        171.92        156.71         3.78 o                         
  -3   2  12        374.52        350.34         5.20 o                         
  -2   2  12          2.84          6.35         0.76 o                         
  -1   2  12          6.32          7.90         0.88 o                         
   0   2  12          1.78          2.81         0.86 o                         
   1   2  12       1250.99       1310.88        18.34 o                         
   2   2  12        504.39        544.78         8.67 o                         
   3   2  12         93.75        104.63         2.47 o                         
   4   2  12        181.03        185.45         5.04 o                         
   5   2  12         97.90         88.98         2.73 o                         
   6   2  12         15.18         14.32         1.33 o                         
   7   2  12          2.76          4.34         1.38 o                         
   8   2  12        200.11        244.31         7.75 o                         
 -11   3  12         26.83         29.45         2.14 o                         
 -10   3  12         29.93         25.23         1.49 o                         
  -9   3  12         56.95         71.13         2.78 o                         
  -8   3  12         59.12         59.91         1.96 o                         
  -7   3  12         83.33         83.30         2.32 o                         
  -6   3  12         46.08         41.29         1.92 o                         
  -5   3  12         87.54         79.06         2.22 o                         
  -4   3  12       1208.42       1137.48        20.62 o                         
  -3   3  12        300.70        283.82         4.20 o                         
  -2   3  12         90.71         91.04         1.79 o                         
  -1   3  12        223.92        232.50         4.22 o                         
   0   3  12        663.48        714.78        11.40 o                         
   1   3  12       1267.70       1311.36        19.01 o                         
   2   3  12          3.46          1.84         0.95 o                         
   3   3  12          0.27          1.62         1.11 o                         
   4   3  12        553.01        542.05        14.10 o                         
   5   3  12         18.47         16.51         1.38 o                         
   6   3  12          0.76          2.22         1.15 o                         
   7   3  12         18.84         18.99         1.55 o                         
   8   3  12         67.33         73.68         3.45 o                         
 -10   4  12          2.11          3.36         1.15 o                         
  -9   4  12         31.45         30.86         1.94 o                         
  -8   4  12        131.65        145.86         3.91 o                         
  -7   4  12         11.38         11.30         1.15 o                         
  -6   4  12         22.51         17.88         1.29 o                         
  -5   4  12       1012.66       1011.25        29.04 o                         
  -4   4  12        190.33        197.13         3.54 o                         
  -3   4  12         29.21         34.67         1.28 o                         
  -2   4  12        142.25        144.10         3.18 o                         
  -1   4  12        548.10        530.31         9.32 o                         
   0   4  12        626.88        633.55        10.12 o                         
   1   4  12          0.01          2.61         1.09 o                         
   2   4  12         37.02         29.36         1.29 o                         
   3   4  12        221.08        203.51         4.48 o                         
   4   4  12        231.61        218.78         6.66 o                         
   5   4  12         76.39         72.47         2.64 o                         
   6   4  12        135.63        103.91         6.27 o                         
   7   4  12         24.32         30.16         1.86 o                         
   8   4  12         23.59         24.86         2.84 o                         
 -10   5  12          3.00          7.12         3.57 o                         
  -9   5  12          1.06          0.60         1.29 o                         
  -8   5  12        127.58        140.91         5.26 o                         
  -7   5  12          4.51          4.35         1.05 o                         
  -6   5  12          5.00          5.85         1.27 o                         
  -5   5  12         66.88         57.78         2.54 o                         
  -4   5  12          4.34          4.81         1.12 o                         
  -3   5  12        513.54        468.75        15.17 o                         
  -2   5  12        368.00        356.20         8.55 o                         
  -1   5  12        388.51        385.62         8.44 o                         
   0   5  12         13.62         11.54         1.11 o                         
   1   5  12         60.40         58.11         1.79 o                         
   2   5  12        281.21        269.40         8.54 o                         
   3   5  12         17.15         13.68         1.21 o                         
   4   5  12         78.87         69.55         3.55 o                         
   5   5  12         43.45         45.79         1.97 o                         
   6   5  12          0.66          3.45         1.46 o                         
   7   5  12          5.16          9.30         1.94 o                         
  -9   6  12         32.94         30.01         2.77 o                         
  -8   6  12          0.40          1.15         1.30 o                         
  -7   6  12         33.10         33.24         2.65 o                         
  -6   6  12         75.40         81.93         4.70 o                         
  -5   6  12        267.78        268.07         7.45 o                         
  -4   6  12        320.07        315.55        11.81 o                         
  -3   6  12        120.54        104.62         3.87 o                         
  -2   6  12        647.63        621.40        20.00 o                         
  -1   6  12          1.67          2.00         1.14 o                         
   0   6  12        134.19        127.76         3.29 o                         
   1   6  12        661.01        684.87        16.09 o                         
   2   6  12         58.14         58.64         2.20 o                         
   3   6  12         95.61         90.67         2.94 o                         
   4   6  12          1.13          4.90         1.33 o                         
   5   6  12          0.01         -0.46         1.42 o                         
   6   6  12         94.37         75.70         8.29 o                         
  -8   7  12         17.94         20.49         1.73 o                         
  -7   7  12         16.88         14.41         1.43 o                         
  -6   7  12         17.65         19.66         1.76 o                         
  -5   7  12        109.80        110.98         5.85 o                         
  -4   7  12        596.76        614.89        17.94 o                         
  -3   7  12         43.63         34.75         1.61 o                         
  -2   7  12        100.20         95.07         3.88 o                         
  -1   7  12         16.58         18.32         1.37 o                         
   0   7  12         28.46         32.98         1.67 o                         
   1   7  12        634.15        638.06        13.86 o                         
   2   7  12         22.95         21.63         1.48 o                         
   3   7  12          0.94          0.33         1.42 o                         
   4   7  12        112.33        130.77         7.58 o                         
   5   7  12         38.76         55.73         5.06 o                         
  -7   8  12          5.83          6.49         2.04 o                         
  -6   8  12          7.27          6.59         1.28 o                         
  -5   8  12         34.39         34.19         1.98 o                         
  -4   8  12         54.93         60.21         3.86 o                         
  -3   8  12          4.20          5.43         1.17 o                         
  -2   8  12         19.53         19.85         1.45 o                         
  -1   8  12        102.31         99.21         4.24 o                         
   0   8  12         44.05         44.55         1.99 o                         
   1   8  12          1.58          1.18         1.31 o                         
   2   8  12        110.07         98.62         3.86 o                         
   3   8  12          0.03          1.49         1.21 o                         
   4   8  12          7.73          8.58         4.26 o                         
  -5   9  12         21.06         17.01         2.64 o                         
  -4   9  12         27.00         29.34         2.34 o                         
  -3   9  12        166.76        177.20         6.33 o                         
  -2   9  12         14.89         20.30         1.64 o                         
  -1   9  12         19.32         25.28         1.53 o                         
   0   9  12          1.15          2.23         1.14 o                         
   1   9  12          5.14          8.17         1.79 o                         
   2   9  12          0.27         -0.99         2.34 o                         
 -11   0  13         19.16         27.24         3.84 o                         
  -9   0  13         51.74         63.63         3.99 o                         
  -7   0  13         98.86        103.60         3.23 o                         
  -5   0  13         53.17         43.82         2.26 o                         
  -3   0  13         78.18         76.45         2.22 o                         
  -1   0  13        261.75        270.78         6.61 o                         
   1   0  13        372.43        395.21         7.91 o                         
   3   0  13        587.50        617.78        13.45 o                         
   5   0  13          5.03         11.80         1.83 o                         
   7   0  13         56.87         61.51         5.13 o                         
 -11   1  13         52.59         48.79         2.85 o                         
 -10   1  13          2.23          0.50         1.26 o                         
  -9   1  13          9.91         10.65         1.27 o                         
  -8   1  13          1.67          3.15         1.00 o                         
  -7   1  13         90.50         89.88         2.06 o                         
  -6   1  13       2975.27       2963.38        43.58 o                         
  -5   1  13        222.47        231.80         4.26 o                         
  -4   1  13         67.48         78.26         2.30 o                         
  -3   1  13         68.05         57.85         1.72 o                         
  -2   1  13        285.81        265.82         4.80 o                         
  -1   1  13         34.01         33.47         1.38 o                         
   0   1  13         16.49         14.38         0.89 o                         
   1   1  13         68.36         78.25         1.66 o                         
   2   1  13        641.33        653.69        10.32 o                         
   3   1  13       1431.24       1549.32        23.27 o                         
   4   1  13         72.69         86.76         2.31 o                         
   5   1  13          4.39          3.53         1.17 o                         
   6   1  13         12.42         13.42         1.27 o                         
   7   1  13         35.64         36.04         2.02 o                         
   8   1  13          6.68         12.16         1.57 o                         
 -11   2  13          0.05          2.60         1.97 o                         
 -10   2  13          1.10          2.77         1.05 o                         
  -9   2  13        154.80        134.20         4.58 o                         
  -8   2  13         10.33         11.44         1.10 o                         
  -7   2  13          0.02          1.85         1.01 o                         
  -6   2  13        428.60        432.68         7.12 o                         
  -5   2  13         88.60         93.84         2.81 o                         
  -4   2  13        109.22        101.09         2.43 o                         
  -3   2  13        266.24        251.45         4.01 o                         
  -2   2  13        129.96        132.92         2.95 o                         
  -1   2  13        511.46        540.15         9.26 o                         
   0   2  13        407.62        409.37         7.00 o                         
   1   2  13        578.72        596.63         9.64 o                         
   2   2  13         44.78         48.45         1.59 o                         
   3   2  13        146.45        148.90         3.06 o                         
   4   2  13        557.08        579.56        10.37 o                         
   5   2  13        382.99        396.86         8.24 o                         
   6   2  13        113.86        104.34         4.16 o                         
   7   2  13        122.63        156.66         5.09 o                         
   8   2  13          1.55          2.77         1.09 o                         
 -11   3  13         11.18         13.35         3.53 o                         
 -10   3  13         44.05         53.69         2.18 o                         
  -9   3  13         33.00         30.87         1.70 o                         
  -8   3  13        106.05        103.49         3.41 o                         
  -7   3  13        153.85        153.03         3.37 o                         
  -6   3  13         35.54         35.44         1.69 o                         
  -5   3  13         79.91         75.49         2.28 o                         
  -4   3  13        702.33        693.65        14.94 o                         
  -3   3  13        625.57        614.78        14.61 o                         
  -2   3  13          4.59          3.79         0.86 o                         
  -1   3  13        280.43        273.66         5.01 o                         
   0   3  13        305.16        297.43         5.26 o                         
   1   3  13        861.04        832.29        14.93 o                         
   2   3  13        198.03        203.22         3.84 o                         
   3   3  13          1.63          0.83         1.19 o                         
   4   3  13        154.88        146.30         4.65 o                         
   5   3  13          1.54          2.60         1.14 o                         
   6   3  13        166.30        183.18         5.65 o                         
   7   3  13         38.58         55.70         2.97 o                         
   8   3  13         19.27         19.94         2.98 o                         
 -10   4  13          0.25          1.34         1.20 o                         
  -9   4  13         76.40         94.80         3.32 o                         
  -8   4  13         26.45         23.36         1.62 o                         
  -7   4  13         12.31         14.33         1.26 o                         
  -6   4  13        199.94        193.14         6.92 o                         
  -5   4  13        381.92        362.50         7.44 o                         
  -4   4  13         39.70         33.92         1.80 o                         
  -3   4  13       1552.02       1521.92        40.63 o                         
  -2   4  13         23.31         17.51         1.05 o                         
  -1   4  13        188.46        194.35         3.93 o                         
   0   4  13         26.64         29.04         1.37 o                         
   1   4  13         32.42         39.44         1.55 o                         
   2   4  13         19.00         14.61         1.24 o                         
   3   4  13        246.00        236.18         5.20 o                         
   4   4  13          6.89         10.74         1.25 o                         
   5   4  13         34.82         34.43         1.44 o                         
   6   4  13         82.29         93.85         3.94 o                         
   7   4  13         50.30         44.78         2.55 o                         
 -10   5  13          1.80          5.37         3.53 o                         
  -9   5  13          4.50          5.43         1.36 o                         
  -8   5  13         12.68          9.32         1.53 o                         
  -7   5  13         11.89          9.13         1.29 o                         
  -6   5  13          2.51          3.37         1.22 o                         
  -5   5  13        115.16        112.61         3.07 o                         
  -4   5  13          6.23          5.86         1.15 o                         
  -3   5  13         40.85         43.99         1.61 o                         
  -2   5  13        188.50        201.14         4.48 o                         
  -1   5  13       1096.36       1061.54        22.13 o                         
   0   5  13        274.71        278.38         4.86 o                         
   1   5  13        753.92        711.33        16.01 o                         
   2   5  13        168.75        183.71         4.99 o                         
   3   5  13        120.11         98.33         3.37 o                         
   4   5  13          2.19          2.78         1.21 o                         
   5   5  13          0.16          2.19         1.30 o                         
   6   5  13         40.44         52.90         3.13 o                         
  -9   6  13         13.42         12.45         2.10 o                         
  -8   6  13         54.69         50.90         3.59 o                         
  -7   6  13         23.73         30.26         3.93 o                         
  -6   6  13        192.03        189.40         8.37 o                         
  -5   6  13          2.13          4.42         1.37 o                         
  -4   6  13        342.24        330.44        13.65 o                         
  -3   6  13        427.54        416.32        19.33 o                         
  -2   6  13         13.15         12.70         1.35 o                         
  -1   6  13        856.33        849.63        23.60 o                         
   0   6  13         17.52         11.84         1.45 o                         
   1   6  13         10.88         13.86         1.50 o                         
   2   6  13         20.37         20.82         1.72 o                         
   3   6  13          0.02          0.43         1.27 o                         
   4   6  13         33.87         30.91         2.93 o                         
   5   6  13         47.85         28.92         2.43 o                         
   6   6  13          3.31         -0.15         2.99 o                         
  -8   7  13          2.34          0.80         1.98 o                         
  -7   7  13          0.69          1.38         1.41 o                         
  -6   7  13         99.83        102.78         3.78 o                         
  -5   7  13         32.24         30.80         1.91 o                         
  -4   7  13         39.67         37.90         1.93 o                         
  -3   7  13          0.08          1.17         1.31 o                         
  -2   7  13         77.85         77.56         3.28 o                         
  -1   7  13          3.73          4.40         1.37 o                         
   0   7  13         43.59         37.56         1.73 o                         
   1   7  13        300.93        303.21         7.57 o                         
   2   7  13         18.40         21.17         1.83 o                         
   3   7  13         46.46         42.87         2.43 o                         
   4   7  13         55.15         78.01         5.16 o                         
  -6   8  13          0.75          0.91         1.52 o                         
  -5   8  13         57.04         54.92         2.91 o                         
  -4   8  13        118.86        119.41         3.71 o                         
  -3   8  13        132.28        142.12         6.83 o                         
  -2   8  13         16.78         19.81         2.66 o                         
  -1   8  13         16.94         16.99         1.52 o                         
   0   8  13         18.01         19.33         1.57 o                         
   1   8  13         10.05         18.37         1.43 o                         
   2   8  13          5.05          3.30         1.15 o                         
   3   8  13         19.00         15.45         2.51 o                         
  -4   9  13         13.01         11.45         2.60 o                         
  -3   9  13         11.59         12.94         2.14 o                         
  -2   9  13         60.57         49.33         2.32 o                         
  -1   9  13         78.01         86.46         3.21 o                         
   0   9  13          0.57          1.20         1.26 o                         
   1   9  13          1.06          4.13         3.14 o                         
 -10   0  14         35.25         44.65         4.30 o                         
  -8   0  14        375.19        382.63         9.54 o                         
  -6   0  14        164.40        159.15         4.54 o                         
  -4   0  14         14.67         15.82         1.76 o                         
  -2   0  14         50.58         50.13         1.86 o                         
   0   0  14        149.53        168.42         3.74 o                         
   2   0  14         20.16         25.47         1.64 o                         
   4   0  14         75.80         81.51         3.15 o                         
   6   0  14        122.04        147.29         5.03 o                         
 -11   1  14          4.63          4.74         1.76 o                         
 -10   1  14         50.89         49.56         3.01 o                         
  -9   1  14         39.92         43.99         1.90 o                         
  -8   1  14         18.95         20.47         1.26 o                         
  -7   1  14         18.68         19.19         1.22 o                         
  -6   1  14        215.31        226.18         4.13 o                         
  -5   1  14         73.98         64.30         1.82 o                         
  -4   1  14         15.64         22.56         1.24 o                         
  -3   1  14          6.13          5.08         0.86 o                         
  -2   1  14        284.49        293.84         5.02 o                         
  -1   1  14        342.47        349.35         7.79 o                         
   0   1  14          1.08          2.14         0.94 o                         
   1   1  14         23.44         24.66         1.16 o                         
   2   1  14        159.26        169.11         3.15 o                         
   3   1  14         41.41         50.44         1.79 o                         
   4   1  14        631.33        707.58        13.35 o                         
   5   1  14        512.73        546.85        10.34 o                         
   6   1  14         35.57         37.84         2.02 o                         
   7   1  14         36.10         43.47         2.34 o                         
   8   1  14          5.87         12.05         3.76 o                         
 -11   2  14          0.25          1.40         2.33 o                         
 -10   2  14          0.34          1.89         1.04 o                         
  -9   2  14         44.06         45.58         1.88 o                         
  -8   2  14         95.45         94.42         3.12 o                         
  -7   2  14        218.92        212.43         4.20 o                         
  -6   2  14         92.79         84.06         2.50 o                         
  -5   2  14        184.66        171.05         4.12 o                         
  -4   2  14        110.37        115.79         3.53 o                         
  -3   2  14          9.78         13.04         1.05 o                         
  -2   2  14          0.13          0.57         0.81 o                         
  -1   2  14         20.40         20.73         1.07 o                         
   0   2  14         33.60         27.80         1.33 o                         
   1   2  14         41.79         46.17         1.58 o                         
   2   2  14       1685.44       1809.08        27.68 o                         
   3   2  14        632.22        681.90        10.41 o                         
   4   2  14          1.91          3.99         1.19 o                         
   5   2  14          3.27          5.99         1.22 o                         
   6   2  14         26.92         31.59         3.16 o                         
   7   2  14        153.04        172.40         5.71 o                         
 -10   3  14          2.34          2.26         1.32 o                         
  -9   3  14          2.03          1.68         1.27 o                         
  -8   3  14         29.89         29.53         1.61 o                         
  -7   3  14        506.65        472.52        11.82 o                         
  -6   3  14          5.10          2.62         1.27 o                         
  -5   3  14         95.94         85.11         4.36 o                         
  -4   3  14        486.10        467.60        10.70 o                         
  -3   3  14          5.23          3.52         1.03 o                         
  -2   3  14        587.68        600.97        11.49 o                         
  -1   3  14        144.01        143.25         2.73 o                         
   0   3  14        332.33        339.85         6.56 o                         
   1   3  14         21.02         21.87         1.37 o                         
   2   3  14          6.10          7.81         1.25 o                         
   3   3  14        153.41        159.24         3.31 o                         
   4   3  14        142.39        145.95         3.94 o                         
   5   3  14         74.11         79.03         3.11 o                         
   6   3  14        132.10        131.12         4.82 o                         
   7   3  14          0.06          2.15         1.23 o                         
 -10   4  14         48.31         44.26         3.21 o                         
  -9   4  14          1.78          7.88         1.33 o                         
  -8   4  14         58.41         59.93         2.41 o                         
  -7   4  14         10.58          9.90         1.38 o                         
  -6   4  14          1.86          2.23         1.09 o                         
  -5   4  14         17.19         18.60         1.30 o                         
  -4   4  14         14.77         12.14         1.27 o                         
  -3   4  14        172.78        149.26         5.12 o                         
  -2   4  14        419.98        425.45         9.08 o                         
  -1   4  14         33.21         29.39         1.40 o                         
   0   4  14        140.88        140.66         2.85 o                         
   1   4  14         87.23         82.05         2.44 o                         
   2   4  14        286.84        274.21         7.36 o                         
   3   4  14         53.00         55.42         2.57 o                         
   4   4  14         73.23         67.12         2.43 o                         
   5   4  14        148.85        177.62         4.54 o                         
   6   4  14         17.89         21.96         1.82 o                         
   7   4  14          1.98          5.60         3.61 o                         
  -9   5  14          0.18          2.16         1.56 o                         
  -8   5  14          1.04          3.00         1.22 o                         
  -7   5  14          0.62          3.17         1.45 o                         
  -6   5  14          6.13          3.89         1.14 o                         
  -5   5  14          1.73          3.25         1.17 o                         
  -4   5  14         32.42         33.77         1.71 o                         
  -3   5  14         12.94         11.96         1.13 o                         
  -2   5  14        308.00        295.03         9.10 o                         
  -1   5  14         68.19         62.26         1.86 o                         
   0   5  14        112.81        110.09         2.84 o                         
   1   5  14         69.90         83.23         2.78 o                         
   2   5  14          1.33          2.87         1.23 o                         
   3   5  14         20.08         25.79         1.55 o                         
   4   5  14        133.84        125.94         5.24 o                         
   5   5  14         24.58         32.83         1.99 o                         
   6   5  14        140.17        123.48         7.98 o                         
  -8   6  14         43.09         48.63         3.93 o                         
  -7   6  14          0.21          0.35         1.75 o                         
  -6   6  14          3.32          2.47         1.67 o                         
  -5   6  14         19.94         18.93         1.66 o                         
  -4   6  14         34.59         29.67         1.91 o                         
  -3   6  14        293.81        278.71        14.80 o                         
  -2   6  14        165.28        157.54         8.12 o                         
  -1   6  14       1021.40        964.91        46.72 o                         
   0   6  14          0.46          2.23         1.26 o                         
   1   6  14        151.29        156.82         5.08 o                         
   2   6  14         14.22         14.05         1.50 o                         
   3   6  14        178.61        194.81         6.90 o                         
   4   6  14         34.75         28.80         3.10 o                         
   5   6  14         35.88         35.68         3.24 o                         
  -7   7  14          3.00          2.94         1.25 o                         
  -6   7  14         52.31         45.53         2.36 o                         
  -5   7  14        304.93        304.38        27.75 o                         
  -4   7  14          5.34          7.26         1.48 o                         
  -3   7  14         77.18         82.81         3.13 o                         
  -2   7  14          0.16          0.18         1.37 o                         
  -1   7  14         46.07         50.86         2.28 o                         
   0   7  14        270.68        272.68         7.35 o                         
   1   7  14        116.40        130.30         4.55 o                         
   2   7  14         44.09         39.19         2.29 o                         
   3   7  14         74.64         85.76         3.31 o                         
   4   7  14         22.91         20.08         2.64 o                         
  -5   8  14          4.26          4.91         1.33 o                         
  -4   8  14         35.00         36.16         1.92 o                         
  -3   8  14          0.76          3.69         1.23 o                         
  -2   8  14        192.20        199.84         5.73 o                         
  -1   8  14          2.44          2.40         1.32 o                         
   0   8  14         42.24         36.27         1.76 o                         
   1   8  14         76.92         80.91         2.86 o                         
   2   8  14         53.07         56.80         5.60 o                         
  -2   9  14         74.54         55.25         5.83 o                         
  -9   0  15        166.95        194.29         9.60 o                         
  -7   0  15        181.79        161.61         4.52 o                         
  -5   0  15          0.02          2.58         1.88 o                         
  -3   0  15          0.19          3.51         1.33 o                         
  -1   0  15         13.50         12.72         1.34 o                         
   1   0  15         18.97         21.53         1.57 o                         
   3   0  15        653.20        703.61        16.35 o                         
   5   0  15        908.65       1078.06        28.88 o                         
   7   0  15        134.92        167.35         9.59 o                         
 -10   1  15          6.00          5.92         1.33 o                         
  -9   1  15          4.91          7.07         1.47 o                         
  -8   1  15         70.94         69.72         2.33 o                         
  -7   1  15         75.11         71.40         2.26 o                         
  -6   1  15         19.30         17.44         1.18 o                         
  -5   1  15        124.07        114.56         2.97 o                         
  -4   1  15        195.24        199.27         4.69 o                         
  -3   1  15         70.29         50.46         1.51 o                         
  -2   1  15        208.05        199.92         3.85 o                         
  -1   1  15          0.46          1.47         0.87 o                         
   0   1  15         50.98         58.38         1.57 o                         
   1   1  15          6.64          6.85         1.00 o                         
   2   1  15        114.75        117.51         2.43 o                         
   3   1  15        670.35        722.88        11.84 o                         
   4   1  15         22.84         23.75         1.41 o                         
   5   1  15         34.35         37.09         1.56 o                         
   6   1  15          5.82         10.90         1.22 o                         
   7   1  15         41.55         56.25         2.87 o                         
 -10   2  15          4.49          6.02         1.42 o                         
  -9   2  15         40.95         46.79         2.06 o                         
  -8   2  15         59.17         55.28         2.03 o                         
  -7   2  15         48.52         47.17         1.80 o                         
  -6   2  15        449.83        423.07         9.29 o                         
  -5   2  15          2.89          4.07         1.05 o                         
  -4   2  15        108.74         96.26         2.47 o                         
  -3   2  15        675.55        650.22        17.57 o                         
  -2   2  15        232.93        219.61         4.21 o                         
  -1   2  15         58.01         51.35         1.48 o                         
   0   2  15        172.28        178.63         3.93 o                         
   1   2  15         60.03         54.06         1.61 o                         
   2   2  15        774.58        844.96        13.29 o                         
   3   2  15         68.07         85.30         2.36 o                         
   4   2  15         10.56          7.83         1.24 o                         
   5   2  15          0.01          1.54         1.17 o                         
   6   2  15          3.14          5.21         1.05 o                         
   7   2  15        182.93        195.87        14.31 o                         
 -10   3  15          0.00          3.23         1.25 o                         
  -9   3  15          2.10          0.26         1.23 o                         
  -8   3  15         62.81         64.90         2.47 o                         
  -7   3  15          6.47          7.12         1.33 o                         
  -6   3  15        258.56        244.33         9.85 o                         
  -5   3  15        197.06        200.98         6.10 o                         
  -4   3  15         73.44         64.48         2.23 o                         
  -3   3  15          1.15          0.05         1.09 o                         
  -2   3  15        188.26        173.72         4.09 o                         
  -1   3  15        316.29        316.58         5.04 o                         
   0   3  15         20.36         20.75         1.30 o                         
   1   3  15          1.65          3.77         1.21 o                         
   2   3  15        113.52        121.11         2.84 o                         
   3   3  15        120.56        124.21         3.35 o                         
   4   3  15         49.31         44.96         2.06 o                         
   5   3  15          2.91          5.70         1.22 o                         
   6   3  15          2.49          3.31         1.23 o                         
  -9   4  15         22.16         22.61         1.59 o                         
  -8   4  15        195.00        203.78         5.91 o                         
  -7   4  15         38.70         34.97         1.80 o                         
  -6   4  15         53.15         55.95         2.45 o                         
  -5   4  15          1.55          2.37         1.08 o                         
  -4   4  15         89.20         85.03         4.03 o                         
  -3   4  15        130.04        124.78         4.96 o                         
  -2   4  15          0.10          1.49         1.14 o                         
  -1   4  15         52.94         53.57         1.68 o                         
   0   4  15        982.73        962.85        18.07 o                         
   1   4  15         35.10         30.06         1.44 o                         
   2   4  15         68.84         78.45         2.87 o                         
   3   4  15         23.04         15.87         1.41 o                         
   4   4  15         26.20         26.34         1.93 o                         
   5   4  15          0.27          2.62         1.27 o                         
   6   4  15         14.74         23.05         2.20 o                         
  -9   5  15        308.48        333.04        25.09 o                         
  -8   5  15          5.04          3.47         1.37 o                         
  -7   5  15         39.07         42.68         3.27 o                         
  -6   5  15         77.46         72.79         4.76 o                         
  -5   5  15         62.06         54.10         2.38 o                         
  -4   5  15          1.45          1.62         1.11 o                         
  -3   5  15        513.89        496.74        21.20 o                         
  -2   5  15         37.52         36.25         1.74 o                         
  -1   5  15        403.87        399.66         9.04 o                         
   0   5  15          0.01          0.86         1.15 o                         
   1   5  15         37.82         33.24         1.56 o                         
   2   5  15          9.77         13.41         1.23 o                         
   3   5  15         55.56         50.43         2.22 o                         
   4   5  15          0.28         -0.33         1.34 o                         
   5   5  15         16.16         16.11         1.99 o                         
  -8   6  15        111.74        123.62        10.44 o                         
  -7   6  15         50.49         54.33         2.87 o                         
  -6   6  15        230.41        249.02         8.14 o                         
  -5   6  15          0.95          2.81         1.50 o                         
  -4   6  15         80.73         79.76         5.26 o                         
  -3   6  15         15.26         16.53         1.68 o                         
  -2   6  15          6.77          9.61         1.49 o                         
  -1   6  15         15.58         20.13         1.65 o                         
   0   6  15       1477.65       1510.39        45.46 o                         
   1   6  15         75.66         72.02         3.61 o                         
   2   6  15          1.19          1.85         1.34 o                         
   3   6  15          0.81          1.23         1.33 o                         
   4   6  15         77.24         66.72         7.79 o                         
  -6   7  15         12.55         15.43         1.56 o                         
  -5   7  15        129.16        119.53         9.05 o                         
  -4   7  15         50.55         52.04         3.59 o                         
  -3   7  15         58.95         56.78         2.35 o                         
  -2   7  15         55.42         66.14         2.64 o                         
  -1   7  15         76.58         77.08         2.80 o                         
   0   7  15         51.21         55.35         2.34 o                         
   1   7  15          0.45          2.28         1.27 o                         
   2   7  15          2.25          1.57         1.68 o                         
   3   7  15         13.48         14.21         1.75 o                         
  -4   8  15          2.61          4.38         1.32 o                         
  -3   8  15         59.26         61.56         2.69 o                         
  -2   8  15         77.09         73.67         2.82 o                         
  -1   8  15         11.17         12.35         1.41 o                         
   0   8  15        469.82        511.34        14.19 o                         
   1   8  15          8.89         11.03         2.63 o                         
 -10   0  16          2.60          0.69         2.23 o                         
  -8   0  16         92.68         93.63         4.19 o                         
  -6   0  16         30.50         27.76         1.96 o                         
  -4   0  16        599.38        569.46        14.63 o                         
  -2   0  16        200.83        164.01         5.48 o                         
   0   0  16        374.24        363.04        10.08 o                         
   2   0  16          0.50          0.91         1.45 o                         
   4   0  16       1083.56       1166.16        35.18 o                         
   6   0  16        571.69        649.17        33.92 o                         
 -10   1  16        110.08        119.75         6.97 o                         
  -9   1  16          0.02         -1.45         1.45 o                         
  -8   1  16        283.52        269.30         8.27 o                         
  -7   1  16        164.82        160.90         3.49 o                         
  -6   1  16         50.09         48.49         1.66 o                         
  -5   1  16        131.54        137.24         3.31 o                         
  -4   1  16        322.36        311.07         6.28 o                         
  -3   1  16          0.47          1.11         0.91 o                         
  -2   1  16         13.27          8.96         0.97 o                         
  -1   1  16          6.75          5.06         0.95 o                         
   0   1  16         58.04         65.96         1.70 o                         
   1   1  16         43.42         42.12         1.62 o                         
   2   1  16        524.76        534.23         8.87 o                         
   3   1  16         20.74         27.39         1.40 o                         
   4   1  16        550.27        612.95        13.93 o                         
   5   1  16         95.54        110.22         3.02 o                         
   6   1  16         32.51         29.11         2.46 o                         
 -10   2  16          0.04          2.89         3.11 o                         
  -9   2  16         36.42         37.70         1.72 o                         
  -8   2  16        301.55        297.11         6.91 o                         
  -7   2  16         18.34         24.61         1.49 o                         
  -6   2  16         61.66         52.92         2.45 o                         
  -5   2  16         13.21         13.26         1.28 o                         
  -4   2  16         73.76         80.53         2.98 o                         
  -3   2  16         84.05         73.76         2.16 o                         
  -2   2  16         55.27         53.59         1.75 o                         
  -1   2  16          8.24         10.33         1.04 o                         
   0   2  16         14.44         20.99         1.13 o                         
   1   2  16        193.16        198.65         4.36 o                         
   2   2  16        920.19        931.44        18.15 o                         
   3   2  16        103.80        104.80         3.21 o                         
   4   2  16        140.95        163.05         4.20 o                         
   5   2  16         41.57         42.62         1.99 o                         
   6   2  16        230.96        236.29        10.32 o                         
  -9   3  16          6.61          7.24         1.29 o                         
  -8   3  16          2.69          3.14         1.29 o                         
  -7   3  16        209.11        192.77         7.15 o                         
  -6   3  16        145.58        128.58         4.34 o                         
  -5   3  16        358.00        356.16         7.82 o                         
  -4   3  16         68.70         63.67         3.63 o                         
  -3   3  16          0.55          0.45         1.07 o                         
  -2   3  16        271.48        265.09         6.24 o                         
  -1   3  16         13.42         15.96         1.12 o                         
   0   3  16         12.08         16.33         1.18 o                         
   1   3  16        314.78        334.02         6.34 o                         
   2   3  16        530.99        543.29        11.15 o                         
   3   3  16          6.05          8.57         1.30 o                         
   4   3  16        118.10        130.55         3.91 o                         
   5   3  16         61.24         74.38         2.89 o                         
   6   3  16         99.43        102.67         7.87 o                         
  -9   4  16          0.00          1.23         1.61 o                         
  -8   4  16          1.21          4.89         1.26 o                         
  -7   4  16         13.07         12.73         1.47 o                         
  -6   4  16         14.69         14.09         1.40 o                         
  -5   4  16         14.72         15.21         1.23 o                         
  -4   4  16         66.91         58.48         3.23 o                         
  -3   4  16        182.90        181.06         7.48 o                         
  -2   4  16          1.42          2.11         1.12 o                         
  -1   4  16          0.68          1.68         1.08 o                         
   0   4  16         54.67         54.18         1.66 o                         
   1   4  16         35.11         34.70         1.48 o                         
   2   4  16         37.30         39.41         1.56 o                         
   3   4  16        190.54        189.74         7.88 o                         
   4   4  16         61.83         72.91         2.95 o                         
   5   4  16         24.46         36.44         3.75 o                         
  -8   5  16          2.96          6.47         2.29 o                         
  -7   5  16          2.95          5.35         1.64 o                         
  -6   5  16         23.08         19.93         2.10 o                         
  -5   5  16         35.02         31.06         1.89 o                         
  -4   5  16          0.54          1.21         1.15 o                         
  -3   5  16        377.44        353.04        13.31 o                         
  -2   5  16        160.82        153.01         4.91 o                         
  -1   5  16         18.49         19.69         1.30 o                         
   0   5  16        286.42        283.59        10.16 o                         
   1   5  16          0.03          0.23         1.17 o                         
   2   5  16          6.72          3.88         1.28 o                         
   3   5  16          0.56          1.85         1.23 o                         
   4   5  16          5.24          8.15         2.28 o                         
  -7   6  16          1.23         -0.23         2.17 o                         
  -6   6  16          6.29          9.49         1.38 o                         
  -5   6  16        165.93        176.31         6.76 o                         
  -4   6  16         23.94         27.62         2.28 o                         
  -3   6  16          0.09          1.77         1.53 o                         
  -2   6  16        333.33        342.12        10.08 o                         
  -1   6  16         46.58         41.31         1.99 o                         
   0   6  16        149.27        154.82         4.96 o                         
   1   6  16          0.56          1.18         1.26 o                         
   2   6  16         71.63         79.04         4.35 o                         
   3   6  16         13.10         12.54         1.39 o                         
  -5   7  16         10.57         15.01         1.59 o                         
  -4   7  16         23.38         23.62         1.52 o                         
  -3   7  16          6.58          9.86         1.50 o                         
  -2   7  16         25.04         29.68         1.67 o                         
  -1   7  16         55.73         55.68         2.22 o                         
   0   7  16         20.43         23.45         1.63 o                         
   1   7  16        154.86        152.31         5.54 o                         
   2   7  16         82.86         70.94         4.20 o                         
  -2   8  16          9.38          7.29         3.53 o                         
  -9   0  17        170.35        214.00        12.07 o                         
  -7   0  17          4.47          6.97         1.56 o                         
  -5   0  17          6.70         12.45         1.83 o                         
  -3   0  17        420.53        370.68        12.31 o                         
  -1   0  17          1.62          1.07         1.26 o                         
   1   0  17        831.24        819.07        33.77 o                         
   3   0  17        457.11        482.34        16.61 o                         
   5   0  17        177.48        179.31         7.31 o                         
  -9   1  17          0.14          1.40         1.21 o                         
  -8   1  17        231.90        245.19         7.39 o                         
  -7   1  17         39.85         35.55         1.59 o                         
  -6   1  17        283.70        274.76         6.01 o                         
  -5   1  17        108.26        109.00         2.94 o                         
  -4   1  17          3.45          1.86         1.11 o                         
  -3   1  17         16.87         14.83         1.23 o                         
  -2   1  17        475.95        431.90        13.14 o                         
  -1   1  17         65.28         67.39         2.14 o                         
   0   1  17        458.38        449.09         8.38 o                         
   1   1  17        181.29        178.63         5.16 o                         
   2   1  17          3.41          1.10         1.12 o                         
   3   1  17        245.71        264.26         6.42 o                         
   4   1  17          9.02         12.94         1.94 o                         
   5   1  17         21.32         20.18         2.01 o                         
   6   1  17         29.46         24.33         4.68 o                         
  -9   2  17         21.24         24.70         1.71 o                         
  -8   2  17        425.79        426.35        10.55 o                         
  -7   2  17        182.84        179.58         5.05 o                         
  -6   2  17          4.42          4.81         1.19 o                         
  -5   2  17          4.26          3.45         1.22 o                         
  -4   2  17         42.02         47.80         2.06 o                         
  -3   2  17        189.61        185.95         6.36 o                         
  -2   2  17          1.60          3.40         1.13 o                         
  -1   2  17          6.90          8.61         1.08 o                         
   0   2  17         20.68         21.27         1.16 o                         
   1   2  17        157.40        161.26         5.00 o                         
   2   2  17        326.09        334.43         7.80 o                         
   3   2  17         17.12         20.47         2.25 o                         
   4   2  17         97.77        108.88         3.55 o                         
   5   2  17          2.36          2.16         1.05 o                         
  -9   3  17          2.83          3.16         2.69 o                         
  -8   3  17         31.48         25.01         1.60 o                         
  -7   3  17        200.36        207.28        13.33 o                         
  -6   3  17          2.35          4.64         1.33 o                         
  -5   3  17        190.97        199.74         5.50 o                         
  -4   3  17         47.72         42.39         2.30 o                         
  -3   3  17        179.70        172.54         9.65 o                         
  -2   3  17          9.53         11.45         1.14 o                         
  -1   3  17         67.53         63.37         2.14 o                         
   0   3  17        410.38        372.84        10.77 o                         
   1   3  17          0.80          2.07         1.09 o                         
   2   3  17          0.45          2.38         1.09 o                         
   3   3  17        195.30        218.97         5.98 o                         
   4   3  17          0.15          2.30         1.20 o                         
   5   3  17         44.95         48.78         2.55 o                         
  -8   4  17         24.32         17.90         1.93 o                         
  -7   4  17         41.41         32.88         2.46 o                         
  -6   4  17         61.48         61.97         2.49 o                         
  -5   4  17        110.07        109.58         3.45 o                         
  -4   4  17          3.36          5.56         1.21 o                         
  -3   4  17        178.00        169.20         5.31 o                         
  -2   4  17          0.56          2.59         1.04 o                         
  -1   4  17          0.04          2.20         1.08 o                         
   0   4  17          2.59          1.71         1.14 o                         
   1   4  17        156.73        171.06         4.11 o                         
   2   4  17         54.15         56.62         2.28 o                         
   3   4  17          9.42         10.40         1.26 o                         
   4   4  17          0.01         -0.13         1.53 o                         
  -7   5  17        121.82        134.50         6.50 o                         
  -6   5  17          6.50          8.19         1.33 o                         
  -5   5  17         41.94         47.89         2.78 o                         
  -4   5  17         77.27         71.52         2.63 o                         
  -3   5  17         96.42        105.15         4.14 o                         
  -2   5  17        433.61        460.27        10.12 o                         
  -1   5  17        440.40        440.16        11.95 o                         
   0   5  17        129.38        128.34         3.55 o                         
   1   5  17          0.09          1.47         1.22 o                         
   2   5  17         24.95         27.34         1.77 o                         
   3   5  17         22.40         21.40         2.32 o                         
  -6   6  17        101.01        114.72         9.67 o                         
  -5   6  17         45.35         54.17         2.42 o                         
  -4   6  17         27.37         25.67         2.41 o                         
  -3   6  17         35.18         40.50         1.97 o                         
  -2   6  17         98.54         92.08         4.08 o                         
  -1   6  17         32.16         30.62         1.76 o                         
   0   6  17        175.88        187.54         4.83 o                         
   1   6  17         14.24         16.20         1.55 o                         
   2   6  17          9.20         10.65         2.76 o                         
  -4   7  17          1.21         -1.53         3.15 o                         
  -3   7  17          0.08          1.60         1.94 o                         
  -2   7  17        112.40        105.45         4.48 o                         
  -1   7  17         80.90         78.47         3.26 o                         
   0   7  17        286.96        259.51         9.97 o                         
  -8   0  18         29.57         52.52         3.07 o                         
  -6   0  18         70.59         67.59         3.27 o                         
  -4   0  18          2.12          6.79         1.84 o                         
  -2   0  18         61.04         57.77         3.24 o                         
   0   0  18         17.05         16.36         1.70 o                         
   2   0  18        157.38        158.78         5.23 o                         
   4   0  18          3.92          5.00         1.57 o                         
  -9   1  18         70.52         74.04         5.33 o                         
  -8   1  18         31.67         33.21         1.83 o                         
  -7   1  18         41.57         42.56         1.97 o                         
  -6   1  18         80.66         78.50         2.72 o                         
  -5   1  18        130.04        127.74         3.49 o                         
  -4   1  18        321.63        300.13         6.08 o                         
  -3   1  18        113.95        117.30         3.85 o                         
  -2   1  18         13.21          8.35         1.02 o                         
  -1   1  18        286.79        287.67         5.86 o                         
   0   1  18        100.19        102.44         2.95 o                         
   1   1  18         28.47         27.59         1.40 o                         
   2   1  18          1.13          2.90         1.12 o                         
   3   1  18        206.35        224.70         6.39 o                         
   4   1  18        158.18        163.74         4.26 o                         
   5   1  18         34.93         36.26         2.50 o                         
  -9   2  18        197.67        200.36        15.58 o                         
  -8   2  18         74.67         83.07         3.19 o                         
  -7   2  18         98.90        100.65         4.94 o                         
  -6   2  18         27.09         22.54         1.49 o                         
  -5   2  18          5.47          7.56         1.14 o                         
  -4   2  18          9.75          9.60         1.23 o                         
  -3   2  18         24.38         19.18         1.24 o                         
  -2   2  18         92.84         93.90         3.29 o                         
  -1   2  18        371.74        347.40        14.80 o                         
   0   2  18        344.34        355.98         9.33 o                         
   1   2  18          0.25          1.00         0.98 o                         
   2   2  18         94.58         97.87         2.50 o                         
   3   2  18         16.73         15.37         1.30 o                         
   4   2  18          0.94          4.14         1.00 o                         
  -8   3  18          0.01          0.32         1.41 o                         
  -7   3  18          0.03          1.57         1.15 o                         
  -6   3  18         37.98         31.05         1.83 o                         
  -5   3  18         14.47         16.15         1.52 o                         
  -4   3  18         37.46         35.51         1.92 o                         
  -3   3  18        133.85        118.83         5.00 o                         
  -2   3  18         99.58        114.02         3.60 o                         
  -1   3  18         59.21         55.55         2.80 o                         
   0   3  18          6.49          6.50         1.05 o                         
   1   3  18        343.86        350.40         7.14 o                         
   2   3  18         68.36         73.25         2.16 o                         
   3   3  18          7.44          8.50         1.10 o                         
   4   3  18         15.32         15.08         1.53 o                         
  -7   4  18         21.04         21.17         1.78 o                         
  -6   4  18         20.80         20.22         1.75 o                         
  -5   4  18          5.55          8.89         1.32 o                         
  -4   4  18         23.15         29.49         2.26 o                         
  -3   4  18         54.58         50.06         2.75 o                         
  -2   4  18         37.52         33.80         1.62 o                         
  -1   4  18        121.58        111.38         5.88 o                         
   0   4  18        112.40        113.51         4.38 o                         
   1   4  18          0.10          1.49         1.08 o                         
   2   4  18        237.44        226.51         8.91 o                         
   3   4  18          2.46          4.01         1.74 o                         
  -6   5  18        117.65        115.35         6.94 o                         
  -5   5  18          6.56         11.11         2.43 o                         
  -4   5  18         22.68         24.89         1.65 o                         
  -3   5  18        116.69        123.88         4.78 o                         
  -2   5  18         84.27         84.24         2.99 o                         
  -1   5  18          0.04          3.00         1.05 o                         
   0   5  18          0.22          0.76         1.10 o                         
   1   5  18         15.43         14.41         1.49 o                         
   2   5  18        131.72        146.18         6.28 o                         
  -5   6  18        178.12        170.66        13.58 o                         
  -4   6  18         52.79         53.56         3.17 o                         
  -3   6  18         52.73         47.81         2.55 o                         
  -2   6  18         19.83         23.21         1.56 o                         
  -1   6  18          8.61          8.29         1.62 o                         
   0   6  18         15.12         20.40         1.90 o                         
   1   6  18          6.43          8.11         2.03 o                         
  -7   0  19         20.50         14.14         1.93 o                         
  -5   0  19         28.75         24.90         2.42 o                         
  -3   0  19         16.44         21.73         2.42 o                         
  -1   0  19          3.32          4.15         1.56 o                         
   1   0  19        586.03        577.80        40.05 o                         
   3   0  19          0.18          0.92         1.81 o                         
  -8   1  19         11.23         13.40         1.74 o                         
  -7   1  19          3.18          2.86         1.24 o                         
  -6   1  19          8.20         11.54         1.29 o                         
  -5   1  19         55.64         45.79         2.12 o                         
  -4   1  19         33.58         41.53         2.14 o                         
  -3   1  19        265.44        246.87        10.46 o                         
  -2   1  19         26.80         25.17         1.64 o                         
  -1   1  19         41.93         36.16         1.83 o                         
   0   1  19         46.56         39.48         1.56 o                         
   1   1  19         74.26         71.91         3.88 o                         
   2   1  19          1.98          4.28         1.06 o                         
   3   1  19        213.22        217.64         6.96 o                         
   4   1  19          0.00          1.20         2.16 o                         
  -8   2  19         77.43         84.54         5.31 o                         
  -7   2  19         12.01         14.08         1.54 o                         
  -6   2  19          3.44          7.47         1.15 o                         
  -5   2  19        107.84        103.17         6.25 o                         
  -4   2  19         29.25         22.76         1.49 o                         
  -3   2  19          4.73          5.75         1.27 o                         
  -2   2  19          0.08          1.98         1.03 o                         
  -1   2  19         40.09         47.15         2.37 o                         
   0   2  19         16.13         20.40         1.16 o                         
   1   2  19          1.90          3.24         1.03 o                         
   2   2  19         26.70         33.06         1.30 o                         
   3   2  19          3.27          5.98         1.15 o                         
  -7   3  19         24.29         21.56         1.57 o                         
  -6   3  19          8.29          9.39         1.09 o                         
  -5   3  19         90.21         83.27         4.46 o                         
  -4   3  19         27.03         26.69         2.04 o                         
  -3   3  19         12.43         10.85         1.21 o                         
  -2   3  19         61.35         57.50         2.22 o                         
  -1   3  19         12.14         17.46         1.15 o                         
   0   3  19        232.78        211.17         8.02 o                         
   1   3  19          8.15          9.53         0.94 o                         
   2   3  19          1.67          2.02         1.01 o                         
   3   3  19          4.95          7.73         2.99 o                         
  -6   4  19          0.50          1.06         1.24 o                         
  -5   4  19          1.92          2.61         1.21 o                         
  -4   4  19        110.96        110.46         5.12 o                         
  -3   4  19          3.35          2.84         1.10 o                         
  -2   4  19         87.89         86.39         3.67 o                         
  -1   4  19         38.29         36.22         2.07 o                         
   0   4  19         68.09         70.11         2.67 o                         
   1   4  19         75.86         75.79         3.27 o                         
   2   4  19         12.83          5.85         1.57 o                         
  -5   5  19          1.45          2.67         2.14 o                         
  -4   5  19         46.79         39.68         3.20 o                         
  -3   5  19        302.99        315.29        10.66 o                         
  -2   5  19          9.93         10.04         1.42 o                         
  -1   5  19          3.47          6.56         1.54 o                         
   0   5  19          0.05          3.83         1.54 o                         
   1   5  19         10.80          2.57         3.41 o                         
  -6   0  20         12.03          9.57         1.74 o                         
  -4   0  20          1.75          3.22         1.77 o                         
  -2   0  20         64.32         52.24         3.78 o                         
   0   0  20        339.09        329.29        11.54 o                         
   2   0  20        279.65        287.03        17.15 o                         
  -7   1  20          0.07         -1.88         1.88 o                         
  -6   1  20         11.34         10.47         1.36 o                         
  -5   1  20          3.22          7.79         1.37 o                         
  -4   1  20         13.14         10.49         1.42 o                         
  -3   1  20         35.86         32.95         2.50 o                         
  -2   1  20          0.88          1.90         1.53 o                         
  -1   1  20         44.42         39.20         1.87 o                         
   0   1  20        210.41        201.63         5.45 o                         
   1   1  20         73.19         72.15         2.75 o                         
   2   1  20         74.09         75.08         2.84 o                         
  -7   2  20         67.67         94.46         8.36 o                         
  -6   2  20          0.39          1.80         1.03 o                         
  -5   2  20          8.44          8.99         1.15 o                         
  -4   2  20         14.09         15.71         1.32 o                         
  -3   2  20         15.58         18.70         1.51 o                         
  -2   2  20         35.96         35.27         1.78 o                         
  -1   2  20          0.25          0.62         1.01 o                         
   0   2  20        402.43        414.82         9.48 o                         
   1   2  20        193.65        202.13         5.60 o                         
   2   2  20          0.34          3.12         1.45 o                         
  -6   3  20         26.49         24.22         2.49 o                         
  -5   3  20         30.82         30.04         2.16 o                         
  -4   3  20          5.13          5.90         1.27 o                         
  -3   3  20        103.75         93.35         3.45 o                         
  -2   3  20          0.64          0.89         0.89 o                         
  -1   3  20         18.23         17.43         1.16 o                         
   0   3  20        156.73        146.11         4.91 o                         
   1   3  20          2.27          0.91         1.05 o                         
  -5   4  20         97.86         74.44         7.90 o                         
  -4   4  20         11.30          4.60         1.13 o                         
  -3   4  20         25.83         30.44         1.80 o                         
  -2   4  20         38.61         39.76         2.06 o                         
  -1   4  20          8.74         10.15         1.53 o                         
   0   4  20         39.24         32.12         2.52 o                         
  -5   0  21        120.39        131.47         7.90 o                         
  -3   0  21        158.01        139.46         6.81 o                         
  -1   0  21        749.76        712.51        32.07 o                         
   1   0  21          0.99          2.98         2.63 o                         
  -6   1  21        107.89        122.33         7.16 o                         
  -5   1  21          2.68          2.81         1.11 o                         
  -4   1  21         52.77         47.88         2.49 o                         
  -3   1  21          6.33          6.30         1.61 o                         
  -2   1  21        152.35        143.43         5.34 o                         
  -1   1  21          0.17          2.01         1.10 o                         
   0   1  21         40.39         33.03         1.69 o                         
   1   1  21         20.39         15.70         1.70 o                         
  -5   2  21         85.78         68.88         3.64 o                         
  -4   2  21         11.83         12.48         1.53 o                         
  -3   2  21         24.16         24.70         1.72 o                         
  -2   2  21          3.27          4.98         1.21 o                         
  -1   2  21        136.07        118.15         4.34 o                         
   0   2  21        256.80        236.18        12.16 o                         
  -4   3  21          6.10          8.38         1.95 o                         
  -3   3  21         51.53         45.21         2.93 o                         
  -2   3  21         98.03         89.82         9.75 o                         
  -1   3  21         30.17         24.56         4.91 o                         
  -4   0  22        212.29        203.51        13.43 o                         
  -2   0  22        144.92        124.24         7.30 o                         
  -3   1  22         25.67         28.28         3.12 o                         
  -2   1  22         63.91         56.25         5.99 o                         
                                                                                
